# Supplementary material for: Consumer Exposure to Antimicrobial Resistant Bacteria From Food at Swiss Retail Level
Source: Front Microbiol. 2018 Mar 6;9:362. doi: 10.3389/fmicb.2018.00362 (PMC5845543; doi:10.3389/fmicb.2018.00362)
Supplement: Supplementary file 1 [file DataSheet1.XLSX]

## Sheet: Table A1 search terms
Table A 1: Food categories and associated search terms.
Food category	Search terms
raw milk	(milk OR dairy)
milk+milk products	(((fermented OR fermentation) AND (milk OR dairy OR cheese OR yoghurt OR sour milk OR kefir OR yogurt OR kephir OR butter OR curdled milk OR cream)) OR (cheese OR yoghurt OR sour milk OR yogurt OR kephir OR butter OR curdled milk OR cream))
eggs	(egg OR dessert OR tiramisu)
fish and sea products fresh	(fish OR salmon OR tuna OR herring OR trout OR marlin OR snapper OR grouper OR sardin OR prawn OR lobster OR squid OR crab OR shrimp OR muscles OR pike OR luce OR perch OR whitefish OR cisco OR rudd OR anchovy OR mackerel OR scallop OR shellfish OR sushi OR cod OR hake OR bass OR blowfish OR catfish OR dorade OR eel OR flounder OR haddock OR halibut OR Ilish OR John Dory OR Kingfish OR Lamprey OR…
fermented fish, fish and sea products	((fermented OR fermentation) AND (fish OR salmon OR tuna OR herring OR trout OR marlin OR snapper OR grouper OR sardin OR prawn OR lobster OR squid OR crab OR shrimp OR muscles OR pike OR luce OR perch OR whitefish OR cisco OR rudd OR anchovy OR mackerel OR scallop OR shellfish OR sushi OR cod OR hake OR bass OR blowfish OR catfish OR dorade OR eel OR flounder OR haddock OR halibut OR Ilish OR Jo…
meat fresh all animals	(meat OR pork OR swine OR beef OR poultry OR chicken OR bird OR bovine OR sheep OR goat OR horse OR pig OR ham OR bacon)
meat cured or fermented	(((fermented OR fermentation) AND (meat OR salami OR sausage OR pork OR swine OR beef OR poultry OR chicken OR bird OR bovine OR sheep OR goat OR horse OR pig)) OR (salami))
Vegetables and legumes fresh	(vegetable OR Amaranth OR Arugula OR Beet OR greens OR Broccoli OR sprouts OR Cabbage OR Catsear OR Celery OR Celtuce OR Chaya OR Chickweed OR Chicory OR Chinese mallow OR Chrysanthemum OR Common purslane OR Corn OR Cress OR Dandelion OR Dill OR Endive OR Fat hen OR Fiddlehead OR Fluted pumpkin OR Garden rocket OR Golden samphire OR Good King Henry OR Grape OR Greater plantain OR Kale OR Komatsun…
Vegetables and legumes fermented	(((fermented OR fermentation) AND (vegetable OR plant OR olive OR sauerkraut OR kimchi OR cabbage OR cacao OR coffee OR tea OR miso OR pickles OR tempeh OR vinegar OR Amaranth OR Arugula OR Beet OR greens OR Broccoli OR sprouts OR Cabbage OR Catsear OR Celery OR Celtuce OR Chaya OR Chickweed OR Chicory OR Chinese mallow OR Chrysanthemum OR Common purslane OR Corn OR Cress OR Dandelion OR Dill OR …
Spices	(herb OR dill OR rosmarin OR oregano OR paprika OR chili OR thyme OR basil OR pepper OR cinnamon OR coriander OR curry OR garlic OR ginger OR mint OR marjoram OR mustard OR musk OR nutmeg OR parsley OR rosemary OR saffron OR anise OR spice OR vanilla)
Fruits and berries fresh	(fruit OR apple OR apricot OR pear OR berry OR fig OR cherry OR kiwi OR pumpkin OR melon OR marroni OR mirabelle OR nectarine OR peach OR plum OR grapes OR prune OR banana OR pineapple OR coconut OR berries OR grapefruit OR lemon OR lime OR lychee OR madarin OR mango OR orange OR olive OR papaya OR passionfruit OR avocado OR malus OR ficus OR prunus OR prunus OR musa OR citrus)
Fruits and berries fermented	((fermented OR fermentation) AND (fruit OR apple OR apricot OR pear OR berry OR fig OR cherry OR kiwi OR pumpkin OR melon OR marroni OR mirabelle OR nectarine OR peach OR plum OR grapes OR prune OR banana OR pineapple OR coconut OR berries OR grapefruit OR lemon OR lime OR lychee OR madarin OR mango OR orange OR olive OR papaya OR passionfruit OR avocado OR malus OR ficus OR prunus OR prunus OR m…
Novel food and insects	(((fermented OR fermentation) AND (insect OR novel food OR fly OR larvae OR mealworm OR cricket OR silkworm OR worm OR housefly OR beetle OR caterpillar OR bee OR wasp OR grasshopper OR cricket OR cicadia OR flies)) OR (fly OR larvae OR mealworm OR silkworm OR worm OR housefly OR beetle OR caterpillar OR bee OR wasp OR grasshopper OR cricket OR cicadia OR flies))
Starter cultures	(((fermented OR fermentation) AND (starter culture* OR bacteria OR streptococc* OR lactococc* OR lactobacill* OR pediococc* OR staphylococc* OR leuconostoc OR probiotic OR bifidobacteri*)) OR (starter culture*))
Food general and honey	(((fermented OR fermentation) AND (food OR meat OR dairy OR milk OR vegetable OR plant OR fish OR insect OR novel food OR legume OR fruit OR root OR tuber OR sausage OR honey)) OR (novel food OR honey))

## Sheet: Table A2 PICO
Table A 2: PICO strategy that will be followed for the purpose of the systematic review. Please note that this includes both stages of the systematic review process.
PICO	Description
Population	All foodborne pathogens relevant to the selected foods will be considered. Additionally, commensal bacteria (e.g. Enterococcus faecium, Enterococcus faecalis and Escherichia coli) will be assessed.
Intervention, exposure	In this particular review, we will not be looking at the impact of intervention measures on antibiotic resistance as this is not our aim; our study will focus primarily on the assessment of frequency of resistance at retail level that could pose a risk for the final consumer.
Comparator(s)	Studies without comparators will be included.
Outcome(s)	Assessment of frequency and resistance patterns (phenotype, genotype) in bacterial populations of interest (see above “Population”). For the purpose of this systematic review, we will be assessing outcomes, such as the ones defined below:
	· Counts (e.g., numbers, proportions)
	· Prevalence
	· Incidence
	Note: when there is lack of quantifiable outcomes, expert opinions will be considered if available (e.g., EFSA expert opinion reports).

## Sheet: Table A3 databases
Table A 3: Study search databases
Category	Sources
Scientific databases	Science Direct (http://www.sciencedirect.com/)
	Web of Science (http://wok.mimas.ac.uk/)
	PubMed (http://www.ncbi.nlm.nih.gov/pubmed/)
	Scopus (https://www.scopus.com/)
Theses	ETH Library (http://e-collection.library.ethz.ch/search.php)
	EPFL http://library.epfl.ch/theses/en
	University Zurich (http://www.dissertationen.uzh.ch/)
	VetSuisse Uni ZH http://www.vet.uzh.ch/dissertationen/diss_uebersicht.php?jahr=2016&sort=az&version=standard
	University Bern (http://baselbern.swissbib.ch/Search/Home)
	University Basel (http://baselbern.swissbib.ch/Search/Advanced)
	University Lausanne (http://dbserv1-bcu.unil.ch/dbbcu/theses/theses_laus.php )
	University Geneva (http://doc.rero.ch/ )
Grey literature	http://www.globalhealthlibrary.net/php/index.php (World Health Organisation)
	www.cdc.gov (Centre for Diseases Control and Prevention, USA)
	www.ecdc.europa.eu (European Centre for Diseases Prevention and Control)
	www.phe.gov.uk (Public Health England, UK)
	www.efsa.europa.eu (European Food Safety Authority)
	www.ema.europa.eu (European Medicines Agency)
	www.fao.org (Food and Agriculture Organisation of the United Nations)
	www.food.gov.uk (Food Standards Agency)
	http://www.vmd.defra.gov.uk (Veterinary Medicines Directorate, UK)
	http://www.danmap.org/ (DANMAP, DTU, Denmark)
	http://www.vetinst.no/ (NORM-VET, Norwegian Veterinary Institute, Norway)
	http://www.rivm.nl/ (MARAN, RIVM, The Netherlands)
	http://www.sva.se/ (SVARM, SVA, Sweden)
	http://www.fda.gov/ (NARMS, FDA/CDC, USDA, USA)
	http://www.phac-aspc.gc.ca/ (CIPARS, Public Health Agency of Canada, Canada)
	ARCH-Vet (https://www.blv.admin.ch/blv/de/home/tiere/tierseuchen/tierarzneimittel/antibiotika/vertrieb.html)
	ANRESIS (http://www.anresis.ch/index.php/anresisch-data-de.html)
	Cantonal laboratories (www.google.ch)

## Sheet: Table A4 relevant countries
Table A 4: List of relevant countries of origin for food import to Switzerland.
Country name or geographical region	raw milk	milk+milk products	eggs	fish and sea products fresh	fermented fish, fish and seafood products	meat fresh all animals	Meat cured or fermented	Vegetables and legumes fresh	Vegetables and legumes fermented	spices	Fruits and berries fresh	Fruits and berries fermented	novel food and insect	starter culture	food general and honey
Africa													x
America													x
Argentina						x									x
Asia													x
Australia						x							x
Austria	x	x				x	x	x	x				x	x	x
Belarus								x
Belgium	x	x				x		x	x		x	x	x	x	x
Bosnia-Herzegovina								x			x	x
Brasil						x	x			x	x	x			x
Cameroon								x
Canada				x	x	x		x			x	x
Chile											x	x			x
China				x	x			x		x	x	x	x	x	x
colombia											x	x
Costa Rica								x			x	x
Croatia									x
Cuba															x
Czech Republic						x		x
Denmark	x	x	x	x	x								x	x	x
Domenican Republic											x	x
Ecuador								x			x	x
Egypt	x	x						x
Estonia				x	x
Europe	x	x		x	x	x	x	x	x	x	x	x	x	x	x
Faeroe Islands				x	x
Finland
France	x	x	x	x	x	x	x	x	x	x	x	x	x	x	x
Germany	x	x	x	x	x	x	x	x	x	x	x	x	x	x	x
Ghana								x			x	x
Greece	x	x		x	x			x	x		x	x	x	x	x
Guatemala								x							x
Hungary						x		x	x		x	x			x
Iceland				x	x
India				x	x			x		x	x	x
Indonesia				x	x
Ireland				x	x	x
Israel								x			x	x
Italy	x	x		x	x	x	x	x	x	x	x	x	x	x	x
Japan													x
Kenya								x
Korea
Madagascar											x	x
Maldives				x	x
Mauritius											x	x
Mexico								x					x		x
Morocco								x	x		x	x
The Netherlands	x	x	x	x	x	x		x	x	x	x	x	x	x	x
New Zealand						x		x			x	x
North America
Norway				x	x
Panama											x	x
Paraguay						x
Peru								x		x	x	x
Philippines				x	x
Poland			x	x	x			x	x	x	x	x
Portugal				x	x	x	x	x	x		x	x
Romania								x			x	x
Russia				x	x
Scotland
Senegal								x
Serbia											x	x
Slovenia						x	x
South Africa				x	x	x					x	x
South America
spain				x	x	x		x	x	x	x	x			x
Sri Lanka				x	x			x		x
Sweden									x		x	x
Switzerland	x	x		x	x	x	x	x	x	x	x	x	x	x	x
Thailand								x		x			x
Turkey				x	x			x	x	x	x	x
Ukraine											x	x
United Kingdom	x	x		x	x	x		x		x				x	x
Uruguay						x									x
USA	x	x		x	x	x		x			x	x	x	x	x
Vietnam				x	x						x	x

## Sheet: Table A5 keywords filtering
Table A 5: Keywords used for negative and positive filtering and curation of references.
Filter Keywords
Negative	Positive
clinic / hospital / patient / veterinary / mastitis / intensive / infection / trypanosoma / tsetse / nosocomial / cohort / diagnos* / pediat* OR paediat* / neonat* / infect* / gram negative / gram positive / bacterial / agent / review / meta-analysis / outdoor / indoor / air / environment / water / aqua / trace / residue / elisa / heavy metal / soil / women OR woman / pregnant / surgery / case re…	food / retail / market / poultry / meat / chicken / beef / pork / swine / sausage / milk / dairy / cheese / yogurt OR yoghurt / kephir OR kefir / cream / salami / kimchi / fish / shrimp / crab / prawn / lobster / crusta / salmon / tuna / herring / sardin / probiotic / muscel OR mussel / sushi / algae / oyster / clam / caviar / spice / herb / cacao OR chocolate / kantonslabor OR monitoring reports…

## Sheet: Table A6 bacteria classif.
Table A 6: Categories of foodborne pathogens and indicator bacteria and the corresponding genera, species and serovars used to group bacteria in this study.
Category	Genus, Species, Serovars
Foodborne pathogens	Campylobacter spp. Listeria spp., Vibrio spp., Clostridium difficile, Yersinia enterocolitica
	Salmonella enterica subsp. enterica were further differentiated by serovar for the five most prevalent serovars Enteritidis, Typhimurium, Derby, Infantis and Stanley. Other or unknown serovars were categorized as other Salmonella enterica serovars.
Indicator bacteria	Traditional indicator bacteria:
	Escherichia coli, Staphylococcus spp., Enterococcus spp., Pseudomonas spp., Klebsiella spp, Aeromonas spp., Cronobacter spp, Enterobacter spp, Pantoea agglomerans, Acinetobacter baumannii, Citrobacter freundii
	Bacillus spp.
	Technologically important microbiota:
	starter culture genera and species from the lactic acid bacteria group such as Lactobacillus spp, Lactococcus spp., Leuconostoc spp., Pediococcus spp., Streptococcus thermophilus, Weissella spp.
	probiotic bacteria including members of the genera above and Bifidobacterium spp.

## Sheet: Table A7 AMR prev score
Table A 7: Category descriptions for food consumption score, bacteria prevalence score and AMR prevalence score to grade the obtained data.
Score	Food consumption score	Bacteria prevalence score	AMR prevalence score	Overall AMR prevalence score1
	(Average level of consumption in g/person/day)	(% positive samples)	(% positive isolates)
0: Low	<10	<10	<10	<5
1: Medium	10 to 40	10 to 50	10 to 50	5 to 9
2: High	>40	>50	>50	≥10

## Sheet: Table A8 AMR bac prev score
Table A 8: AMR bacteria prevalence score.
		Overall AMR prevalence score
		0	1	2
Bacteria prevalence score	0	0	0	1
	1	0	1	2
	2	1	2	2

## Sheet: Table A9 AMR bac exp score
Table A 9: AMR bacteria exposure score.
		AMR bacteria prevalence score
		0	1	2
Food consumption score	0	0	0	1
	1	0	1	2
	2	1	2	2

## Sheet: Table A10 study geography overv
Table A 10: Overview of studies on antibiotic resistances and countries represented by these studies; differentiated by country of production (P), collection (C) and analysis (A).
Country origin	Total and qualitative analysis			Quantitative analysis
	P	C	A	P	C	A
Argentina	4	4	4	1	2	2
Austria	6	5	5	1	3	3
Belgium	5	8	10	0	1	1
Belgium + France	0	0	1	0	0	0
Brazil	10	13	13	1	3	3
Canada	7	16	16	0	9	9
China	12	12	12	4	8	8
Czech Republic	4	8	8	1	5	5
Czech Republic + (EU) others	1	0	0	1	0	0
Czech Republic + others	1	0	0	1	0	0
Denmark	2	2	2	0	0	0
Dominican Republic	1	0	0	1	0	0
Egypt	12	13	13	2	3	3
France	9	7	6	0	1	1
Germany	19	19	19	4	2	2
Germany + Italy	1	0	0	1	0	0
Greece	3	3	3	2	2	2
Hungary	7	4	4	0	0	0
India	13	11	11	7	8	8
Indonesia	1	0	0	0	0	0
Ireland	4	4	3	0	1	1
Italy	35	47	45	3	13	13
Japan	1	1	1	0	0	0
Mexico	3	2	2	0	0	0
Netherlands	7	10	9	0	4	4
Netherlands and others	1	0	0	0	0	0
Northern Irland (UK)	1	0	0	1	0	0
Poland	2	4	4	0	1	1
Portugal	11	15	15	2	4	4
Romania	1	1	1	0	0	0
Slovenia	4	3	3	0	1	1
South Africa	1	1	1	0	0	0
South America	2	0	0	1	0	0
Spain	22	25	25	5	8	8
Sweden	0	1	1	0	1	1
Switzerland	16	32	32	3	8	8
Switzerland (only poultry imported)	1	0	0	1	0	0
Switzerland, Hungary, Brazil, Germany	1	0	0	0	0	0
Switzerland, Hungary, Italy, Germany, Denmark, Others	1	0	0	1	0	0
Switzerland, Italy, Spain	1	0	0	1	0	0
Thailand	5	3	2	2	1	1
Turkey	2	5	5	1	3	3
UK	2	6	6	1	4	4
USA	14	50	50	2	24	24
USA-South America	1	0	0	1	0	0
Vietnam	11	9	9	5	8	8
Vietnam, Thailand or Bangladesh	1	0	0	0	0	0
Global, country not specified	126	1	0	82	0	0
Total*	395	345	341	139	128	128
*the total sum is different for P, C and A and in relation to the total number of unique studies utilized as each study is counted once per country.

[truncated: 1 more sheets: Table A11 studies included 313]
