# Supplementary material for: Consumer Exposure to Antimicrobial Resistant Bacteria From Food at Swiss Retail Level
Source: Front Microbiol. 2018 Mar 6;9:362. doi: 10.3389/fmicb.2018.00362 (PMC5845543; doi:10.3389/fmicb.2018.00362)
Supplement: Supplementary file 2 [file DataSheet2.XLSX]

## Sheet: 1 summary by bac category
Autonumber	Basic group	Nr. of studies	Group	Species	Food category	Main source	Processing stages	Food-category-combined	Country (main areas production)	Country (main areas collection)	Country of analysis/study head	ABR Genotypes	Detect resistances against AB class
1	Foodborne pathogens	30	Campylobacter	Campylobacter spp, Campylobacter coli, Campylobacter jejuni	meat, fish_seafood	beef, game, lamb, mixed, pork, poultry, seafood + fish	Pieces, cuts, organs, ground, comminuted, and ground meat, fresh or frozen, whole, fillet, minced	fish_seafood_seafood + fish_fresh or frozen, whole, fillet, minced, Meat_Beef_Pieces, cuts, organs, meat_game_Pieces, cuts, organs, meat_lamb_Pieces, cuts, organs, meat_mixed_, Meat_Mixed_Pieces, cuts, organs, Meat_Pork_Pieces, cuts, organs, meat_poultry_and ground meat, Meat_Poultry_ground, comminuted, meat_poultry_Pieces, cuts, organs	Austria, Canada, Denmark, Germany, Hungary, Ireland, Italy, Portugal, Spain, Switzerland, UK, USA	Austria, Belgium, Canada, Czech Republic, France, Germany, Ireland, Italy, Portugal, Slovenia, Spain, Switzerland, UK, USA, various	Austria, Belgium, Canada, Czech Republic, France, germany, Ireland, Italy, Portugal, slovenia, Spain, Switzerland, UK, USA,	aminoglycoside resistance aphA3 mutation C503T, gyrA, Thr-86-Ile mutation, cmeABC locus mutation, macrolide, macrolide resistance mutation in 23S rRNA A2075G, quinolone	aminoglycosides, cephalosporins , fluoroquinolones, glycopeptides, lincosamides, macrolides, nitrofurans, penicillins, phenicols, phosphonic acids, rifamycins, streptogramins, sulfonamides, sulfonamides combinations, tetracyclines
2
3	Foodborne pathogens	4	Clostridium difficile	Clostridium difficile	meat	beef, mixed, pork, poultry	Pieces, cuts, organs, ground, comminuted,	meat_beef_ground, comminuted, meat_mixed_ground, comminuted, meat_mixed_Pieces, cuts, organs, meat_pork_Pieces, cuts, organs, meat_poultry_Pieces, cuts, organs	USA, various	Belgium, USA	Belgium, USA	none described	carbapenems, cephalosporins , fluoroquinolones, glycopeptides, lincosamides, macrolides, nitroimidazole, penicillins, phenicols, rifamycins, tetracyclines
4
5	Indicator bacteria - traditional	66	Escherichia coli	Escherichia coli	meat, milk, fish_seafood, plants, general food, animal origin, cheese without further specification, mixed	poultry, beef, Bovine, Buffalo, fruit + vegetables, game, Mixed, na, pork, raw milk, seafood + fish, veal, Vegetables	Pieces, cuts, organs, fresh or frozen, whole, fillet, minced, pealed, cut, shredded, ground, comminuted, Unripened cheese (mozzarella, ricotta, etc.), whole, renneted	cheese without further specification__, fish_seafood_seafood + fish_, fish_seafood_seafood + fish_fresh or frozen, whole, fillet, minced, general food, animal origin__, Meat_Beef_ground, comminuted, meat_beef_Pieces, cuts, organs, meat_game_Pieces, cuts, organs, meat_mixed_, meat_mixed_ground, comminuted, Meat_Mixed_Pieces, cuts, organs, meat_pork_ground, comminuted, meat_pork_Pieces, cuts, organ…	Argentina, Austria, Canada, Czech Republic, Egypt, European Union, France, Germany, Hungary, India, Italy, Mexico, Netherlands, Slovenia, Spain, Switzerland, UK, USA, various, Vietnam	Argentina, Austria, Canada, Czech Republic, Egypt, France, Germany, Hungary, India, Italy, Mexico, Netherlands, Portugal, Spain, Switzerland, UK, USA, Vietnam	Argentina, Austria, Canada, Czech Republic, Egypt, France, Germany, Hungary, India, Italy, Mexico, Netherlands, Portugal, Spain, Switzerland, UK, USA, Vietnam	CTX-M-1, aac(3)-Id-aadA7, aac(3)IV, aac(6)-Ib, aac(6')-Ib-cr, aac(6′)-Ib-cr, aadA, aadA1, aadA23, aadA2-like, aadA4-like, aadA5, aadB2, AmpC beta-lactamases, aphA1, aphA-1, aphA2, blaCMY-2, blaCMY-2, blaCMY-4, blaCTX-M, blaCTX-m1, blaCTX-M14, blaCTX-M-14, blaCTX-M15, blaCTX-M-15, blaCTX-M-1group, blaCTX-M-2, blaCTX-M-32, blaCTX-M-64, blaCTX-M8, blaCTX-M-9, blaCTX-M-9group, blaCTX-M-14, blaCTX-M-1…	aminoglycosides, carbapenems, carbolic acids, cephalosporins , fluoroquinolones, fusidanes, glycopeptides, glycylcyclines, lincosamides, macrolides, nitrofurans, no resistance, oxazolidinones, penicillins, phenicols, phosphonic acids, polypeptids, rifamycins, sulfonamides, sulfonamides combinations, tetracyclines, trimethoprim
6
7	Indicator bacteria - traditional	52	Enterococcus spp.	Enterococcus avium, Enterococcus casseliflavus, Enterococcus durans, Enterococcus faecalis, Enterococcus faecium, Enterococcus gallinarum, Enterococcus gilvus, Enterococcus hirae, Enterococcus italicus, Enterococcus spp	meat, fish_seafood, cheese without further specification, general food, animal origin, plants, Milk, general food, not further specified	beef, bovine, crustaceans, fruit + vegetables, fruit + vegetables, game, goat, mixed, pork, poultry, processed, rabbit, seafood + fish, sheep, veal, vegetables	Pieces, cuts, organs, fermented, non-heat-treated cuts or ground, fresh or frozen, whole, fillet, minced, pealed, cut, shredded, ground, comminuted, Soft cheese (surface and interior ripened, camembert, brie, etc.), Semi-hard and hard cheese, Unripened cheese (mozzarella, ricotta, etc.), fermented, whole, preparation, cured, non heat-treated cuts or ground, uncooked sausages, patties, meatballs	cheese without further specification__, Fish_seafood_Crustaceans_fresh or frozen, whole, fillet, minced, fish_seafood_seafood + fish_fresh or frozen, whole, fillet, minced, general food, animal origin__, general food, not further specified__, Meat_Beef_fermented, non-heat-treated cuts or ground, Meat_Beef_ground, comminuted, meat_beef_Pieces, cuts, organs, meat_game_Pieces, cuts, organs, meat_mix…	Argentina, Austria, Bangladesh, Belgium, Brazil, Egypt, France, Germany, Ireland, Italy, Portugal, Spain, Switzerland, Thailand, USA, various	Argentina, Austria, Belgium, Brazil, Canada, Denmark, Egypt, France, Germany, Ireland, Italy, Poland, Portugal, Spain, Switzerland, UK, USA	Argentina, Austria, Belgium, Brazil, Canada, Denmark, Egypt, France, Germany, Italy, Poland, Portugal, Spain, Switzerland, UK, USA	aac(6')-Ie-aph(2")-Ia, aac(6')-Ie-aph(2''), aac(6')-Ie-aph(2'')-Ia, aadE, acc(6')-aph(2''), ant(6)-Ia, aph(2")-Id, aph(3'), aph(3')-IIIa, aph2''-aac6', aph-3', aphA3, catA, ereA, ereB, ermA, ermB, ermC, int, tei.Res*, tet(K), tet(L), tet(M), tet(O), tet(Q), tet(S), tetB(P), Tn5397, vanA, vanB, vanB2, vanC1, vanC2, vanC3, vatD, vatE	aminoglycosides, carbapenems, cephalosporins , coccidiostat, fluoroquinolones, glycopeptides, glycylcyclines, lincosamides, lipopeptide, macrolides, na, nitrofurans, orthosomycin, oxazolidinones, penicillins, phenicols, phosphoglycolipids, phosphonic acids, polypeptids, rifamycins, streptogramin combination, streptogramins, sulfonamides combinations, tetracyclines
8
9	Foodborne pathogens	17	Listeria spp	Listeria spp, Listeria fleischmanii, Listeria grayi, Listeria innocua, Listeria ivanovii, Listeria monocytogenes, Listeria seeligeri, Listeria welshimeri	milk, meat, Fish_seafood, Plants, general food, not further specified	aquatic invertebrates, beef, bovine, crustaceans, fruit + vegetables, game, hard cheese, mixed, pork, poultry, seafood, seafood + fish, soft cheese, vegetables	Semi-hard and hard cheese, Blue-cheese type (gorgonzola, Roquefort), Soft cheese (surface and interior ripened, camembert, brie, etc.), Unripened cheese (mozzarella, ricotta, etc.), Pieces, cuts, organs, fresh or frozen, whole, fillet, minced, ground, comminuted, fermented, non-heat-treated cuts or ground, cured, non heat-treated cuts or ground, whole, Processed, preparation, uncooked sausages, p…	Fish_seafood_Aquatic invertebrates_fresh or frozen, whole, fillet, minced, Fish_seafood_Crustaceans_fresh or frozen, whole, fillet, minced, fish_seafood_seafood + fish_fresh or frozen, whole, fillet, minced, fish_seafood_seafood + fish_Processed, Fish_seafood_seafood_fresh or frozen, whole, fillet, minced, Fish_seafood_seafood_Processed, general food, not further specified__, Meat__ground, commin…	Brazil, Canada, China, France, Greece, Italy, Portugal, Spain, Switzerland, USA, various	Austria, Brazil, Canada, France, Greece, Italy, Portugal, Spain, Switzerland, Turkey, USA	Austria, Belgium, Brazil, Canada, France, Greece, Italy, Portugal, Spain, Switzerland, Turkey, USA	dfr(A), dfr(G), tet(M)	aminoglycosides, carbapenems, cephalosporins , fluoroquinolones, glycopeptides, lincosamides, macrolides, nitrofurans, oxazolidinones, penicillins, phenicols, rifamycins, sulfonamides, sulfonamides combinations, tetracyclines, trimethoprim,
10
11	Foodborne pathogens	7	Salmonella enterica serovar Derby	Salmonella enterica Derby	meat, Fish_seafood, Plants	Crustaceans, Herbs, spices, pork, poultry, seafood + fish	Pieces, cuts, organs, uncooked sausages, patties, meatballs, fresh or frozen, whole, fillet, minced, whole,	Fish_seafood__fresh or frozen, whole, fillet, minced, Fish_seafood_Crustaceans_, fish_seafood_seafood + fish_fresh or frozen, whole, fillet, minced, meat_pork_uncooked sausages, patties, meatballs, meat_poultry_Pieces, cuts, organs, Plants_Herbs, spices_whole	Brazil, China, Portugal, various, Vietnam	Brazil, Canada, China, Portugal, UK, USA, Vietnam	Brazil, Canada, China, Portugal, UK, USA, Vietnam	none described	aminoglycosides, cephalosporins , fluoroquinolones, penicillins, phenicols, sulfonamides, sulfonamides combinations, tetracyclines, trimethoprim
12
13	Foodborne pathogens	10	Salmonella enterica serovar Enteritidis	Salmonella enterica Enteritidis	milk, meat, general food, animal origin, Plants, Fish_seafood, general food, not further specified	Herbs, spices, Mollusks, na, poultry, seafood + fish	Pieces, cuts, organs, whole, fresh or frozen, whole, fillet, minced	Fish_seafood_Mollusks_fresh or frozen, whole, fillet, minced, fish_seafood_seafood + fish_fresh or frozen, whole, fillet, minced, general food, animal origin__, general food, not further specified__, meat_poultry_Pieces, cuts, organs, milk_na_, Plants_Herbs, spices_whole,	Argentina, China, Egypt, Indonesia, Italy, Portugal, Spain, various	Argentina, Brazil, China, Egypt, Italy, Portugal, Spain, UK, USA,	Argentina, Brazil, China, Egypt, Italy, Portugal, Spain, UK, USA	aac(3)-Id-aadA7, blaTEM-1, blaCMY-2, dfrA12-orf-aadA2, floR, blaOXA-1, phosphonicacids	aminoglycosides, cephalosporins , fluoroquinolones, macrolides, nitrofurans, penicillins, phenicols, phosphonic acids, rifamycins, sulfonamides, sulfonamides combinations, tetracyclines, trimethoprim
14
15	Foodborne pathogens	5	Salmonella enterica serovar Infantis	Salmonella enterica Infantis	milk, meat, general food, animal origin, fish_seafood	na, poultry, seafood + fish	Pieces, cuts, organs, fresh or frozen, whole, fillet, minced,	fish_seafood_seafood + fish_fresh or frozen, whole, fillet, minced, general food, animal origin__, meat_poultry_Pieces, cuts, organs, milk_na_	China, Egypt, Italy, various	Brazil, China, Egypt, Italy, Spain	Brazil, China, Italy, Egypt, Spain,	aadA1, floR, blaTEM-1	aminoglycosides, cephalosporins , fluoroquinolones, macrolides, nitrofurans, penicillins, phenicols, rifamycins, sulfonamides, sulfonamides combinations, tetracyclines, trimethoprim,
16
17	Foodborne pathogens	2	Salmonella enterica serovar Stanley	Salmonella enterica Stanley	Fish_seafood	Crustaceans, seafood + fish	fresh or frozen, whole, fillet, minced	Fish_seafood__fresh or frozen, whole, fillet, minced, Fish_seafood_Crustaceans_fresh or frozen, whole, fillet, minced, Fish_seafood_seafood + fish_fresh or frozen, whole, fillet, minced,	China	China	China	none described	aminoglycosides, cephalosporins , fluoroquinolones, penicillins, phenicols, sulfonamides, sulfonamides combinations, tetracyclines, trimethoprim
18
19	Foodborne pathogens	25	Salmonella enterica serovar Typhimurium	Salmonella enterica Typhimurium	milk, general food, animal origin, Meat, plants, fish_seafood, general food, not further specified, cheese without further specification	beef, fruit + vegetables, lamb, na, pork, poultry, seafood + fish, vegetables	Pieces, cuts, organs, cured, non heat-treated cuts or ground, whole, fresh or frozen, whole, fillet, minced, pealed, cut, shredded, uncooked sausages, patties, meatballs, fermented, non-heat-treated cuts or ground	cheese without further specification__, fish_seafood_seafood + fish_, fish_seafood_seafood + fish_fresh or frozen, whole, fillet, minced, general food, animal origin__, general food, not further specified__, Meat_Beef_Pieces, cuts, organs, meat_lamb_Pieces, cuts, organs, Meat_Pork_, Meat_Pork_cured, non heat-treated cuts or ground, Meat_Pork_fermented, non-heat-treated cuts or ground, meat_pork_P…	Belgium, Brazil, China, Denmark, Egypt, Germany, India, Italy, Poland, Portugal, Spain, USA, various, Vietnam	Belgium, Brazil, Canada, China, Egypt, Germany, India, Italy, Poland, Portugal, Spain, Sweden, UK, USA, Vietnam	Belgium, Brazil, Canada, China, Egypt, Germany, India, Italy, Poland, Portugal, Spain, Sweden, UK, USA, Vietnam	aadA, aadA2, blaCMY-2, blaCTX-M-3, blaTEM, blaTEM-1, dfrA15b-cm1A4-aadA2, dfrA17-aadA5, dfrA1-sat2, intI, sul1	aminoglycosides, cephalosporins , fluoroquinolones, macrolides, nitrofurans, penicillins, phenicols, rifamycins, sulfonamides, sulfonamides combinations, tetracyclines, trimethoprim,
20
21	Foodborne pathogens	67	Salmonella enterica other serovars and other Salmonella	Salmonella enterica 4,[5],12:i:, Salmonella enterica 4,5,12:-:2, Salmonella enterica 44:Z4, Z32:-, Salmonella enterica 6,7:-:1,5, Salmonella enterica Adelaide, Salmonella enterica Agona, Salmonella enterica Agona+other, Salmonella enterica Albany, Salmonella enterica Anatum, Salmonella enterica Bahrenfeld, Salmonella enterica Bareilly, Salmonella enterica Blockley, Salmonella enterica Bovismorbif…	meat, fish_seafood, general food, animal origin, plants, general food, not further specified	beef, crustaceans, fruit + vegetables, herbs, spices, lamb, mixed, pork, poultry, seafood, seafood + fish, vegetables	Pieces, cuts, organs, fresh or frozen, whole, fillet, minced, fermented, non-heat-treated cuts or ground, ground, comminuted, uncooked sausages, patties, meatballs, preparation, whole, pealed, cut, shredded,	Fish_seafood__fresh or frozen, whole, fillet, minced, Fish_seafood_Crustaceans_fresh or frozen, whole, fillet, minced, fish_seafood_seafood + fish_, fish_seafood_seafood + fish_fresh or frozen, whole, fillet, minced, Fish_seafood_seafood_fresh or frozen, whole, fillet, minced, general food, animal origin__, general food, not further specified__, Meat_Beef_, meat_beef_ground, comminuted, Meat_Beef…	Argentina, Austria, Belgium, Brazil, Canada, China, Czech Republic, Denmark, France, Germany, Hungary, India, Ireland, Mexico, Netherlands, Northern Irland (UK), Portugal, Slovenia, South America, Spain, Thailand, Turkey, USA, various, Vietnam	Argentina, Austria, Belgium, Brazil, Canada, China, Czech Republic, Denmark, France, Germany, Hungary, India, Ireland, Italy, Mexico, Netherlands, Portugal, Slovenia, Spain, Sweden, Switzerland, Turkey, UK, USA, Vietnam	Spain, Canada, Argentina, Austria, belgium, Brazil, China, Czech Republic, Denmark, France, Germany, Hungary, India, Ireland, Italy, Mexico, netherlands, Portugal, Slovenia, Sweden, Switzerland, Turkey, UK, USA, Vietnam	aac(3)IV, aadA, aadA1, aadA1-like, aadA1-like/aadA2, aadA2, aadB, ant(3")-Ia, aph(3')-III, aphA1, aphA2, blaCMY-2, blaCMY-2 plasmid mediated, blaCTX-M-9, blaCMY, blaCMY-2, blaCTX-M, blaOXA-1, blaPSE-01, blaSHV, blaTEM, blaTEM-1, catA1, dfrA1, dfrA14, dfrA1-like, dfrXII, dhfRA1, dhfrXii-orfF-aadA2, floR, gyrASer83->Glu83, PSE, pse-1, qacEdelta1, strA, strB, sul1, sul2, sul3, tet(A), tet(B), tet(C)…	aminoglycosides, carbapenems, cephalosporins , fluoroquinolones, glycopeptides, glycylcyclines, lincosamides, macrolides, na, nitrofurans, penicillins, phenicols, phosphonic acids, polypeptids, rifamycins, sulfonamides, sulfonamides combinations, tetracyclines, trimethoprim
22
23	Indicator bacteria - traditional	44	Staphylococcus spp.	Staphylococcus aureus, Staphylococcus capitis, Staphylococcus carnosus, Staphylococcus cohnii, Staphylococcus enterica, Staphylococcus epidermidis, Staphylococcus equorum, Staphylococcus fleurettii, Staphylococcus haemolyticus, Staphylococcus hominis, Staphylococcus hyicus, Staphylococcus lentus, Staphylococcus lugdunensis, Staphylococcus saprophyticus, Staphylococcus simulans, Staphylococcus spp…	meat, fish_seafood, milk, cheese without further specification, mixed, Other_food, plants, general food, animal origin	beef, bovine, cream, fermented cheese, fruit + vegetables, hard cheese, ice cream, mixed, na, pork, poultry, processed, raw milk, seafood + fish, sheep, soft cheese, starter, veal	Pieces, cuts, organs, fresh or frozen, whole, fillet, minced, fermented, Unripened cheese (mozzarella, ricotta, etc.), Soft cheese (surface and interior ripened, camembert, brie, etc.), preparation, ground, comminuted, uncooked sausages, patties, meatballs, fermented, non-heat-treated cuts or ground, Semi-hard and hard cheese, cured, non heat-treated cuts or ground, renneted, whole	cheese without further specification__, fish_seafood_seafood + fish_fresh or frozen, whole, fillet, minced, general food, animal origin__, meat_beef_Pieces, cuts, organs, Meat_Mixed_cured, non heat-treated cuts or ground, Meat_Mixed_fermented, non-heat-treated cuts or ground, meat_mixed_ground, comminuted, meat_mixed_Pieces, cuts, organs, meat_mixed_uncooked sausages, patties, meatballs, meat_na_…	Austria, Canada, Czech Republic, Egypt, France, Germany, Greece, Hungary, Italy, Netherlands, Poland, Slovania, South Africa, Spain, Switzerland, Turkey, various	Austria, Brazil, Canada, Czech Republic, Egypt, France, germany, Greece, Italy, Poland, Slovenia, South Africa, Spain, Switzerland, Turkey, USA	USA, Austria, Brazil, Canada, Czech Republic, Egypt, France, Germany, Greece, Italy, Poland, Slovenia, South Africa, Spain, Switzerland, Turkey	aacA-aphD, aadD, adeninemethylase, aminoglycoside6-adenylyltransferase, aminoglycosideacetyltransferase, aminoglycosidephosphotransferase, apmA, beta-lactamase, beta-lactamaseI, beta-lactamaseII, blaI, blaR, blaZ, blaZIR, chloramphenicol acetyltransferase, dfrA, dfrK, dfrS1, erm, ermA, ermB, ermC, ermD, ermF, ermG, ermJ, ermK, kanamycinnucleotidyltransferase(AA1-, mecA, mph(C), msr(A), msrSA, spc…	acridine derivates, aminocoumarin, aminoglycosides, carbamate/chinoxalinderivates, carbolic acids, cephalosporins , fluoroquinolones, fusidanes, glycopeptides, glycylcyclines, heavy metal, lincosamides, lipopeptide, macrolides, macrolides-lincosamides-streptogramin combined resistance, mixed, nitrofurans, other toxic chemical, oxazolidinones, penicillins, phenicols, phosphonic acids, pleuromutili…
24
25	Indicator bacteria - techn. Important microbiota	27	Technologically important microbiota, starter cultures and probiotics	Bifidobacterium bifdium, Bifidobacterium lactis, Lactobacillus acidophilus, Lactobacillus brevis, Lactobacillus buchneri, Lactobacillus bulgaricus, Lactobacillus casei, Lactobacillus coryniformis, Lactobacillus curvatus, Lactobacillus delbrueckii subsp. Bulgaricus, Lactobacillus delbrueckii subsp. Delbrueckii, Lactobacillus delbrueckii subsp. Lactis, Lactobacillus fermentum, Lactobacillus harbine…	Meat, Milk, cheese without further specification, Plants, Other_food, general food, animal origin	bovine, buffalo, mixed, pork, probiotics, processed, sheep, soft cheese, starter, vegetables	fermented, non-heat-treated cuts or ground, Semi-hard and hard cheese, fermented, Blue-cheese type (gorgonzola, Roquefort), Soft cheese (surface and interior ripened, camembert, brie, etc.), Unripened cheese (mozzarella, ricotta, etc.), uncooked sausages, patties, meatballs	cheese without further specification__, general food, animal origin__fermented, Meat__, Meat_Mixed_, Meat_Mixed_fermented, non-heat-treated cuts or ground, Meat_Mixed_uncooked sausages, patties, meatballs, Meat_Pork_fermented, non-heat-treated cuts or ground, milk_Bovine_, Milk_Bovine_Blue-cheese type (gorgonzola, Roquefort), Milk_Bovine_fermented, Milk_Bovine_Semi-hard and hard cheese, Milk_Bovi…	Belgium, Canada, Czech Republic, Egypt, Greece, Italy, Japan, Spain, Switzerland, Turkey, USA	Belgium, Canada, Czech Republic, Egypt, Greece, Italy, Japan, Spain, Switzerland, Turkey, USA	Belgium, Canada, Czech Republic, Egypt, Greece, Italy, Japan, Spain, Switzerland, Turkey, USA	acrA, ermC, ermB, int, lnu(A), mdeA, mepA, tet(L), tet(M), tet(S), tet(W)	aminoglycosides, carbamate/chinoxalinderivates, carbapenems, cephalosporins , fluoroquinolones, fusidanes, glycopeptides, lincosamides, macrolides, nitrofurans, oxazolidinones, penicillins, phenicols, polyether antibiotic, polypeptids, rifamycins, streptogramins, sulfonamides, sulfonamides combinations, tetracyclines, trimethoprim,
26
27	Foodborne pathogens	13	Vibrio spp.	Vibrio alginolyticus, Vibrio cholerae, Vibrio litoralis, Vibrio parahaemolyticus, Vibrio spp, Vibrio vulnificus	general food, animal origin, Fish_seafood	Crustaceans, seafood + fish, seafood	fresh or frozen, whole, fillet, minced	general food, animal origin__, Fish_seafood_Crustaceans_fresh or frozen, whole, fillet, minced, fish_seafood_seafood + fish_fresh or frozen, whole, fillet, minced, Fish_seafood_seafood_fresh or frozen, whole, fillet, minced,	China, France, India, Italy, USA+Import. Countries, various	China, France, India, Italy, Poland, USA	China, France, India, Italy, Poland, USA		aminoglycosides, carbapenems, cephalosporins , fluoroquinolones, macrolides, na, nitrofurans, penicillins, phenicols, phosphonic acids, polypeptids, rifamycins, sulfonamides, sulfonamides combinations, tetracyclines, trimethoprim,
28
29	Foodborne pathogens	3	Yersinia enterocolitica	Yersinia enterocolitica	meat	pork, poultry, mixed,	Pieces, cuts, organs	meat_Pork_Pieces, cuts, organs, meat_poultry_Pieces, cuts, organs, meat_mixed_Pieces, cuts, organs	various	Austria, Italy, Switzerland	Austria, Italy, Switzerland		aminoglycosides, cephalosporins , fluoroquinolones, macrolides, penicillins, phenicols, sulfonamides, sulfonamides combinations, tetracyclines, trimethoprim,
30
31	Indicator bacteria - traditional	27	Enterobacteriaceae	Citrobacter braakii, Citrobacter freundii, Citrobacter koseri, Citrobacter youngae, Cronobacter malonaticus, Cronobacter spp, Enterobacter agglomerans, Enterobacter amnigenus, Enterobacter cloacae, Enterobacter gergoviae, Enterobacter hormaechei, Enterobacter sakazakii, Enterobacter spp, Enterobacteriaceae, Klebsiella cryocrescens, Klebsiella oxytoca, Klebsiella ozaenae, Klebsiella pneumoniae, Kl…	Milk, meat, plants, general food, animal origin, cheese without further specification, fish_seafood	beef, bovine, fruit + vegetables, herbs+spices, mixed, pork, poultry, processed, seafood + fish, soft cheese, Vegetables	fresh or frozen, whole, fillet, minced, pealed, cut, shredded, Pieces, cuts, organs, Soft cheese (surface and interior ripened, camembert, brie, etc.), Unripened cheese (mozzarella, ricotta, etc.), whole	cheese without further specification__, fish_seafood_seafood + fish_fresh or frozen, whole, fillet, minced, general food, animal origin__, meat_beef_Pieces, cuts, organs, meat_mixed_Pieces, cuts, organs, meat_pork_Pieces, cuts, organs, meat_poultry_Pieces, cuts, organs, Milk_Bovine_, Milk_Mixed_Unripened cheese (mozzarella, ricotta, etc.), milk_processed_, milk_soft cheese_Soft cheese (surface an…	Argentina, Austria, Brazil, China, Dominican Republic, Egypt, France, Germany, Hungary, India, Ireland, Italy Netherlands, Netherlands, Romania, Slovenia, South America, Spain, Switzerland, Switzerland, Italy, Spain, Thailand, various, Vietnam	China, Czech republic, Egypt, France, Germany, Italy, Netherlands, Romania, Spain, Sweden, Switzerland, Thailand, USA	China, Czech republic, Egypt, France, Germany, Italy, Netherlands, Romania, Spain, Sweden, Switzerland, Thailand, USA	aac(6')-lb-cr, aadA1, aadA2, blaACC, blaCMY-4, blaCMY-41, blaCTX-M, blaCTX-M-14-like, blaCTX-M-27, blaCTX-M-3, blaCTX-M-55, blaCTX-M-63, blaCTX-M-65, blaDHA, blaFONA-2, blaFONA2like, blaFONA-4like, blaFONA-5like, blaFOX, blaOXA-, blaOXA-1, blaOXY-1, blaSHV, blaSHV-1, blaSHV-110, blaSHV-111, blaSHV-25, blaSHV-26, blaSHV-2a, blaTEM, dfrA12-aadA2, dfrA15, dfrA7, mcr-1, nonAmpC-nonESBL, qnrB9-like, q…	aminoglycosides, carbapenems, cephalosporins , fluoroquinolones, glycopeptides, glycylcyclines, macrolides, na, nitrofurans, oxazolidinones, penicillins, phenicols, phosphonic acids, polypeptids, rifamycins, sulfonamides, sulfonamides combinations, tetracyclines, trimethoprim
32
33	Indicator bacteria - traditional	8	Indicators non-Enterobacteriaceae	Acinetobacter baumannii, Acinetobacter close to genospecies, Acinetobacter johnsonii, Aeromonas eucrenophila, Aeromonas Salmonicida, Aeromonas spp, Aeromonas trota, Pseudoalteromonas haloplanktis/nigrifaciens, Pseudomonas aeruginosa, Pseudomonas close to alcaligenes/piechaudii, Pseudomonas fragi, Pseudomonas fulva, Pseudomonas grp. P fluorescens, Pseudomonas grp. P. putida, Pseudomonas lundensis,…	fish_seafood, meat, plants, Milk	beef, fruit + vegetables, mixed, mollusks, seafood + fish	fresh or frozen, whole, fillet, minced, pealed, cut, shredded, Pieces, cuts, organs, Unripened cheese (mozzarella, ricotta, etc.), whole	Fish_seafood_Mollusks_fresh or frozen, whole, fillet, minced, fish_seafood_seafood + fish_, fish_seafood_seafood + fish_fresh or frozen, whole, fillet, minced, meat_beef_Pieces, cuts, organs, meat_mixed_Pieces, cuts, organs, plants_fruit + vegetables_whole	Egypt, France, India, Spain, Switzerland (only poultry imported), various	Egypt, France, Germany, India, Italy, Spain, Switzerland, USA	Egypt, France, Germany, India, Italy, Spain, Switzerland, USA	blaCTX-M-14	aminocoumarin, aminoglycosides, carbapenems, cephalosporins , fluoroquinolones, glycopeptides, lincosamides, macrolides, nitrofurans, oxazolidinones, penicillins, phenicols, phosphonic acids, polypeptids, rifamycins, sulfonamides, sulfonamides combinations, tetracyclines, trimethoprim
34
35	Indicator bacteria - traditional	2	Indicators Gram positive	Bacillus spp, Bacillus clausii, Bacillus coagulans, Bacillus subtilis	meat	beef, mixed, pork, poultry	Pieces, cuts, organs, fermented, non-heat-treated cuts or ground	meat_beef_Pieces, cuts, organs, Meat_Mixed_fermented, non-heat-treated cuts or ground, meat_pork_Pieces, cuts, organs, meat_poultry_Pieces, cuts, organs	Italy, various	Italy, USA	Italy, USA		aminoglycosides, lincosamides, macrolides, penicillins, phenicols, tetracyclines,
36
37	Others	4	all other Gram negative	Alcaligenes faecalis, Brevundimonas diminuta, Chryseobacterium close to bovis, Chryseobacterium close to indologenes, Chryseobacterium close to vrystaatense, Chryseobacterium jejuense, Chryseobacterium joostei, Chryseobacterium shigense, Ewingella americana, Hafnia alvei, Halomonas alkaliphila, Halomonas sp. Nov, Halomonas venusta, Halomonas venusta/alkaliphila/hydrothermalis, Marinomonas sp. Nov…	cheese without further specification, Fish_seafood, general food, animal origin, Meat	mixed	fresh or frozen, whole, fillet, minced, Pieces, cuts, organs	cheese without further specification__, Fish_seafood__fresh or frozen, whole, fillet, minced, general food, animal origin__, Meat_Mixed_Pieces, cuts, organs	China, France, Spain, Switzerland	Canada, France, Spain, Switzerland	Canada, France, Spain, Switzerland	blaCTX-M1, blaCTX-M14, blaOXA-48	aminoglycosides, carbapenems, cephalosporins , fluoroquinolones, macrolides, penicillins, phenicols, phosphonic acids, polypeptids, rifamycins, sulfonamides, sulfonamides combinations, tetracyclines
38
39	Others	2	all other Gram positive	Arthrobacter/Micrococcus spp, Brachybacterium spp, Brevibacterium spp, Carnobacterium spp, Corynebacterium spp, Microbacterium spp	cheese without further specification, Meat	Mixed	fermented, non-heat-treated cuts or ground	cheese without further specification__, Meat_Mixed_fermented, non-heat-treated cuts or ground	Italy, Switzerland	Italy, Switzerland	Italy, Switzerland		aminoglycosides, glycopeptides, lincosamides, macrolides, penicillins, phenicols
40

## Sheet: 2 AMR isolates at production
	nr of samples yielding AMR isolates stratified by country of production
Production	Campylobacteri	Clostridium difficile	E. coli	Enterococcus	Listeria	Salmonella Derby	Salmonella Enteritidis	Salmonella Infantis	Salmonella Stanley	Salmonella Typhimurium	Salmonella other serovars	Staphylococcus	Technological microbiota	other indicator bacteria: Enterobacteriaceae	other indicator bacteria: non-Enterobacteriaceae	all other bacteria Gram negative	all other bacteria Gram positive	Yersinia enterocolitica	Vibrio	other indicator bacteria: Gram positive	Sum
Argentina	0	0	2	0	0	0	17	0	0	0	23	0	0	2	0	0	0	0	0	0	44
Asia various	0	0	0	0	0	0	0	0	0	0	0	0	0	0	0	0	0	0	0	0	0
Austria	52	0	27	3	0	0	0	0	0	0	15	7	0	1	0	0	0	0	0	0	105
Belgium	0	0	0	0	0	0	0	0	0	1	23	0	0	0	0	0	0	0	0	0	24
Brazil	0	0	0	0	0	11	0	0	0	8	62	0	0	2	0	0	0	0	32	0	115
Canada	0	0	0	0	4	0	0	0	0	0	0	7	15	0	0	0	0	0	0	0	26
China	0	0	0	0	0	8	4	1	2	2	74	0	0	4	0	0	0	0	0	0	95
Czech Republic	0	0	0	0	0	0	0	0	0	0	13	23	0	0	0	0	0	0	0	0	36
Denmark	0	0	0	0	0	0	0	0	0	0	0	0	0	0	0	0	0	0	0	0	0
Dominican Republic	0	0	0	0	0	0	0	0	0	0	0	0	0	11	0	0	0	0	0	0	11
Egypt	0	0	0	0	0	0	0	0	0	0	0	129	0	4	0	0	0	0	0	0	133
Europe general	91	0	104	0	0	0	0	0	0	2	0	0	0	9	0	0	0	0	0	0	206
France	0	0	15	0	0	0	0	0	0	0	10	11	0	0	0	0	0	0	0	0	36
Germany	54	0	80	1	0	0	0	0	0	0	36	648	0	32	0	0	0	0	0	0	851
Global, country not defined	6634	46	11163	1222	982	233	230	92	0	491	1892	840	0	794	106	0	0	45	298	0	25068
Greece	0	0	0	0	1	0	0	0	0	0	0	24	143	0	0	0	0	0	0	0	168
Hungary	0	0	40	0	0	0	0	0	0	0	16	1	0	3	0	0	0	0	0	0	60
India	0	0	79	0	0	0	0	0	0	16	56	0	0	13	30	0	0	0	72	0	266
Indonesia	0	0	0	0	0	0	1	0	0	0	0	0	0	0	0	0	0	0	0	0	1
Ireland	0	0	0	4	0	0	0	0	0	0	2	0	0	0	0	0	0	0	0	0	6
Italy	0	0	3	446	4	0	0	0	0	0	0	80	67	11	0	0	0	0	11	0	622
Japan	0	0	0	0	0	0	0	0	0	0	0	0	1	0	0	0	0	0	0	1	2
Mexico	0	0	0	0	0	0	0	0	0	0	0	0	0	0	0	0	0	0	0	0	0
Netherlands	0	0	132	0	0	0	0	0	0	0	25	1	0	5	0	0	0	0	0	0	163
Northern Ireland (UK)	0	0	0	0	0	0	0	0	0	0	23	0	0	0	0	0	0	0	0	0	23
Poland	0	0	0	0	0	0	0	0	0	0	0	4	0	0	0	0	0	0	0	0	4
Portugal	0	0	0	0	67	1	16	0	0	0	130	0	0	0	0	0	0	0	0	0	214
Romania	0	0	0	0	0	0	0	0	0	0	0	0	0	0	0	0	0	0	0	0	0
Slovenia	0	0	18	0	0	0	0	0	0	0	1	14	0	4	0	0	0	0	0	0	37
South Africa	0	0	0	0	0	0	0	0	0	0	0	0	0	0	0	0	0	0	0	0	0
South America	0	0	0	0	0	0	0	0	0	0	0	0	0	41	0	0	0	0	0	0	41
Spain	53	0	167	107	4	0	0	0	0	0	23	71	0	1	105	0	0	0	0	0	531
Sweden	0	0	0	0	0	0	0	0	0	0	0	0	0	0	0	0	0	0	0	0	0
Switzerland	0	0	292	0	0	0	0	0	0	0	0	10	18	9	0	0	0	0	0	0	329
Thailand	0	0	0	0	0	0	0	0	0	0	0	0	0	21	0	0	0	0	0	0	21
Turkey	0	0	0	0	0	0	0	0	0	0	5	9	0	0	0	0	0	0	0	0	14
UK	0	0	8	0	0	0	0	0	0	0	0	0	0	0	0	0	0	0	0	0	8
USA	25	2	508	0	67	0	0	0	0	54	56	0	0	0	0	0	0	0	0	0	712
Vietnam	0	0	26	0	0	0	0	0	0	1	85	0	0	8	0	0	0	0	0	0	120
Sum	6909	48	12664	1783	1129	253	268	93	2	575	2570	1879	244	975	241	0	0	45	413	1	30092

## Sheet: 3 AMR isolates at collection
	nr of samples yielding AMR isolates stratified by country of collection
collection	Campylobacteri	Clostridium difficile	E. coli	Enterococcus	Listeria	Salmonella Derby	Salmonella Enteritidis	Salmonella Infantis	Salmonella Stanley	Salmonella Typhimurium	Salmonella other serovars	Staphylococcus	Technological microbiota	other indicator bacteria: Enterobacteriaceae	other indicator bacteria: non-Enterobacteriaceae	all other bacteria Gram negative	all other bacteria Gram positive	Yersinia enterocolitica	Vibrio	other indicator bacteria: Gram positive	Sum
Argentina	0	0	93	0	0	0	17	0	0	0	23	0	0	0	0	0	0	0	0	0	133
Asia various	0	0	0	0	0	0	0	0	0	0	0	0	0	0	0	0	0	0	0	0	0
Austria	52	0	301	3	0	0	0	0	0	0	15	5	0	0	0	0	0	0	0	0	376
Belgium	0	8	0	0	0	0	0	0	0	1	23	0	0	0	0	0	0	0	0	0	32
Brazil	0	0	0	50	0	11	73	73	0	81	135	40	0	0	0	0	0	0	0	0	463
Canada	3240	0	1398	532	4	95	0	0	0	95	616	7	15	0	0	0	0	0	0	0	6002
China	0	0	0	0	0	8	3	1	2	2	290	0	0	4	0	0	0	0	258	0	568
Czech Republic	118	0	128	0	0	0	0	0	0	0	13	23	0	39	0	0	0	0	0	0	321
Denmark	0	0	0	1	0	0	0	0	0	0	0	0	0	0	0	0	0	0	0	0	1
Dominican Republic	0	0	0	0	0	0	0	0	0	0	0	0	0	0	0	0	0	0	0	0	0
Egypt	0	0	40	0	0	0	0	0	0	0	0	129	0	4	0	0	0	0	0	0	173
Europe general	0	0	0	0	0	0	0	0	0	0	0	0	0	0	0	0	0	0	0	0	0
France	167	0	0	0	0	0	0	0	0	0	10	9	0	0	0	0	0	0	0	0	186
Germany	54	0	32	0	0	0	0	0	0	0	33	866	0	72	0	0	0	0	0	0	1057
Global, country not defined	0	0	0	0	0	0	0	0	0	0	0	0	0	0	0	0	0	0	0	0	0
Greece	0	0	0	0	1	0	0	0	0	0	0	24	143	0	0	0	0	0	0	0	168
Hungary	0	0	24	0	0	0	0	0	0	0	16	0	0	0	0	0	0	0	0	0	40
India	0	0	80	0	0	0	0	0	0	16	91	0	0	0	30	0	0	0	72	0	289
Indonesia	0	0	0	0	0	0	0	0	0	0	0	0	0	0	0	0	0	0	0	0	0
Ireland	0	0	0	4	0	0	0	0	0	0	33	0	0	0	0	0	0	0	0	0	37
Italy	203	0	125	607	892	0	0	0	0	0	0	121	67	18	32	0	0	45	11	0	2121
Japan	0	0	0	0	0	0	0	0	0	0	0	0	1	0	0	0	0	0	0	0	1
Mexico	0	0	0	0	0	0	0	0	0	0	0	0	0	0	0	0	0	0	0	0	0
Netherlands	0	0	471	0	0	0	0	0	0	0	25	0	0	227	0	0	0	0	0	0	723
Northern Ireland (UK)	0	0	0	0	0	0	0	0	0	0	0	0	0	0	0	0	0	0	0	0	0
Poland	0	0	0	0	0	0	0	0	0	0	0	4	0	0	0	0	0	0	64	0	68
Portugal	99	0	13	118	67	1	16	0	0	0	130	0	0	0	0	0	0	0	0	0	444
Romania	0	0	0	0	0	0	0	0	0	0	0	0	0	0	0	0	0	0	0	0	0
Slovenia	108	0	0	0	0	0	0	0	0	0	1	14	0	0	0	0	0	0	0	0	123
South Africa	0	0	0	0	0	0	0	0	0	0	0	0	0	0	0	0	0	0	0	0	0
South America	0	0	0	0	0	0	0	0	0	0	0	0	0	0	0	0	0	0	0	0	0
Spain	53	0	168	162	4	0	19	19	0	19	59	71	0	160	105	0	0	0	0	0	839
Sweden	0	0	0	0	0	0	0	0	0	2	3	0	0	76	0	0	0	0	0	0	81
Switzerland	100	0	435	34	0	0	0	0	0	0	0	82	18	116	74	0	0	0	0	0	859
Thailand	0	0	0	0	0	0	0	0	0	0	0	0	0	10	0	0	0	0	0	0	10
Turkey	0	0	0	0	73	0	0	0	0	0	31	18	0	0	0	0	0	0	0	0	122
UK	2609	0	8	7	0	138	138	0	0	198	368	0	0	0	0	0	0	0	0	0	3466
USA	106	40	9280	265	88	0	2	0	0	160	572	466	0	249	0	0	0	0	8	1	11237
Vietnam	0	0	68	0	0	0	0	0	0	1	83	0	0	0	0	0	0	0	0	0	152
Sum	6909	48	12664	1783	1129	253	268	93	2	575	2570	1879	244	975	241	0	0	45	413	1	30092

## Sheet: 4 AMR phenotype by bacteria
	nr of AMR phenotypes stratified by bacteria species / groups
AMR found per strain	Abbreviation	Concatenated	Campylobacteri	C-diff	E. coli	Enterococcus	Listeria	sal derby	sal enteritidis	sal infantis	sal stanley	sal typhi	sal other	staph	tech flora	other ind enterobac	other indic non-entero	all other gram negative	all others gram positive	Yersinia	Vibrio	other indicator gram pos	Sum
acridine derivates	AD	acridine derivates (AD)	0	0	0	0	0	0	0	0	0	0	0	2	0	0	0	0	0	0	0	0	2
aminocoumarin	AC	aminocoumarin (AC)	0	0	0	0	0	0	0	0	0	0	0	27	0	0	32	0	0	0	0	0	59
aminoglycosides	AG	aminoglycosides (AG)	472	0	7063	1882	100	23	221	67	8	473	2176	436	1198	383	116	278	4	1	1190	6	16097
carbamate/chinoxalinderivates	CC	carbamate/chinoxalinderivates (CC)	0	0	0	0	0	0	0	0	0	0	0	6	32	0	0	0	0	0	0	0	38
carbapenems	CP	carbapenems (CP)	0	7	27	347	3	0	0	0	0	0	9	0	5	23	27	48	0	0	21	0	517
carbolic acids	CA	carbolic acids (CA)	0	0	0	0	0	0	0	0	0	0	0	5	0	0	0	0	0	0	0	0	5
cephalosporins	CEPH	cephalosporins (CEPH)	380	7	4831	472	70	2	88	11	4	126	838	106	202	676	164	332	0	110	982	0	9401
coccidiostat	CS	coccidiostat (CS)	0	0	0	22	0	0	0	0	0	0	0	0	0	0	0	0	0	0	0	0	22
ESBL-producers, not further described	ESBL	ESBL-producers, not further described (ESBL)	0	0	80	0	0	0	0	0	0	0	0	0	0	51	0	22	0	0	0	0	153
fluoroquinolones	FQ	fluoroquinolones (FQ)	3396	13	1717	1087	108	9	213	15	6	115	567	322	442	173	75	148	0	0	150	0	8556
fusidanes	FUS	fusidanes (FUS)	0	0	0	0	0	0	0	0	0	0	0	37	7	0	0	0	0	0	0	0	44
genotypic only	GT	genotypic only (GT)	192	0	156	25	0	0	6	3	0	9	185	6	0	115	0	0	0	0	0	0	697
glycopeptides	GP	glycopeptides (GP)	0	2	116	1206	19	0	0	0	0	0	14	188	974	0	0	0	1	0	0	0	2520
glycylcyclines	GC	glycylcyclines (GC)	0	0	0	20	0	0	0	0	0	0	0	0	0	0	0	0	0	0	0	0	20
heavy metal	HM	heavy metal (HM)	0	0	0	0	0	0	0	0	0	0	0	14	0	0	0	0	0	0	0	0	14
lincosamides	LIN	lincosamides (LIN)	98	10	25	873	249	0	0	0	0	0	9	408	103	0	32	0	5	0	0	3	1815
lipopeptide	LIP	lipopeptide (LIP)	0	0	0	0	0	0	0	0	0	0	0	2	0	0	0	0	0	0	0	0	2
macrolides	MAC	macrolides (MAC)	650	3	17	1911	48	0	14	2	0	1	79	635	92	74	6	1	4	54	148	2	3741
macrolides-lincosamides-streptogramin combined resistance	MSL	macrolides-lincosamides-streptogramin combined resistance (MSL)	0	0	0	0	0	0	0	0	0	0	0	4	0	0	0	0	0	0	0	0	4
mixed not further described	MIX	mixed not further described (MIX)	0	0	0	0	0	0	0	0	0	0	0	23	0	0	0	0	0	0	0	0	23
nitrofurans	NF	nitrofurans (NF)	2	0	41	479	108	0	30	0	0	0	31	0	51	13	2	0	0	0	31	0	788
nitroimidazole	NIM	nitroimidazole (NIM)	0	0	0	0	0	0	0	0	0	0	0	0	0	0	0	0	0	0	0	0	0
no resistance	NR	no resistance (NR)	0	0	0	0	0	0	0	0	0	0	0	0	0	0	0	0	0	0	0	0	0
not described	ND	not described (ND)	0	0	0	17	0	0	0	0	0	0	0	0	0	1	0	0	0	0	6	1	25
orthosomycin	OM	orthosomycin (OM)	0	0	0	9	0	0	0	0	0	0	0	0	0	0	0	0	0	0	0	0	9
other toxic chemical	OTHER	other toxic chemical (OTHER)	0	0	0	0	0	0	0	0	0	0	0	12	0	0	0	0	0	0	0	0	12
oxazolidinones	OXA	oxazolidinones (OXA)	0	0	0	300	1	0	0	0	0	0	0	81	2	0	0	0	0	0	0	0	384
penicillins	PEN	penicillins (PEN)	1357	7	4921	1244	312	10	86	20	9	462	1564	1483	597	736	309	818	23	248	968	1	15175
phenicols	PHE	phenicols (PHE)	117	0	454	520	8	10	102	12	2	241	349	187	23	66	22	101	2	0	18	2	2236
phosphoglycolipids	PGL	phosphoglycolipids (PGL)	0	0	0	109	0	0	0	0	0	0	0	0	0	0	0	0	0	0	0	0	109
phosphonic acids	PA	phosphonic acids (PA)	11	0	27	27	0	0	1	0	0	0	0	4	0	10	24	73	0	0	1	0	178
pleuromutilins	PM	pleuromutilins (PM)	0	0	0	0	0	0	0	0	0	0	0	32	0	0	0	0	0	0	0	0	32
polyether antibiotic	PEA	polyether antibiotic (PEA)	0	0	0	0	0	0	0	0	0	0	0	6	19	0	0	0	0	0	0	0	25
polypeptids	PP	polypeptids (PP)	0	0	31	182	0	0	0	0	0	0	78	34	16	75	37	145	0	0	243	0	841
pyridopyrimidine	PYR	pyridopyrimidine (PYR)	0	0	0	0	0	0	0	0	0	0	0	4	0	0	0	0	0	0	0	0	4
rifamycins	RIF	rifamycins (RIF)	0	2	17	192	1	0	14	2	0	1	283	48	29	71	51	131	0	0	35	0	877
streptogramins	SG	streptogramins (SG)	53	0	0	934	0	0	0	0	0	0	0	102	11	0	0	0	0	0	0	0	1100
sulfonamides	SU	sulfonamides (SU)	37	0	4060	0	4	11	80	44	7	350	1310	33	381	124	55	158	0	0	23	0	6677
sulfonamides combinations	SUC	sulfonamides combinations (SUC)	898	0	1034	55	5	7	16	6	2	60	325	48	123	46	6	1	0	0	69	0	2701
tetracyclines	TET	tetracyclines (TET)	2606	5	6748	1589	81	24	45	13	5	405	2016	902	334	112	27	105	0	1	52	3	15073
trimethoprim	TRI	trimethoprim (TRI)	0	0	551	0	2	0	3	2	2	18	196	48	109	49	8	0	0	0	7	0	995
Sum			10269	56	31916	13502	1119	96	919	197	45	2261	10029	5245	4750	2798	993	2361	39	414	3944	18	90971
acridine derivates	AD		0	0	0	0	0	0	0	0	0	0	0	0.0381316	0	0	0	0	0	0	0	0	0.0021985
aminocoumarin	AC		0	0	0	0	0	0	0	0	0	0	0	0.514776	0	0	3.22256	0	0	0	0	0	0.0648558
aminoglycosides	AG		4.59636	0	22.13	13.9387	8.93655	23.9583	24.0479	34.0102	17.7778	20.9199	21.6971	8.31268	25.2211	13.6883	11.6818	11.7747	10.2564	0.241546	30.1724	33.3333	17.6946
Carbamate/Chinoxalinderivates	CC		0	0	0	0	0	0	0	0	0	0	0	0.114395	0.673684	0	0	0	0	0	0	0	0.0417716
carbapenems	CP		0	12.5	0.0845971	2.56999	0.268097	0	0	0	0	0	0.0897398	0	0.105263	0.822016	2.71903	2.03304	0	0	0.532454	0	0.568313
carbolic acids	CA		0	0	0	0	0	0	0	0	0	0	0	0.0953289	0	0	0	0	0	0	0	0	0.00549626
cephalosporins	CEPH		3.70046	12.5	15.1366	3.49578	6.25559	2.08333	9.57563	5.58376	8.88889	5.57276	8.35577	2.02097	4.25263	24.1601	16.5156	14.0618	0	26.57	24.8986	0	10.3341
coccidiostat	CS		0	0	0	0.162939	0	0	0	0	0	0	0	0	0	0	0	0	0	0	0	0	0.0241835
ESBL-producers, not further described	ESBL		0	0	0.250658	0	0	0	0	0	0	0	0	0	0	1.82273	0	0.931809	0	0	0	0	0.168185
fluoroquinolones	FQ		33.0704	23.2143	5.37975	8.05066	9.65147	9.375	23.1774	7.61421	13.3333	5.08625	5.6536	6.13918	9.30526	6.18299	7.55287	6.26853	0	0	3.80325	0	9.4052
fusidanes	FUS		0	0	0	0	0	0	0	0	0	0	0	0.705434	0.147368	0	0	0	0	0	0	0	0.0483671
genotypic only	GT		1.8697	0	0.488783	0.185158	0	0	0.652884	1.52284	0	0.398054	1.84465	0.114395	0	4.11008	0	0	0	0	0	0	0.766178
glycopeptides	GP		0	3.57143	0.363454	8.93201	1.69794	0	0	0	0	0	0.139595	3.58437	20.5053	0	0	0	2.5641	0	0	0	2.77011
glycylcyclines	GC		0	0	0	0.148126	0	0	0	0	0	0	0	0	0	0	0	0	0	0	0	0	0.021985
heavy metal	HM		0	0	0	0	0	0	0	0	0	0	0	0.266921	0	0	0	0	0	0	0	0	0.0153895
lincosamides	LIN		0.954329	17.8571	0.0783306	6.46571	22.252	0	0	0	0	0	0.0897398	7.77884	2.16842	0	3.22256	0	12.8205	0	0	16.6667	1.99514
lipopeptide	LIP		0	0	0	0	0	0	0	0	0	0	0	0.0381316	0	0	0	0	0	0	0	0	0.0021985
macrolides	MAC		6.32973	5.35714	0.0532648	14.1535	4.28954	0	1.52339	1.01523	0	0.0442282	0.787716	12.1068	1.93684	2.64475	0.60423	0.0423549	10.2564	13.0435	3.75254	11.1111	4.1123
macrolides-lincosamides-streptogramin combined resistance	MSL		0	0	0	0	0	0	0	0	0	0	0	0.0762631	0	0	0	0	0	0	0	0	0.00439701
mixed	MIX		0	0	0	0	0	0	0	0	0	0	0	0.438513	0	0	0	0	0	0	0	0	0.0252828
nitrofurans	NF		0.0194761	0	0.128462	3.54762	9.65147	0	3.26442	0	0	0	0.309104	0	1.07368	0.464618	0.20141	0	0	0	0.786004	0	0.86621
nitroimidazole	NIM		0	0	0	0	0	0	0	0	0	0	0	0	0	0	0	0	0	0	0	0	0
no resistance	NR		0	0	0	0	0	0	0	0	0	0	0	0	0	0	0	0	0	0	0	0	0
not described	ND		0	0	0	0.125907	0	0	0	0	0	0	0	0	0	0.0357398	0	0	0	0	0.15213	5.55556	0.0274813
orthosomycin	OM		0	0	0	0.0666568	0	0	0	0	0	0	0	0	0	0	0	0	0	0	0	0	0.00989326
other toxic chemical	OTHER		0	0	0	0	0	0	0	0	0	0	0	0.228789	0	0	0	0	0	0	0	0	0.013191
oxazolidinones	OXA		0	0	0	2.22189	0.0893655	0	0	0	0	0	0	1.54433	0.0421053	0	0	0	0	0	0	0	0.422113
penicillins	PEN		13.2145	12.5	15.4186	9.21345	27.882	10.4167	9.358	10.1523	20	20.4334	15.5948	28.2745	12.5684	26.3045	31.1178	34.6463	58.9744	59.9034	24.5436	5.55556	16.6811
phenicols	PHE		1.13935	0	1.42248	3.85128	0.714924	10.4167	11.099	6.09137	4.44444	10.659	3.47991	3.5653	0.484211	2.35883	2.21551	4.27785	5.12821	0	0.456389	11.1111	2.45793
phosphoglycolipids	PGL		0	0	0	0.807288	0	0	0	0	0	0	0	0	0	0	0	0	0	0	0	0	0.119818
phosphonic acids	PA		0.107119	0	0.0845971	0.19997	0	0	0.108814	0	0	0	0	0.0762631	0	0.357398	2.41692	3.09191	0	0	0.025355	0	0.195667
pleuromutilins	PM		0	0	0	0	0	0	0	0	0	0	0	0.610105	0	0	0	0	0	0	0	0	0.035176
polyether antibiotic	PEA		0	0	0	0	0	0	0	0	0	0	0	0.114395	0.4	0	0	0	0	0	0	0	0.0274813
polypeptids	PP		0	0	0.09713	1.34795	0	0	0	0	0	0	0.777745	0.648236	0.336842	2.68049	3.72608	6.14147	0	0	6.16126	0	0.92447
pyridopyrimidine	PYR		0	0	0	0	0	0	0	0	0	0	0	0.0762631	0	0	0	0	0	0	0	0	0.00439701
rifamycins	RIF		0	3.57143	0.0532648	1.42201	0.0893655	0	1.52339	1.01523	0	0.0442282	2.82182	0.915157	0.610526	2.53753	5.13595	5.5485	0	0	0.887424	0	0.964043
streptogramins	SG		0.516116	0	0	6.91749	0	0	0	0	0	0	0	1.94471	0.231579	0	0	0	0	0	0	0	1.20918
sulfonamides	SU		0.360308	0	12.7209	0	0.357462	11.4583	8.70511	22.335	15.5556	15.4799	13.0621	0.629171	8.02105	4.43174	5.53877	6.69208	0	0	0.583164	0	7.3397
sulfonamides combinations	SUC		8.74477	0	3.23975	0.407347	0.446828	7.29167	1.74102	3.04569	4.44444	2.65369	3.2406	0.915157	2.58947	1.64403	0.60423	0.0423549	0	0	1.74949	0	2.96908
tetracyclines	TET		25.3773	8.92857	21.143	11.7686	7.23861	25	4.89663	6.59898	11.1111	17.9124	20.1017	17.1973	7.03158	4.00286	2.71903	4.44727	0	0.241546	1.31846	16.6667	16.569
trimethoprim	TRI		0	0	1.72641	0	0.178731	0	0.326442	1.01523	4.44444	0.796108	1.95433	0.915157	2.29474	1.75125	0.805639	0	0	0	0.177485	0	1.09376

## Sheet: 5 Food samples AMR positive
	nr of AMR phenotypes stratified by bacteria species / groups
origin of AMR strains per SAMPLE	Campylobacteri	Clostridium difficile	E. coli	Enterococcus	Listeria	Salmonella Derby	Salmonella Enteritidis	Salmonella Infantis	Salmonella Stanley	Salmonella Typhimurium	Salmonella other serovars	Staphylococcus	Technological microbiota	other indicator bacteria: Enterobacteriaceae	other indicator bacteria: non-Enterobacteriaceae	all other bacteria Gram negative	all other bacteria Gram positive	Yersinia enterocolitica	Vibrio	other indicator bacteria: Gram positive	Sum
FISH-SEAFOOD SUM	1	0	182	30	28	8	4	1	2	12	442	50	0	4	74	0	0	0	413	0	1251
MEAT FERMENTED	0	0	0	0	2	0	0	0	0	0	14	0	0	0	0	0	0	0	0	0	16
MEAT RAW	6908	48	12184	1565	1022	245	263	92	0	555	1976	1574	3	604	63	0	0	45	0	1	27148
FERMENTED MILK	0	0	0	144	4	0	0	0	0	0	0	74	73	4	0	0	0	0	0	0	299
MILK RAW	0	0	13	2	0	0	0	0	0	0	0	158	143	18	0	0	0	0	0	0	334
MIXED SOURCES	0	0	163	0	0	0	0	0	0	0	0	3	0	0	0	0	0	0	0	0	166
PROBIOTICS AND STARTER	0	0	0	0	0	0	0	0	0	0	0	14	25	0	0	0	0	0	0	0	39
PLANT SUMMARY RAW ONLY	0	0	122	42	73	0	1	0	0	8	138	6	0	345	104	0	0	0	0	0	839
Sum	6909	48	12664	1783	1129	253	268	93	2	575	2570	1879	244	975	241	0	0	45	413	1	30092

## Sheet: 6 Meat samples AMR positive
	nr of AMR phenotypes stratified by bacteria species / groups
origin of AMR strains per SAMPLE	Campylobacteri	Clostridium difficile	E. coli	Enterococcus	Listeria	Salmonella Derby	Salmonella Enteritidis	Salmonella Infantis	Salmonella Stanley	Salmonella Typhimurium	Salmonella other serovars	Staphylococcus	Technological microbiota	other indicator bacteria: Enterobacteriaceae	other indicator bacteria: non-Enterobacteriaceae	all other bacteria Gram negative	all other bacteria Gram positive	Yersinia enterocolitica	Vibrio	other indicator bacteria: Gram positive	Sum
Beef raw	149	5	2395	196	0	0	0	0	0	30	40	191	0	89	1	0	0	0	0	0	3096
Beef fermented	0	0	0	0	0	0	0	0	0	0	0	0	0	0	0	0	0	0	0	0	0
Game raw	5	0	13	55	0	0	0	0	0	0	0	0	0	0	0	0	0	0	0	0	73
Game fermented	0	0	0	0	0	0	0	0	0	0	0	0	0	0	0	0	0	0	0	0	0
Lamb raw	55	0	0	0	0	0	0	0	0	17	17	0	0	0	0	0	0	0	0	0	89
Mixed raw	53	10	204	103	955	0	0	0	0	0	170	221	3	0	62	0	0	0	0	0	1781
Mixed fermented	0	0	0	0	0	0	0	0	0	0	0	0	0	0	0	0	0	0	0	0	0
Pork raw	68	9	1496	329	0	11	0	0	0	48	180	256	0	6	0	0	0	19	0	1	2423
Pork fermented	0	0	0	0	2	0	0	0	0	0	14	0	0	0	0	0	0	0	0	0	16
Poultry raw	6578	24	7943	877	67	234	263	92	0	460	1569	710	0	509	0	0	0	26	0	0	19352
Rabbit raw				1										0	0	0	0	0	0	0	1
Veal raw	0	0	133	4	0	0	0	0	0	0	0	196	0	0	0	0	0	0	0	0	333
	6908	48	12184	1565	1024	245	263	92	0	555	1990	1574	3	604	63	0	0	45	0	1	27164
