# Supplementary material for: Consumer Exposure to Antimicrobial Resistant Bacteria From Food at Swiss Retail Level
Source: Front Microbiol. 2018 Mar 6;9:362. doi: 10.3389/fmicb.2018.00362 (PMC5845543; doi:10.3389/fmicb.2018.00362)
Supplement: Supplementary file 3 [file DataSheet3.XLSX]

## Sheet: User guide
User guide
The tab 'Prevalences' provides the observed prevalence of AMR bacteria per categories of food, bateria species and antimicrobial class.
The tab 'Exposure assessment' provides the qualitative exposure assessment that was conducted following the Codex alimentarius framework (Codex alimentarius, 2011), in order to estimate the level of exposure to food contaminated with selected antimicrobial resistant bacteria at retail. The exposure assessment consisted in a combination of three scores:
i. the score of consumption of each selected food item (see tab ‘Food consumption score’)
ii. the score of food contamination with the bacteria of interest, being antimicrobial resistant or not (see tab ‘Bacteria prevalence score’)
iii. the score of antimicrobial resistance observed among food contaminating bacteria (see tab ‘AMR prevalence score’)
i. Food consumption score (see tab ‘Food consumption score’)
Based on available data, food items were grouped into four food categories, as follows:
· Category 1: Meat, which included the seven following items: pork, poultry, beef, veal, lamb, game and mixed meat (i.e. a mix of meat from several species that could not be distinguished based on the data provided by the study)
· Category 2: Plants, which included fresh fruits and vegetables grouped into a single item (as most studies did not distinguish them)
· Category 3: Seafood and fish, which included a diversity of fishes, mollusks and crustaceans that were all grouped into a single item (as most studies did not distinguish them)
· Category 4: Dairy products, which were included as two items: raw milk and processed dairy products (including powdered milk, hard and soft cheese, yoghurts)
Studies for which no distinction could be made between foods from different categories (e.g. meat reported together with dairy products) were excluded from further analysis.
For each food item we estimated the average level of consumption in Switzerland (in grams/inhabitant/day). The level of consumption of plants, seafood/fish and dairy products was estimated using the data from the menuCH survey conducted in 2016 (http://menuch.ch/). The level of consumption of meat items was obtained from the annual report of the Swiss meat industry (Proviande, 2015).
Based on the observed distribution of the food item consumption levels, a 3-point food consumption score was defined as follows:
Food consumption score	Average level of consumption (g/person/day)
0: Low	<15
1: Medium	15 to 50
2: High	>50
ii. Bacteria prevalence score (see tab ‘Bacteria prevalence score’)
As part of the exposure assessment, the bacteria species of interest were grouped as follows:
Foodborne pathogens:
o Campylobacter spp.
o Salmonella enterica spp., where further distinction between the following serovars was made: Salmonella enterica Enteritidis, Salmonella enterica Typhimurium, Salmonella enterica Derby, Salmonella enterica Infantis, Salmonella enterica Stanley and other Salmonella enterica serovars (including all remaining serovars, as well as the studies where the serovars was not specified).
o Listeria spp.
o Vibrio spp.
o Clostridium difficile
o Yersinia enterocolitica
Indicator bacteria:
o Escherichia coli
o Staphylococcus spp.
o Enterococcus spp.
o Other indicator bacteria, including Pseudomonas spp., Klebsiella spp, Aeromonas spp., Cronobacter spp, Enterobacter spp, Pantoea agglomerans, Acinetobacter baumannii, Citrobacter freundii
o Technological flora (i.e. starters) , including Lactobacillus spp., Pediococcus spp., Streptococcus thermophilus
Studies for which the bacteria identification was insufficient (e.g. only reporting Gram negative aerobic mesophiles without further specification) were excluded from further analysis.
For each separate study, the level of food contamination with the bacteria of interest (i.e. the bacteria prevalence) was estimated by dividing the number of positive samples (i.e. contaminated with the bacteria, being resistant or not) by the total number of food samples that was tested. Only those studies that tested more than 30 food samples were included in the analysis. This cutoff was used …
The bacteria prevalence was estimated for each individual food item as the median bacteria prevalence observed across all studies that investigated the prevalence of the bacteria in the food item.
Based on the observed distribution of the bacteria prevalence, a 3-point bacteria prevalence score was subsequently defined as follows:
Bacteria prevalence score	Bacteria prevalence
	(% positive samples)
0: Low	<10
1: Medium	10 to 50
2: High	>50
The decision to use a 3-point bacteria prevalence score was based on the available level of precision around the bacteria prevalence estimate. It is worth noting that a higher number of categories could be used in case the analysis would be restricted to large sample size studies (e.g. with ≥ 100 food samples).
iii. AMR prevalence score (see tab ‘AMR prevalence score’)
Observed antimicrobial resistance profiles, being obtained either from phenotypic (e.g. disk diffusion or broth microdilution) or genotypic (e.g. PCR) laboratory methods, were grouped into resistance to 24 antimicrobial classes. As part of the exposure assessment were considered more specifically the levels of resistance to nine antimicrobial classes, including aminoglycosides, carbapenems, cepha…
For each separate study and each bacteria species of interest, the level of resistance (i.e. the AMR prevalence) to a given antimicrobial class was estimated by dividing the number of resistant isolates by the total number of isolates that was tested for antimicrobial resistance. Only those studies that tested more than 15 isolates were included in the analysis. This cutoff was used as a compromi…
The AMR prevalence against a given antimicrobial class was estimated for each individual food item and each bacteria species, as the median AMR prevalence observed across all studies that investigated the AMR prevalence against this antimicrobial class for the food item and the bacteria species of interest.
Based on the observed distribution of the AMR prevalence, a 3-point AMR prevalence score was subsequently defined as follows:
AMR prevalence score	AMR prevalence
	(% positive isolates)
0: Low	<10
1: Medium	10 to 50
2: High	>50
The decision to use a 3-point AMR prevalence score was based on the available level of precision around the AMR prevalence estimate. It is worth noting that a higher number of categories could be used in case the analysis would be restricted to large sample size studies (e.g. with ≥ 50 isolates).
In order to get an overview of the overall level of AMR observed for each combination of food item and bacteria species, an overall AMR prevalence score was defined based on the sum of the AMR prevalence scores observed for the nine antimicrobial classes of major public health relevance. For each combination of food item and bacteria species, the overall AMR prevalence score was defined as follow…
Overall AMR prevalence score	Sum of the AMR prevalence scores observed for the 9 selected antimicrobial classes
0: Low	<5
1: Medium	5 to 9
2: High	≥10
Note: In case the AMR prevalence of a given antimicrobial class was not available, the associated AMR prevalence score was assumed to be low (AMR prevalence score=0).
A risk matrix was subsequently used to combine the three scores following a 2-step approach (see tab 'Risk matrix'):
1. First, the bacteria prevalence score was combined together with the overall AMR prevalence score in order to obtain an AMR bacteria prevalence score
		Overall AMR prevalence score
		0	1	2
Bacteria prevalence score	0	0	0	1
	1	0	1	2
	2	1	2	2
2. Second, the food consumption score was combined together with the AMR bacteria prevalence score in order to obtain an AMR bacteria exposure score.
		AMR bacteria prevalence score
		0	1	2
Food consumption score	0	0	0	1
	1	0	1	2
	2	1	2	2
For each combination of food item and bacteria species, the level of evidence of exposure to the AMR bacteria of interest was described by providing the number of studies from which the AMR bacteria exposure score was estimated. Estimates based on one or two, three to five and more than five studies were believed to provide low, medium and strong levels of evidence, respectively, assuming each st…

## Sheet: Prevalence
Autonumber	Reference ID	Food category	Food item	Bacteria	AM class	Samples [n]	Samples positive for the bacteria [n]	Bacteria prevalence	Isolates [n]	AMR detection [0/1]	No. AMR isolates observed [n]	AMR prevalence	Median AMR prevalence	min AMR prevalence	max AMR prevalence	Level of evidence (Number of studies)
1	AB15340	fish_seafood	seafood + fish	E coli	aminoglycosides	171	16	0.0935673	40	0	0	0
2	AB15340	fish_seafood	seafood + fish	E coli	aminoglycosides	171	16	0.0935673	40	0	0	0
3	AB01868	fish_seafood	seafood + fish	E coli	aminoglycosides	44	24	0.545455	60	0	0	0
4	AB07933	fish_seafood	seafood + fish	E coli	aminoglycosides	188	73	0.388298	116	0	0	0
5	AB07933	fish_seafood	seafood + fish	E coli	aminoglycosides	188	73	0.388298	116	1	3	0.0258621
6	AB14958	fish_seafood	seafood + fish	E coli	aminoglycosides	50	20	0.4	20	1	1	0.05
7	AB14958	fish_seafood	seafood + fish	E coli	aminoglycosides	50	20	0.4	20	1	1	0.05
8	AB07933	fish_seafood	seafood + fish	E coli	aminoglycosides	188	73	0.388298	116	1	7	0.0603448
9	AB14958	fish_seafood	seafood + fish	E coli	aminoglycosides	50	20	0.4	20	1	5	0.25
10	AB10484	fish_seafood	seafood + fish	E coli	aminoglycosides	82	24	0.292683	44	1	14	0.318182
11	AB10484	fish_seafood	seafood + fish	E coli	aminoglycosides	82	24	0.292683	44	1	20	0.454545
12	AB10484	fish_seafood	seafood + fish	E coli	aminoglycosides	82	24	0.292683	44	1	37	0.840909
13		fish_seafood	seafood + fish	E coli	aminoglycosides Median								0.05	0	0.840909	5
14	AB01868	fish_seafood	seafood + fish	E coli	carbapenems	44	24	0.545455	60	0	0	0
15		fish_seafood	seafood + fish	E coli	carbapenems Median								0	0	0	1
16	AB15340	fish_seafood	seafood + fish	E coli	cephalosporins	171	16	0.0935673	40	0	0	0
17	AB01868	fish_seafood	seafood + fish	E coli	cephalosporins	44	24	0.545455	60	0	0	0
18	AB01868	fish_seafood	seafood + fish	E coli	cephalosporins	44	24	0.545455	60	0	0	0
19	AB07933	fish_seafood	seafood + fish	E coli	cephalosporins	188	73	0.388298	116	1	1	0.00862069
20	AB01868	fish_seafood	seafood + fish	E coli	cephalosporins	44	24	0.545455	60	1	3	0.05
21	AB14958	fish_seafood		E coli	cephalosporins	50	20	0.4	20	1	5	0.25
22	AB10484	fish_seafood	seafood + fish	E coli	cephalosporins	82	24	0.292683	44	1	12	0.272727
23	AB10484	fish_seafood	seafood + fish	E coli	cephalosporins	82	24	0.292683	44	1	15	0.340909
24	AB07933	fish_seafood	seafood + fish	E coli	cephalosporins	188	73	0.388298	116	1	78	0.672414
25	AB10484	fish_seafood	seafood + fish	E coli	cephalosporins	82	24	0.292683	44	1	36	0.818182
26	AB10484	fish_seafood	seafood + fish	E coli	cephalosporins	82	24	0.292683	44	1	44	1
27		fish_seafood	seafood + fish	E coli	cephalosporins Median								0.25	0	1	5
28	AB15340	fish_seafood	seafood + fish	E coli	fluoroquinolones	171	16	0.0935673	40	0	0	0
29	AB07933	fish_seafood	seafood + fish	E coli	fluoroquinolones	188	73	0.388298	116	0	0	0
30	AB07933	fish_seafood	seafood + fish	E coli	fluoroquinolones	188	73	0.388298	116	1	1	0.00862069
31	AB14958	fish_seafood	seafood + fish	E coli	fluoroquinolones	50	20	0.4	20	1	2	0.1
32	AB14958	fish_seafood	seafood + fish	E coli	fluoroquinolones	50	20	0.4	20	1	2	0.1
33	AB14958	fish_seafood	seafood + fish	E coli	fluoroquinolones	50	20	0.4	20	1	2	0.1
34	AB01868	fish_seafood	seafood + fish	E coli	fluoroquinolones	44	24	0.545455	60	1	7	0.116667
35	AB01868	fish_seafood	seafood + fish	E coli	fluoroquinolones	44	24	0.545455	60	1	13	0.216667
36	AB14958	fish_seafood	seafood + fish	E coli	fluoroquinolones	50	20	0.4	20	1	5	0.25
37	AB10484	fish_seafood	seafood + fish	E coli	fluoroquinolones	82	24	0.292683	44	1	30	0.681818
38	AB10484	fish_seafood	seafood + fish	E coli	fluoroquinolones	82	24	0.292683	44	1	33	0.75
39		fish_seafood	seafood + fish	E coli	fluoroquinolones Median								0.1	0	0.75	5
40	AB07933	fish_seafood	seafood + fish	E coli	glycopeptides	188	73	0.388298	116	1	109	0.939655
41		fish_seafood	seafood + fish	E coli	glycopeptides Median								0.939655	0.939655	0.939655	1
42	AB01868	fish_seafood	seafood + fish	E coli	glycylcyclines	44	24	0.545455	60	0	0	0
43		fish_seafood	seafood + fish	E coli	glycylcyclines Median								0	0	0	1
44	AB07933	fish_seafood	seafood + fish	E coli	penicillins	188	73	0.388298	116	1	3	0.0258621
45	AB07933	fish_seafood	seafood + fish	E coli	penicillins	188	73	0.388298	116	1	5	0.0431034
46	AB14958	fish_seafood	seafood + fish	E coli	penicillins	50	20	0.4	20	1	1	0.05
47	AB15340	fish_seafood	seafood + fish	E coli	penicillins	171	16	0.0935673	40	1	3	0.075
48	AB01868	fish_seafood	seafood + fish	E coli	penicillins	44	24	0.545455	60	1	5	0.0833333
49	AB14958	fish_seafood	seafood + fish	E coli	penicillins	50	20	0.4	20	1	6	0.3
50	AB14958	fish_seafood	seafood + fish	E coli	penicillins	50	20	0.4	20	1	6	0.3
51	AB07933	fish_seafood	seafood + fish	E coli	penicillins	188	73	0.388298	116	1	49	0.422414
52	AB10484	fish_seafood	seafood + fish	E coli	penicillins	82	24	0.292683	44	1	44	1
53		fish_seafood	seafood + fish	E coli	penicillins Median								0.0833333	0.0258621	1	5
54	AB15340	fish_seafood	seafood + fish	E coli	phenicols	171	16	0.0935673	40	0	0	0
55	AB07933	fish_seafood	seafood + fish	E coli	phenicols	188	73	0.388298	116	0	0	0
56	AB14958	fish_seafood	seafood + fish	E coli	phenicols	50	20	0.4	20	1	4	0.2
57	AB10484	fish_seafood	seafood + fish	E coli	phenicols	82	24	0.292683	44	1	27	0.613636
58		fish_seafood	seafood + fish	E coli	phenicols Median								0.1	0	0.613636	4
59	AB10484	fish_seafood	seafood + fish	E coli	phosphonic acids	82	24	0.292683	44	1	9	0.204545
60		fish_seafood	seafood + fish	E coli	phosphonic acids Median								0.204545	0.204545	0.204545	1
61	AB01868	fish_seafood	seafood + fish	E coli	polypeptids	44	24	0.545455	60	0	0	0
62		fish_seafood	seafood + fish	E coli	polypeptids Median								0	0	0	1
63	AB07933	fish_seafood	seafood + fish	E coli	rifamycins	188	73	0.388298	116	0	0	0
64		fish_seafood	seafood + fish	E coli	rifamycins Median								0	0	0	1
65	AB01868	fish_seafood	seafood + fish	E coli	sulfonamides	44	24	0.545455	60	1	8	0.133333
66	AB14958	fish_seafood	seafood + fish	E coli	sulfonamides	50	20	0.4	20	1	7	0.35
67		fish_seafood	seafood + fish	E coli	sulfonamides Median								0.241667	0.133333	0.35	2
68	AB15340	fish_seafood	seafood + fish	E coli	sulfonamides combinations	171	16	0.0935673	40	1	13	0.325
69	AB10484	fish_seafood	seafood + fish	E coli	sulfonamides combinations	82	24	0.292683	44	1	38	0.863636
70		fish_seafood	seafood + fish	E coli	sulfonamides combinations Median								0.594318	0.325	0.863636	2
71	AB07933	fish_seafood	seafood + fish	E coli	tetracyclines	188	73	0.388298	116	1	1	0.00862069
72	AB15340	fish_seafood	seafood + fish	E coli	tetracyclines	171	16	0.0935673	40	1	3	0.075
73	AB01868	fish_seafood	seafood + fish	E coli	tetracyclines	44	24	0.545455	60	1	10	0.166667
74	AB14958	fish_seafood	seafood + fish	E coli	tetracyclines	50	20	0.4	20	1	10	0.5
75	AB10484	fish_seafood	seafood + fish	E coli	tetracyclines	82	24	0.292683	44	1	39	0.886364
76		fish_seafood	seafood + fish	E coli	tetracyclines Median								0.166667	0.00862069	0.886364	5
77	AB01868	fish_seafood	seafood + fish	E coli	trimethoprim	44	24	0.545455	60	1	5	0.0833333
78	AB14958	fish_seafood	seafood + fish	E coli	trimethoprim	50	20	0.4	20	1	11	0.55
79		fish_seafood	seafood + fish	E coli	trimethoprim Median								0.316667	0.0833333	0.55	2
80		fish_seafood	seafood + fish	E coli Median									0.1	0	1	6
81	AB01868	fish_seafood	seafood + fish	Enterococcus spp	aminoglycosides	44	26	0.590909	55	1	2	0.0363636
82		fish_seafood	seafood + fish	Enterococcus spp	aminoglycosides Median								0.0363636	0.0363636	0.0363636	1
83	AB01868	fish_seafood	seafood + fish	Enterococcus spp	fluoroquinolones	44	26	0.590909	55	0	0	0
84		fish_seafood	seafood + fish	Enterococcus spp	fluoroquinolones Median								0	0	0	1
85	AB01868	fish_seafood	seafood + fish	Enterococcus spp	glycopeptides	44	26	0.590909	55	0	0	0
86	AB01868	fish_seafood	seafood + fish	Enterococcus spp	glycopeptides	44	26	0.590909	55	0	0	0
87		fish_seafood	seafood + fish	Enterococcus spp	glycopeptides Median								0	0	0	1
88	AB01868	fish_seafood	seafood + fish	Enterococcus spp	glycylcyclines	44	26	0.590909	55	1	2	0.0363636
89		fish_seafood	seafood + fish	Enterococcus spp	glycylcyclines Median								0.0363636	0.0363636	0.0363636	1
90	AB01868	fish_seafood	seafood + fish	Enterococcus spp	lipopeptide	44	26	0.590909	55	0	0	0
91		fish_seafood	seafood + fish	Enterococcus spp	lipopeptide Median								0	0	0	1
92	AB01868	fish_seafood	seafood + fish	Enterococcus spp	oxazolidinones	44	26	0.590909	55	0	0	0
93		fish_seafood	seafood + fish	Enterococcus spp	oxazolidinones Median								0	0	0	1
94	AB01868	fish_seafood	seafood + fish	Enterococcus spp	penicillins	44	26	0.590909	55	0	0	0
95		fish_seafood	seafood + fish	Enterococcus spp	penicillins Median								0	0	0	1
96	AB01868	fish_seafood	seafood + fish	Enterococcus spp	phenicols	44	26	0.590909	55	1	1	0.0181818
97		fish_seafood	seafood + fish	Enterococcus spp	phenicols Median								0.0181818	0.0181818	0.0181818	1
98	AB01868	fish_seafood	seafood + fish	Enterococcus spp	tetracyclines	44	26	0.590909	55	1	9	0.163636
99		fish_seafood	seafood + fish	Enterococcus spp	tetracyclines Median								0.163636	0.163636	0.163636	1
100		fish_seafood	seafood + fish	Enterococcus spp Median									0	0	0.163636	1
101	AB15340	fish_seafood	seafood + fish	Listeria spp	aminoglycosides	171	7	0.0409357	20	0	0	0
102	AB15340	fish_seafood	seafood + fish	Listeria spp	aminoglycosides	171	14	0.0818713	37	0	0	0
103		fish_seafood	seafood + fish	Listeria spp	aminoglycosides Median								0	0	0	1
104	AB03836	fish_seafood	seafood + fish	Listeria spp	cephalosporins	803	2	0.00249066	69	1	1	0.0144928
105		fish_seafood	seafood + fish	Listeria spp	cephalosporins Median								0.0144928	0.0144928	0.0144928	1
106	AB15340	fish_seafood	seafood + fish	Listeria spp	fluoroquinolones	171	7	0.0409357	20	0	0	0
107	AB15340	fish_seafood	seafood + fish	Listeria spp	fluoroquinolones	171	14	0.0818713	37	0	0	0
108		fish_seafood	seafood + fish	Listeria spp	fluoroquinolones Median								0	0	0	1
109	AB03836	fish_seafood	seafood + fish	Listeria spp	glycopeptides	803	2	0.00249066	69	1	4	0.057971
110		fish_seafood	seafood + fish	Listeria spp	glycopeptides Median								0.057971	0.057971	0.057971
111	AB15340	fish_seafood	seafood + fish	Listeria spp	macrolides	171	7	0.0409357	20	0	0	0
112	AB15340	fish_seafood	seafood + fish	Listeria spp	macrolides	171	14	0.0818713	37	0	0	0
113		fish_seafood	seafood + fish	Listeria spp	macrolides Median								0	0	0	1
114	AB15340	fish_seafood	seafood + fish	Listeria spp	nitrofurans	171	14	0.0818713	37	1	6	0.162162
115	AB15340	fish_seafood	seafood + fish	Listeria spp	nitrofurans	171	7	0.0409357	20	1	15	0.75
116		fish_seafood	seafood + fish	Listeria spp	nitrofurans Median								0.456081	0.162162	0.75	1
117	AB15340	fish_seafood	seafood + fish	Listeria spp	penicillins	171	7	0.0409357	20	0	0	0
118	AB15340	fish_seafood	seafood + fish	Listeria spp	penicillins	171	14	0.0818713	37	0	0	0
119	AB03836	fish_seafood	seafood + fish	Listeria spp	penicillins	803	2	0.00249066	69	1	1	0.0144928
120		fish_seafood	seafood + fish	Listeria spp	penicillins Median								0	0	0.0144928	2
121	AB15340	fish_seafood	seafood + fish	Listeria spp	phenicols	171	7	0.0409357	20	0	0	0
122	AB15340	fish_seafood	seafood + fish	Listeria spp	phenicols	171	14	0.0818713	37	0	0	0
123		fish_seafood	seafood + fish	Listeria spp	phenicols Median								0	0	0	1
124	AB15340	fish_seafood	seafood + fish	Listeria spp	rifamycins	171	7	0.0409357	20	0	0	0
125	AB15340	fish_seafood	seafood + fish	Listeria spp	rifamycins	171	14	0.0818713	37	0	0	0
126		fish_seafood	seafood + fish	Listeria spp	rifamycins Median								0	0	0	1
127	AB15340	fish_seafood	seafood + fish	Listeria spp	tetracyclines	171	7	0.0409357	20	0	0	0
128	AB15340	fish_seafood	seafood + fish	Listeria spp	tetracyclines	171	14	0.0818713	37	1	12	0.324324
129		fish_seafood	seafood + fish	Listeria spp	tetracyclines Median								0.162162	0	0.324324	1
130		fish_seafood	seafood + fish	Listeria spp Median									0	0	0.75	2
131	AB01868	fish_seafood	seafood + fish	Other indicator	aminoglycosides	44	12	0.272727	26	0	0	0
132		fish_seafood	seafood + fish	Other indicator	aminoglycosides Median								0	0	0	1
133	AB01868	fish_seafood	seafood + fish	Other indicator	carbapenems	44	12	0.272727	26	1	1	0.0384615
134		fish_seafood	seafood + fish	Other indicator	carbapenems Median								0.0384615	0.0384615	0.0384615	1
135	AB01868	fish_seafood	seafood + fish	Other indicator	cephalosporins	44	12	0.272727	26	0	0	0
136		fish_seafood	seafood + fish	Other indicator	cephalosporins Median								0	0	0	1
137	AB01868	fish_seafood	seafood + fish	Other indicator	fluoroquinolones	44	12	0.272727	26	0	0	0
138		fish_seafood	seafood + fish	Other indicator	fluoroquinolones Median								0	0	0	1
139	AB01868	fish_seafood	seafood + fish	Other indicator	polypeptids	44	12	0.272727	26	0	0	0
140		fish_seafood	seafood + fish	Other indicator	polypeptids Median								0	0	0	1
141		fish_seafood	seafood + fish	Other indicator Median									0	0	0.0384615	1
142	AB10581	fish_seafood	seafood + fish	Salmonella other	aminoglycosides	48	11	0.229167	18	0	0	0
143	AB10581	fish_seafood	seafood + fish	Salmonella other	aminoglycosides	48	11	0.229167	18	0	0	0
144	AB10581	fish_seafood	seafood + fish	Salmonella other	aminoglycosides	48	11	0.229167	18	0	0	0
145	AB16259	fish_seafood	seafood + fish	Salmonella other	aminoglycosides	730	217	0.29726	217	1	7	0.0322581
146	AB15928	fish_seafood	seafood + fish	Salmonella other	aminoglycosides	96	20	0.208333	20	1	1	0.05
147	AB15928	fish_seafood	seafood + fish	Salmonella other	aminoglycosides	96	20	0.208333	20	1	1	0.05
148	AB15928	fish_seafood	seafood + fish	Salmonella other	aminoglycosides	96	20	0.208333	20	1	1	0.05
149	AB07176	fish_seafood	seafood + fish	Salmonella other	aminoglycosides	71	37	0.521127	37	1	2	0.0540541
150	AB10486	fish_seafood	seafood + fish	Salmonella other	aminoglycosides	154	63	0.409091	84	1	7	0.0833333
151	AB10486	fish_seafood	seafood + fish	Salmonella other	aminoglycosides	154	63	0.409091	84	1	22	0.261905
152	AB16259	fish_seafood	seafood + fish	Salmonella other	aminoglycosides	730	217	0.29726	217	1	62	0.285714
153	AB07176	fish_seafood	seafood + fish	Salmonella other	aminoglycosides	71	37	0.521127	37	1	19	0.513514
154		fish_seafood	seafood + fish	Salmonella other	aminoglycosides Median								0.05	0	0.513514	5
155	AB10581	fish_seafood	seafood + fish	Salmonella other	cephalosporins	48	11	0.229167	18	0	0	0
156	AB10581	fish_seafood	seafood + fish	Salmonella other	cephalosporins	48	11	0.229167	18	0	0	0
157	AB10486	fish_seafood	seafood + fish	Salmonella other	cephalosporins	154	63	0.409091	84	0	0	0
158	AB16259	fish_seafood	seafood + fish	Salmonella other	cephalosporins	730	217	0.29726	217	1	1	0.00460829
159	AB16259	fish_seafood	seafood + fish	Salmonella other	cephalosporins	730	217	0.29726	217	1	1	0.00460829
160	AB16259	fish_seafood	seafood + fish	Salmonella other	cephalosporins	730	217	0.29726	217	1	2	0.00921659
161	AB16259	fish_seafood	seafood + fish	Salmonella other	cephalosporins	730	217	0.29726	217	1	3	0.0138249
162	AB10486	fish_seafood	seafood + fish	Salmonella other	cephalosporins	154	63	0.409091	84	1	2	0.0238095
163	AB10486	fish_seafood	seafood + fish	Salmonella other	cephalosporins	154	63	0.409091	84	1	2	0.0238095
164	AB07176	fish_seafood	seafood + fish	Salmonella other	cephalosporins	71	37	0.521127	37	1	6	0.162162
165		fish_seafood	seafood + fish	Salmonella other	cephalosporins Median								0.00691244	0	0.162162	4
166	AB10581	fish_seafood	seafood + fish	Salmonella other	fluoroquinolones	48	11	0.229167	18	0	0	0
167	AB10581	fish_seafood	seafood + fish	Salmonella other	fluoroquinolones	48	11	0.229167	18	0	0	0
168	AB16259	fish_seafood	seafood + fish	Salmonella other	fluoroquinolones	730	217	0.29726	217	1	5	0.0230415
169	AB16259	fish_seafood	seafood + fish	Salmonella other	fluoroquinolones	730	217	0.29726	217	1	5	0.0230415
170	AB07176	fish_seafood	seafood + fish	Salmonella other	fluoroquinolones	71	37	0.521127	37	1	1	0.027027
171	AB10486	fish_seafood	seafood + fish	Salmonella other	fluoroquinolones	154	63	0.409091	84	1	4	0.047619
172	AB10486	fish_seafood	seafood + fish	Salmonella other	fluoroquinolones	154	63	0.409091	84	1	11	0.130952
173	AB15928	fish_seafood	seafood + fish	Salmonella other	fluoroquinolones	96	20	0.208333	20	1	3	0.15
174	AB16259	fish_seafood	seafood + fish	Salmonella other	fluoroquinolones	730	217	0.29726	217	1	46	0.211982
175		fish_seafood	seafood + fish	Salmonella other	fluoroquinolones Median								0.027027	0	0.211982	5
176	AB15928	fish_seafood	seafood + fish	Salmonella other	nitrofurans	96	20	0.208333	20	1	1	0.05
177		fish_seafood	seafood + fish	Salmonella other	nitrofurans Median								0.05	0.05	0.05	1
178	AB10581	fish_seafood	seafood + fish	Salmonella other	penicillins	48	11	0.229167	18	0	0	0
179	AB15928	fish_seafood	seafood + fish	Salmonella other	penicillins	96	20	0.208333	20	1	1	0.05
180	AB15928	fish_seafood	seafood + fish	Salmonella other	penicillins	96	20	0.208333	20	1	1	0.05
181	AB07176	fish_seafood	seafood + fish	Salmonella other	penicillins	71	37	0.521127	37	1	2	0.0540541
182	AB15928	fish_seafood	seafood + fish	Salmonella other	penicillins	96	20	0.208333	20	1	2	0.1
183	AB15928	fish_seafood	seafood + fish	Salmonella other	penicillins	96	20	0.208333	20	1	2	0.1
184	AB15928	fish_seafood	seafood + fish	Salmonella other	penicillins	96	20	0.208333	20	1	2	0.1
185	AB15928	fish_seafood	seafood + fish	Salmonella other	penicillins	96	20	0.208333	20	1	3	0.15
186	AB16259	fish_seafood	seafood + fish	Salmonella other	penicillins	730	217	0.29726	217	1	33	0.152074
187	AB16259	fish_seafood	seafood + fish	Salmonella other	penicillins	730	217	0.29726	217	1	50	0.230415
188	AB10486	fish_seafood	seafood + fish	Salmonella other	penicillins	154	63	0.409091	84	1	25	0.297619
189		fish_seafood	seafood + fish	Salmonella other	penicillins Median								0.1	0	0.297619	5
190	AB10581	fish_seafood	seafood + fish	Salmonella other	phenicols	48	11	0.229167	18	1	1	0.0555556
191	AB10486	fish_seafood	seafood + fish	Salmonella other	phenicols	154	63	0.409091	84	1	7	0.0833333
192	AB16259	fish_seafood	seafood + fish	Salmonella other	phenicols	730	217	0.29726	217	1	31	0.142857
193	AB10581	fish_seafood	seafood + fish	Salmonella other	phenicols	48	11	0.229167	18	1	3	0.166667
194		fish_seafood	seafood + fish	Salmonella other	phenicols Median								0.113095	0.0555556	0.166667	3
195	AB10486	fish_seafood	seafood + fish	Salmonella other	phosphonic acids	154	63	0.409091	84	0	0	0
196		fish_seafood	seafood + fish	Salmonella other	phosphonic acids Median								0	0	0	1
197	AB10581	fish_seafood	seafood + fish	Salmonella other	polypeptids	48	11	0.229167	18	0	0	0
198		fish_seafood	seafood + fish	Salmonella other	polypeptids Median								0	0	0	1
199	AB10581	fish_seafood	seafood + fish	Salmonella other	sulfonamides	48	11	0.229167	18	1	1	0.0555556
200	AB16259	fish_seafood	seafood + fish	Salmonella other	sulfonamides	730	217	0.29726	217	1	122	0.562212
201	AB07176	fish_seafood	seafood + fish	Salmonella other	sulfonamides	71	37	0.521127	37	1	22	0.594595
202	AB15928	fish_seafood	seafood + fish	Salmonella other	sulfonamides	96	20	0.208333	20	1	19	0.95
203		fish_seafood	seafood + fish	Salmonella other	sulfonamides Median								0.578403	0.0555556	0.95	4
204	AB16259	fish_seafood	seafood + fish	Salmonella other	sulfonamides combinations	730	217	0.29726	217	1	42	0.193548
205	AB10486	fish_seafood	seafood + fish	Salmonella other	sulfonamides combinations	154	63	0.409091	84	1	18	0.214286
206	AB15928	fish_seafood	seafood + fish	Salmonella other	sulfonamides combinations	96	20	0.208333	20	1	13	0.65
207		fish_seafood	seafood + fish	Salmonella other	sulfonamides combinations Median								0.214286	0.193548	0.65	3
208	AB10581	fish_seafood	seafood + fish	Salmonella other	tetracyclines	48	11	0.229167	18	0	0	0
209	AB15928	fish_seafood	seafood + fish	Salmonella other	tetracyclines	96	20	0.208333	20	1	2	0.1
210	AB16259	fish_seafood	seafood + fish	Salmonella other	tetracyclines	730	217	0.29726	217	1	74	0.341014
211	AB10486	fish_seafood	seafood + fish	Salmonella other	tetracyclines	154	63	0.409091	84	1	32	0.380952
212	AB07176	fish_seafood	seafood + fish	Salmonella other	tetracyclines	71	37	0.521127	37	1	22	0.594595
213	AB07176	fish_seafood	seafood + fish	Salmonella other	tetracyclines	71	37	0.521127	37	1	29	0.783784
214	AB07176	fish_seafood	seafood + fish	Salmonella other	tetracyclines	71	37	0.521127	37	1	30	0.810811
215		fish_seafood	seafood + fish	Salmonella other	tetracyclines Median								0.380952	0	0.810811	5
216	AB10581	fish_seafood	seafood + fish	Salmonella other	trimethoprim	48	11	0.229167	18	1	1	0.0555556
217	AB16259	fish_seafood	seafood + fish	Salmonella other	trimethoprim	730	217	0.29726	217	1	40	0.184332
218		fish_seafood	seafood + fish	Salmonella other	trimethoprim Median								0.119944	0.0555556	0.184332	2
219		fish_seafood	seafood + fish	Salmonella other Median									0.0555556	0	0.95	5
220	AB04279	fish_seafood	seafood + fish	Staphylococcus spp	aminoglycosides	100	9	0.09	45	0	0	0
221	AB04279	fish_seafood	seafood + fish	Staphylococcus spp	aminoglycosides	100	9	0.09	45	0	0	0
222	AB10859	fish_seafood	seafood + fish	Staphylococcus spp	aminoglycosides	100	9	0.09	45	0	0	0
223	AB00097	fish_seafood	seafood + fish	Staphylococcus spp	aminoglycosides	136	17	0.125	17	1	11	0.647059
224	AB00097	fish_seafood	seafood + fish	Staphylococcus spp	aminoglycosides	136	17	0.125	17	1	11	0.647059
225	AB00097	fish_seafood	seafood + fish	Staphylococcus spp	aminoglycosides	136	17	0.125	17	1	14	0.823529
226	AB00097	fish_seafood	seafood + fish	Staphylococcus spp	aminoglycosides	136	17	0.125	17	1	14	0.823529
227		fish_seafood	seafood + fish	Staphylococcus spp	aminoglycosides Median								0.647059	0	0.823529	3
228	AB00097	fish_seafood	seafood + fish	Staphylococcus spp	cephalosporins	136	17	0.125	17	0	0	0
229	AB04279	fish_seafood	seafood + fish	Staphylococcus spp	cephalosporins	100	9	0.09	45	0	0	0
230	AB10859	fish_seafood	seafood + fish	Staphylococcus spp	cephalosporins	100	9	0.09	45	0	0	0
231	AB00097	fish_seafood	seafood + fish	Staphylococcus spp	cephalosporins	136	17	0.125	17	1	3	0.176471
232		fish_seafood	seafood + fish	Staphylococcus spp	cephalosporins Median								0	0	0.176471	3
233	AB04279	fish_seafood	seafood + fish	Staphylococcus spp	fluoroquinolones	100	9	0.09	45	0	0	0
234	AB04279	fish_seafood	seafood + fish	Staphylococcus spp	fluoroquinolones	100	9	0.09	45	0	0	0
235	AB04279	fish_seafood	seafood + fish	Staphylococcus spp	fluoroquinolones	100	9	0.09	45	0	0	0
236	AB04279	fish_seafood	seafood + fish	Staphylococcus spp	fluoroquinolones	100	9	0.09	45	0	0	0
237	AB10859	fish_seafood	seafood + fish	Staphylococcus spp	fluoroquinolones	100	9	0.09	45	0	0	0
238	AB00097	fish_seafood	seafood + fish	Staphylococcus spp	fluoroquinolones	136	17	0.125	17	1	14	0.823529
239		fish_seafood	seafood + fish	Staphylococcus spp	fluoroquinolones Median								0	0	0.823529	3
240	AB04279	fish_seafood	seafood + fish	Staphylococcus spp	lincosamides	100	9	0.09	45	0	0	0
241	AB00097	fish_seafood	seafood + fish	Staphylococcus spp	lincosamides	136	17	0.125	17	1	8	0.470588
242		fish_seafood	seafood + fish	Staphylococcus spp	lincosamides Median								0.235294	0	0.470588	2
243	AB10859	fish_seafood	seafood + fish	Staphylococcus spp	macrolides	100	9	0.09	45	1	14	0.311111
244	AB04279	fish_seafood	seafood + fish	Staphylococcus spp	macrolides	100	9	0.09	45	1	15	0.333333
245	AB00097	fish_seafood	seafood + fish	Staphylococcus spp	macrolides	136	17	0.125	17	1	8	0.470588
246		fish_seafood	seafood + fish	Staphylococcus spp	macrolides Median								0.333333	0.311111	0.470588	3
247	AB00097	fish_seafood	seafood + fish	Staphylococcus spp	penicillins	136	17	0.125	17	0	0	0
248	AB00097	fish_seafood	seafood + fish	Staphylococcus spp	penicillins	136	17	0.125	17	0	0	0
249	AB04279	fish_seafood	seafood + fish	Staphylococcus spp	penicillins	100	9	0.09	45	0	0	0
250	AB04279	fish_seafood	seafood + fish	Staphylococcus spp	penicillins	100	9	0.09	45	0	0	0
251	AB10859	fish_seafood	seafood + fish	Staphylococcus spp	penicillins	100	9	0.09	45	0	0	0
252	AB10859	fish_seafood	seafood + fish	Staphylococcus spp	penicillins	100	9	0.09	45	1	14	0.311111
253	AB04279	fish_seafood	seafood + fish	Staphylococcus spp	penicillins	100	9	0.09	45	1	15	0.333333
254	AB00097	fish_seafood	seafood + fish	Staphylococcus spp	penicillins	136	17	0.125	17	1	9	0.529412
255	AB00097	fish_seafood	seafood + fish	Staphylococcus spp	penicillins	136	17	0.125	17	1	9	0.529412
256		fish_seafood	seafood + fish	Staphylococcus spp	penicillins Median								0	0	0.529412	3
257	AB00097	fish_seafood	seafood + fish	Staphylococcus spp	phenicols	136	17	0.125	17	1	11	0.647059
258		fish_seafood	seafood + fish	Staphylococcus spp	phenicols Median								0.647059	0.647059	0.647059	1
259	AB00097	fish_seafood	seafood + fish	Staphylococcus spp	phosphonic acids	136	17	0.125	17	0	0	0
260		fish_seafood	seafood + fish	Staphylococcus spp	phosphonic acids Median								0	0	0	1
261	AB00097	fish_seafood	seafood + fish	Staphylococcus spp	rifamycins	136	17	0.125	17	1	8	0.470588
262		fish_seafood	seafood + fish	Staphylococcus spp	rifamycins Median								0.470588	0.470588	0.470588	1
263	AB00097	fish_seafood	seafood + fish	Staphylococcus spp	streptogramins	136	17	0.125	17	1	8	0.470588
264		fish_seafood	seafood + fish	Staphylococcus spp	streptogramins Median								0.470588	0.470588	0.470588	1
265	AB04279	fish_seafood	seafood + fish	Staphylococcus spp	sulfonamides combinations	100	9	0.09	45	0	0	0
266	AB00097	fish_seafood	seafood + fish	Staphylococcus spp	sulfonamides combinations	136	17	0.125	17	1	11	0.647059
267		fish_seafood	seafood + fish	Staphylococcus spp	sulfonamides combinations Median								0.323529	0	0.647059	2
268	AB04279	fish_seafood	seafood + fish	Staphylococcus spp	tetracyclines	100	9	0.09	45	0	0	0
269	AB10859	fish_seafood	seafood + fish	Staphylococcus spp	tetracyclines	100	9	0.09	45	1	14	0.311111
270	AB04279	fish_seafood	seafood + fish	Staphylococcus spp	tetracyclines	100	9	0.09	45	1	15	0.333333
271		fish_seafood	seafood + fish	Staphylococcus spp	tetracyclines Median								0.311111	0	0.333333	2
272		fish_seafood	seafood + fish	Staphylococcus spp Median									0.0882353	0	0.823529	4
273	AB15340	fish_seafood	seafood + fish	Vibrio spp	aminoglycosides	171	8	0.0467836	30	0	0	0
274	AB15881	fish_seafood	seafood + fish	Vibrio spp	aminoglycosides	94	32	0.340426	32	1	1	0.03125
275	AB14087	fish_seafood	seafood + fish	Vibrio spp	aminoglycosides	110	72	0.654545	32	1	2	0.0625
276	AB14087	fish_seafood	seafood + fish	Vibrio spp	aminoglycosides	110	72	0.654545	32	1	3	0.09375
277	AB08754	fish_seafood	seafood + fish	Vibrio spp	aminoglycosides	400	64	0.16	64	1	7	0.109375
278	AB15838	fish_seafood	seafood + fish	Vibrio spp	aminoglycosides	250	95	0.38	95	1	20	0.210526
279	AB15881	fish_seafood	seafood + fish	Vibrio spp	aminoglycosides	166	113	0.680723	113	1	24	0.212389
280	AB15881	fish_seafood	seafood + fish	Vibrio spp	aminoglycosides	94	32	0.340426	32	1	8	0.25
281	AB11055	fish_seafood	seafood + fish	Vibrio spp	aminoglycosides	78	33	0.423077	33	1	15	0.454545
282	AB15837	fish_seafood	seafood + fish	Vibrio spp	aminoglycosides	224	98	0.4375	150	1	69	0.46
283	AB08754	fish_seafood	seafood + fish	Vibrio spp	aminoglycosides	400	64	0.16	64	1	45	0.703125
284	AB15881	fish_seafood	seafood + fish	Vibrio spp	aminoglycosides	94	32	0.340426	32	1	27	0.84375
285	AB15881	fish_seafood	seafood + fish	Vibrio spp	aminoglycosides	166	113	0.680723	113	1	98	0.867257
286	AB15838	fish_seafood	seafood + fish	Vibrio spp	aminoglycosides	250	95	0.38	95	1	89	0.936842
287	AB11055	fish_seafood	seafood + fish	Vibrio spp	aminoglycosides	78	33	0.423077	33	1	31	0.939394
288	AB15837	fish_seafood	seafood + fish	Vibrio spp	aminoglycosides	224	98	0.4375	150	1	143	0.953333
289	AB15837	fish_seafood	seafood + fish	Vibrio spp	aminoglycosides	224	98	0.4375	150	1	149	0.993333
290	AB15838	fish_seafood	seafood + fish	Vibrio spp	aminoglycosides	250	95	0.38	95	1	95	1
291		fish_seafood	seafood + fish	Vibrio spp	aminoglycosides Median								0.457273	0	1	7
292	AB15340	fish_seafood	seafood + fish	Vibrio spp	carbapenems	171	8	0.0467836	30	0	0	0
293	AB11055	fish_seafood	seafood + fish	Vibrio spp	carbapenems	78	33	0.423077	33	0	0	0
294		fish_seafood	seafood + fish	Vibrio spp	carbapenems Median								0	0	0	2
295	AB15340	fish_seafood	seafood + fish	Vibrio spp	cephalosporins	171	8	0.0467836	30	0	0	0
296	AB11055	fish_seafood	seafood + fish	Vibrio spp	cephalosporins	78	33	0.423077	33	0	0	0
297	AB11055	fish_seafood	seafood + fish	Vibrio spp	cephalosporins	78	33	0.423077	33	0	0	0
298	AB11055	fish_seafood	seafood + fish	Vibrio spp	cephalosporins	78	33	0.423077	33	0	0	0
299	AB11055	fish_seafood	seafood + fish	Vibrio spp	cephalosporins	78	33	0.423077	33	1	1	0.030303
300	AB15881	fish_seafood	seafood + fish	Vibrio spp	cephalosporins	166	113	0.680723	113	1	39	0.345133
301	AB15881	fish_seafood	seafood + fish	Vibrio spp	cephalosporins	94	32	0.340426	32	1	13	0.40625
302	AB15881	fish_seafood	seafood + fish	Vibrio spp	cephalosporins	166	113	0.680723	113	1	48	0.424779
303	AB15881	fish_seafood	seafood + fish	Vibrio spp	cephalosporins	94	32	0.340426	32	1	15	0.46875
304	AB15838	fish_seafood	seafood + fish	Vibrio spp	cephalosporins	250	95	0.38	95	1	80	0.842105
305	AB14087	fish_seafood	seafood + fish	Vibrio spp	cephalosporins	110	72	0.654545	32	1	29	0.90625
306	AB15837	fish_seafood	seafood + fish	Vibrio spp	cephalosporins	224	98	0.4375	150	1	136	0.906667
307	AB15837	fish_seafood	seafood + fish	Vibrio spp	cephalosporins	224	98	0.4375	150	1	136	0.906667
308	AB15838	fish_seafood	seafood + fish	Vibrio spp	cephalosporins	250	95	0.38	95	1	87	0.915789
309	AB14087	fish_seafood	seafood + fish	Vibrio spp	cephalosporins	110	72	0.654545	32	1	30	0.9375
310		fish_seafood	seafood + fish	Vibrio spp	cephalosporins Median								0.424779	0	0.9375	6
311	AB15340	fish_seafood	seafood + fish	Vibrio spp	fluoroquinolones	171	8	0.0467836	30	0	0	0
312	AB14087	fish_seafood	seafood + fish	Vibrio spp	fluoroquinolones	110	72	0.654545	32	0	0	0
313	AB14087	fish_seafood	seafood + fish	Vibrio spp	fluoroquinolones	110	72	0.654545	32	0	0	0
314	AB11055	fish_seafood	seafood + fish	Vibrio spp	fluoroquinolones	78	33	0.423077	33	0	0	0
315	AB11055	fish_seafood	seafood + fish	Vibrio spp	fluoroquinolones	78	33	0.423077	33	0	0	0
316	AB11055	fish_seafood	seafood + fish	Vibrio spp	fluoroquinolones	78	33	0.423077	33	0	0	0
317	AB15838	fish_seafood	seafood + fish	Vibrio spp	fluoroquinolones	250	95	0.38	95	0	0	0
318	AB08754	fish_seafood	seafood + fish	Vibrio spp	fluoroquinolones	400	64	0.16	64	1	1	0.015625
319	AB15837	fish_seafood	seafood + fish	Vibrio spp	fluoroquinolones	224	98	0.4375	150	1	3	0.02
320	AB15881	fish_seafood	seafood + fish	Vibrio spp	fluoroquinolones	166	113	0.680723	113	1	3	0.0265487
321	AB15881	fish_seafood	seafood + fish	Vibrio spp	fluoroquinolones	166	113	0.680723	113	1	3	0.0265487
322	AB15838	fish_seafood	seafood + fish	Vibrio spp	fluoroquinolones	250	95	0.38	95	1	3	0.0315789
323	AB15837	fish_seafood	seafood + fish	Vibrio spp	fluoroquinolones	224	98	0.4375	150	1	28	0.186667
324		fish_seafood	seafood + fish	Vibrio spp	fluoroquinolones Median								0	0	0.186667	7
325	AB15838	fish_seafood	seafood + fish	Vibrio spp	macrolides	250	95	0.38	95	1	4	0.0421053
326	AB15837	fish_seafood	seafood + fish	Vibrio spp	macrolides	224	98	0.4375	150	1	41	0.273333
327		fish_seafood	seafood + fish	Vibrio spp	macrolides Median								0.157719	0.0421053	0.273333	2
328	AB11055	fish_seafood	seafood + fish	Vibrio spp	nitrofurans	78	33	0.423077	33	0	0	0
329		fish_seafood	seafood + fish	Vibrio spp	nitrofurans Median								0	0	0	1
330	AB11055	fish_seafood	seafood + fish	Vibrio spp	penicillins	78	33	0.423077	33	0	0	0
331	AB11055	fish_seafood	seafood + fish	Vibrio spp	penicillins	78	33	0.423077	33	0	0	0
332	AB11055	fish_seafood	seafood + fish	Vibrio spp	penicillins	78	33	0.423077	33	0	0	0
333	AB11055	fish_seafood	seafood + fish	Vibrio spp	penicillins	78	33	0.423077	33	1	8	0.242424
334	AB15881	fish_seafood	seafood + fish	Vibrio spp	penicillins	166	113	0.680723	113	1	52	0.460177
335	AB15881	fish_seafood	seafood + fish	Vibrio spp	penicillins	94	32	0.340426	32	1	20	0.625
336	AB15340	fish_seafood	seafood + fish	Vibrio spp	penicillins	171	8	0.0467836	30	1	19	0.633333
337	AB15838	fish_seafood	seafood + fish	Vibrio spp	penicillins	250	95	0.38	95	1	61	0.642105
338	AB15837	fish_seafood	seafood + fish	Vibrio spp	penicillins	224	98	0.4375	150	1	123	0.82
339	AB14087	fish_seafood	seafood + fish	Vibrio spp	penicillins	110	72	0.654545	32	1	28	0.875
340	AB08754	fish_seafood	seafood + fish	Vibrio spp	penicillins	400	64	0.16	64	1	56	0.875
341	AB14087	fish_seafood	seafood + fish	Vibrio spp	penicillins	110	72	0.654545	32	1	29	0.90625
342	AB14087	fish_seafood	seafood + fish	Vibrio spp	penicillins	110	72	0.654545	32	1	32	1
343		fish_seafood	seafood + fish	Vibrio spp	penicillins Median								0.633333	0	1	7
344	AB15340	fish_seafood	seafood + fish	Vibrio spp	phenicols	171	8	0.0467836	30	0	0	0
345	AB14087	fish_seafood	seafood + fish	Vibrio spp	phenicols	110	72	0.654545	32	0	0	0
346	AB11055	fish_seafood	seafood + fish	Vibrio spp	phenicols	78	33	0.423077	33	0	0	0
347	AB08754	fish_seafood	seafood + fish	Vibrio spp	phenicols	400	64	0.16	64	0	0	0
348	AB15837	fish_seafood	seafood + fish	Vibrio spp	phenicols	224	98	0.4375	150	1	1	0.00666667
349	AB15838	fish_seafood	seafood + fish	Vibrio spp	phenicols	250	95	0.38	95	1	4	0.0421053
350		fish_seafood	seafood + fish	Vibrio spp	phenicols Median								0	0	0.0421053	6
351	AB14087	fish_seafood	seafood + fish	Vibrio spp	polypeptids	110	72	0.654545	32	1	30	0.9375
352		fish_seafood	seafood + fish	Vibrio spp	polypeptids Median								0.9375	0.9375	0.9375	1
353	AB15340	fish_seafood	seafood + fish	Vibrio spp	sulfonamides combinations	171	8	0.0467836	30	0	0	0
354	AB11055	fish_seafood	seafood + fish	Vibrio spp	sulfonamides combinations	78	33	0.423077	33	0	0	0
355	AB15881	fish_seafood	seafood + fish	Vibrio spp	sulfonamides combinations	94	32	0.340426	32	1	1	0.03125
356	AB15838	fish_seafood	seafood + fish	Vibrio spp	sulfonamides combinations	250	95	0.38	95	1	10	0.105263
357	AB15881	fish_seafood	seafood + fish	Vibrio spp	sulfonamides combinations	166	113	0.680723	113	1	16	0.141593
358	AB15837	fish_seafood	seafood + fish	Vibrio spp	sulfonamides combinations	224	98	0.4375	150	1	27	0.18
359		fish_seafood	seafood + fish	Vibrio spp	sulfonamides combinations Median								0.0682566	0	0.18	5
360	AB15340	fish_seafood	seafood + fish	Vibrio spp	tetracyclines	171	8	0.0467836	30	0	0	0
361	AB14087	fish_seafood	seafood + fish	Vibrio spp	tetracyclines	110	72	0.654545	32	0	0	0
362	AB08754	fish_seafood	seafood + fish	Vibrio spp	tetracyclines	400	64	0.16	64	0	0	0
363	AB15881	fish_seafood	seafood + fish	Vibrio spp	tetracyclines	166	113	0.680723	113	1	1	0.00884956
364	AB15881	fish_seafood	seafood + fish	Vibrio spp	tetracyclines	94	32	0.340426	32	1	1	0.03125
365	AB11055	fish_seafood	seafood + fish	Vibrio spp	tetracyclines	78	33	0.423077	33	1	2	0.0606061
366	AB15838	fish_seafood	seafood + fish	Vibrio spp	tetracyclines	250	95	0.38	95	1	8	0.0842105
367	AB15837	fish_seafood	seafood + fish	Vibrio spp	tetracyclines	224	98	0.4375	150	1	16	0.106667
368		fish_seafood	seafood + fish	Vibrio spp	tetracyclines Median								0.0200498	0	0.106667	7
369	AB14087	fish_seafood	seafood + fish	Vibrio spp	trimethoprim	110	72	0.654545	32	1	6	0.1875
370		fish_seafood	seafood + fish	Vibrio spp	trimethoprim Median								0.1875	0.1875	0.1875	1
371		fish_seafood	seafood + fish	Vibrio spp Median									0.0889803	0	1	7
372		fish_seafood	seafood + fish Median										0.0540541	0	1	20
373		fish_seafood Median											0.0540541	0	1	20
374	AB10587	meat	beef	Campylobacter spp	aminoglycosides	97	39	0.402062	33	0	0	0
375	AB08575	meat	beef	Campylobacter spp	aminoglycosides	1514	71	0.0468956	49	0	0	0
376	AB08575	meat	beef	Campylobacter spp	aminoglycosides	1514	71	0.0468956	49	0	0	0
377	AB08575	meat	beef	Campylobacter spp	aminoglycosides	1514	71	0.0468956	49	1	1	0.0204082
378	AB10587	meat	beef	Campylobacter spp	aminoglycosides	97	39	0.402062	33	1	1	0.030303
379	AB10587	meat	beef	Campylobacter spp	aminoglycosides	97	39	0.402062	33	1	6	0.181818
380	AB10587	meat	beef	Campylobacter spp	aminoglycosides	97	39	0.402062	69	1	16	0.231884
381	AB10587	meat	beef	Campylobacter spp	aminoglycosides	97	39	0.402062	69	1	22	0.318841
382	AB10587	meat	beef	Campylobacter spp	aminoglycosides	97	39	0.402062	69	1	36	0.521739
383		meat	beef	Campylobacter spp	aminoglycosides Median								0.030303	0	0.521739	2
384	AB10587	meat	beef	Campylobacter spp	cephalosporins	97	39	0.402062	33	1	31	0.939394
385	AB10587	meat	beef	Campylobacter spp	cephalosporins	97	39	0.402062	69	1	69	1
386		meat	beef	Campylobacter spp	cephalosporins Median								0.969697	0.939394	1	1
387	AB08575	meat	beef	Campylobacter spp	fluoroquinolones	1514	71	0.0468956	49	1	6	0.122449
388	AB08575	meat	beef	Campylobacter spp	fluoroquinolones	1514	71	0.0468956	49	1	7	0.142857
389	AB10587	meat	beef	Campylobacter spp	fluoroquinolones	97	39	0.402062	33	1	13	0.393939
390	AB10587	meat	beef	Campylobacter spp	fluoroquinolones	97	39	0.402062	33	1	14	0.424242
391	AB10587	meat	beef	Campylobacter spp	fluoroquinolones	97	39	0.402062	69	1	40	0.57971
392	AB10587	meat	beef	Campylobacter spp	fluoroquinolones	97	39	0.402062	69	1	43	0.623188
393		meat	beef	Campylobacter spp	fluoroquinolones Median								0.409091	0.122449	0.623188	2
394	AB10587	meat	beef	Campylobacter spp	lincosamides	97	39	0.402062	33	1	1	0.030303
395	AB10587	meat	beef	Campylobacter spp	lincosamides	97	39	0.402062	69	1	16	0.231884
396		meat	beef	Campylobacter spp	lincosamides Median								0.131094	0.030303	0.231884	1
397	AB08575	meat	beef	Campylobacter spp	macrolides	1514	71	0.0468956	49	1	1	0.0204082
398	AB10587	meat	beef	Campylobacter spp	macrolides	97	39	0.402062	33	1	1	0.030303
399	AB10587	meat	beef	Campylobacter spp	macrolides	97	39	0.402062	33	1	1	0.030303
400	AB10587	meat	beef	Campylobacter spp	macrolides	97	39	0.402062	33	1	2	0.0606061
401	AB10587	meat	beef	Campylobacter spp	macrolides	97	39	0.402062	69	1	22	0.318841
402	AB10587	meat	beef	Campylobacter spp	macrolides	97	39	0.402062	69	1	24	0.347826
403	AB10587	meat	beef	Campylobacter spp	macrolides	97	39	0.402062	69	1	37	0.536232
404		meat	beef	Campylobacter spp	macrolides Median								0.0606061	0.0204082	0.536232	2
405	AB08575	meat	beef	Campylobacter spp	nitrofurans	1514	71	0.0468956	49	1	1	0.0204082
406		meat	beef	Campylobacter spp	nitrofurans Median								0.0204082	0.0204082	0.0204082	1
407	AB10587	meat	beef	Campylobacter spp	penicillins	97	39	0.402062	33	1	13	0.393939
408	AB08575	meat	beef	Campylobacter spp	penicillins	1514	71	0.0468956	49	1	23	0.469388
409	AB10587	meat	beef	Campylobacter spp	penicillins	97	39	0.402062	69	1	61	0.884058
410	AB10587	meat	beef	Campylobacter spp	penicillins	97	39	0.402062	33	1	33	1
411	AB10587	meat	beef	Campylobacter spp	penicillins	97	39	0.402062	69	1	69	1
412		meat	beef	Campylobacter spp	penicillins Median								0.884058	0.393939	1	2
413	AB10587	meat	beef	Campylobacter spp	phenicols	97	39	0.402062	33	0	0	0
414	AB08575	meat	beef	Campylobacter spp	phenicols	1514	71	0.0468956	49	1	1	0.0204082
415	AB10587	meat	beef	Campylobacter spp	phenicols	97	39	0.402062	69	1	22	0.318841
416		meat	beef	Campylobacter spp	phenicols Median								0.0204082	0	0.318841	2
417	AB08575	meat	beef	Campylobacter spp	tetracyclines	1514	71	0.0468956	49	1	23	0.469388
418	AB10587	meat	beef	Campylobacter spp	tetracyclines	97	39	0.402062	33	1	24	0.727273
419	AB10587	meat	beef	Campylobacter spp	tetracyclines	97	39	0.402062	33	1	27	0.818182
420	AB10587	meat	beef	Campylobacter spp	tetracyclines	97	39	0.402062	69	1	67	0.971014
421	AB10587	meat	beef	Campylobacter spp	tetracyclines	97	39	0.402062	33	1	33	1
422	AB10587	meat	beef	Campylobacter spp	tetracyclines	97	39	0.402062	69	1	69	1
423	AB10587	meat	beef	Campylobacter spp	tetracyclines	97	39	0.402062	69	1	69	1
424		meat	beef	Campylobacter spp	tetracyclines Median								0.971014	0.469388	1	2
425		meat	beef	Campylobacter spp Median									0.333333	0	1	3
426	AB13727	meat	beef	E coli	aminoglycosides	82	30	0.365854	30	0	0	0
427	AB13474	meat	beef	E coli	aminoglycosides	134	110	0.820896	110	0	0	0
428	AB13474	meat	beef	E coli	aminoglycosides	134	110	0.820896	110	0	0	0
429	AB13474	meat	beef	E coli	aminoglycosides	134	110	0.820896	110	0	0	0
430	AB13474	meat	beef	E coli	aminoglycosides	134	110	0.820896	110	0	0	0
431	AB13474	meat	beef	E coli	aminoglycosides	134	110	0.820896	110	1	1	0.00909091
432	AB16338	meat	beef	E coli	aminoglycosides	2991	2061	0.689067	2061	1	23	0.0111596
433	AB15216	meat	beef	E coli	aminoglycosides	75	55	0.733333	68	1	1	0.0147059
434	AB15216	meat	beef	E coli	aminoglycosides	75	55	0.733333	68	1	1	0.0147059
435	AB13474	meat	beef	E coli	aminoglycosides	134	110	0.820896	110	1	2	0.0181818
436	AB16338	meat	beef	E coli	aminoglycosides	2991	2061	0.689067	2061	1	56	0.0271713
437	AB13474	meat	beef	E coli	aminoglycosides	134	110	0.820896	110	1	3	0.0272727
438	AB15216	meat	beef	E coli	aminoglycosides	75	55	0.733333	68	1	2	0.0294118
439	AB13727	meat	beef	E coli	aminoglycosides	82	30	0.365854	30	1	1	0.0333333
440	AB09488	meat	beef	E coli	aminoglycosides	91	67	0.736264	91	1	4	0.043956
441	AB13474	meat	beef	E coli	aminoglycosides	134	110	0.820896	110	1	6	0.0545455
442	AB09488	meat	beef	E coli	aminoglycosides	91	67	0.736264	91	1	5	0.0549451
443	AB13474	meat	beef	E coli	aminoglycosides	134	110	0.820896	110	1	7	0.0636364
444	AB13727	meat	beef	E coli	aminoglycosides	82	30	0.365854	30	1	2	0.0666667
445	AB16338	meat	beef	E coli	aminoglycosides	2991	2061	0.689067	2061	1	196	0.0950995
446	AB13474	meat	beef	E coli	aminoglycosides	134	110	0.820896	110	1	13	0.118182
447	AB15216	meat	beef	E coli	aminoglycosides	75	55	0.733333	68	1	21	0.308824
448		meat	beef	E coli	aminoglycosides Median								0.027222	0	0.308824	5
449	AB13727	meat	beef	E coli	cephalosporins	82	30	0.365854	30	0	0	0
450	AB13474	meat	beef	E coli	cephalosporins	134	110	0.820896	110	0	0	0
451	AB16338	meat	beef	E coli	cephalosporins	2991	2061	0.689067	2061	1	14	0.00679282
452	AB13474	meat	beef	E coli	cephalosporins	134	110	0.820896	110	1	1	0.00909091
453	AB16338	meat	beef	E coli	cephalosporins	2991	2061	0.689067	2061	1	25	0.01213
454	AB16338	meat	beef	E coli	cephalosporins	2991	2061	0.689067	2061	1	27	0.0131004
455	AB15216	meat	beef	E coli	cephalosporins	75	55	0.733333	68	1	1	0.0147059
456	AB15216	meat	beef	E coli	cephalosporins	75	55	0.733333	68	1	1	0.0147059
457	AB13474	meat	beef	E coli	cephalosporins	134	110	0.820896	110	1	2	0.0181818
458	AB13474	meat	beef	E coli	cephalosporins	134	110	0.820896	110	1	2	0.0181818
459	AB13474	meat	beef	E coli	cephalosporins	134	110	0.820896	110	1	3	0.0272727
460	AB15216	meat	beef	E coli	cephalosporins	75	55	0.733333	68	1	2	0.0294118
461	AB13474	meat	beef	E coli	cephalosporins	134	110	0.820896	110	1	5	0.0454545
462	AB13727	meat	beef	E coli	cephalosporins	82	30	0.365854	30	1	2	0.0666667
463	AB15216	meat	beef	E coli	cephalosporins	75	55	0.733333	68	1	12	0.176471
464	AB15216	meat	beef	E coli	cephalosporins	75	55	0.733333	68	1	16	0.235294
465	AB15216	meat	beef	E coli	cephalosporins	75	55	0.733333	68	1	54	0.794118
466		meat	beef	E coli	cephalosporins Median								0.0181818	0	0.794118	4
467	AB13727	meat	beef	E coli	fluoroquinolones	82	30	0.365854	30	0	0	0
468	AB13727	meat	beef	E coli	fluoroquinolones	82	30	0.365854	30	0	0	0
469	AB13474	meat	beef	E coli	fluoroquinolones	134	110	0.820896	110	0	0	0
470	AB16338	meat	beef	E coli	fluoroquinolones	2991	2061	0.689067	2061	0	0	0
471	AB16338	meat	beef	E coli	fluoroquinolones	2991	2061	0.689067	2061	1	16	0.00776322
472	AB13474	meat	beef	E coli	fluoroquinolones	134	110	0.820896	110	1	1	0.00909091
473	AB15216	meat	beef	E coli	fluoroquinolones	75	55	0.733333	68	1	1	0.0147059
474	AB09488	meat	beef	E coli	fluoroquinolones	91	67	0.736264	91	1	3	0.032967
475	AB15216	meat	beef	E coli	fluoroquinolones	75	55	0.733333	68	1	31	0.455882
476		meat	beef	E coli	fluoroquinolones Median								0.00776322	0	0.455882	5
477	AB15216	meat	beef	E coli	macrolides	75	55	0.733333	68	1	1	0.0147059
478		meat	beef	E coli	macrolides Median								0.0147059	0.0147059	0.0147059	1
479	AB13727	meat	beef	E coli	penicillins	82	30	0.365854	30	0	0	0
480	AB16338	meat	beef	E coli	penicillins	2991	2061	0.689067	2061	1	45	0.0218341
481	AB13474	meat	beef	E coli	penicillins	134	110	0.820896	110	1	3	0.0272727
482	AB13474	meat	beef	E coli	penicillins	134	110	0.820896	110	1	6	0.0545455
483	AB16338	meat	beef	E coli	penicillins	2991	2061	0.689067	2061	1	124	0.060165
484	AB09488	meat	beef	E coli	penicillins	91	67	0.736264	91	1	7	0.0769231
485	AB13727	meat	beef	E coli	penicillins	82	30	0.365854	30	1	3	0.1
486		meat	beef	E coli	penicillins Median								0.0545455	0	0.1	4
487	AB13727	meat	beef	E coli	phenicols	82	30	0.365854	30	0	0	0
488	AB13474	meat	beef	E coli	phenicols	134	110	0.820896	110	1	1	0.00909091
489	AB15216	meat	beef	E coli	phenicols	75	55	0.733333	68	1	1	0.0147059
490	AB15216	meat	beef	E coli	phenicols	75	55	0.733333	68	1	1	0.0147059
491	AB15216	meat	beef	E coli	phenicols	75	55	0.733333	68	1	1	0.0147059
492	AB16338	meat	beef	E coli	phenicols	2991	2061	0.689067	2061	1	43	0.0208637
493		meat	beef	E coli	phenicols Median								0.0147059	0	0.0208637	4
494	AB13727	meat	beef	E coli	polypeptids	82	30	0.365854	30	0	0	0
495		meat	beef	E coli	polypeptids Median								0	0	0	1
496	AB13474	meat	beef	E coli	sulfonamides	134	110	0.820896	110	0	0	0
497	AB15216	meat	beef	E coli	sulfonamides	75	55	0.733333	68	1	1	0.0147059
498	AB13474	meat	beef	E coli	sulfonamides	134	110	0.820896	110	1	2	0.0181818
499	AB13474	meat	beef	E coli	sulfonamides	134	110	0.820896	110	1	4	0.0363636
500	AB09488	meat	beef	E coli	sulfonamides	91	67	0.736264	91	1	4	0.043956
501	AB13474	meat	beef	E coli	sulfonamides	134	110	0.820896	110	1	7	0.0636364
502	AB16338	meat	beef	E coli	sulfonamides	2991	2061	0.689067	2061	1	216	0.104803
503	AB15216	meat	beef	E coli	sulfonamides	75	55	0.733333	68	1	53	0.779412
504	AB15216	meat	beef	E coli	sulfonamides	75	55	0.733333	68	1	55	0.808824
505		meat	beef	E coli	sulfonamides Median								0.043956	0	0.808824	4
506	AB13474	meat	beef	E coli	sulfonamides combinations	134	110	0.820896	110	0	0	0
507	AB16338	meat	beef	E coli	sulfonamides combinations	2991	2061	0.689067	2061	1	21	0.0101892
508	AB13727	meat	beef	E coli	sulfonamides combinations	82	30	0.365854	30	1	1	0.0333333
509		meat	beef	E coli	sulfonamides combinations Median								0.0101892	0	0.0333333	3
510	AB15216	meat	beef	E coli	tetracyclines	75	55	0.733333	68	1	1	0.0147059
511	AB09488	meat	beef	E coli	tetracyclines	91	67	0.736264	91	1	3	0.032967
512	AB13727	meat	beef	E coli	tetracyclines	82	30	0.365854	30	1	2	0.0666667
513	AB13727	meat	beef	E coli	tetracyclines	82	30	0.365854	30	1	2	0.0666667
514	AB13474	meat	beef	E coli	tetracyclines	134	110	0.820896	110	1	9	0.0818182
515	AB13474	meat	beef	E coli	tetracyclines	134	110	0.820896	110	1	10	0.0909091
516	AB13474	meat	beef	E coli	tetracyclines	134	110	0.820896	110	1	13	0.118182
517	AB13474	meat	beef	E coli	tetracyclines	134	110	0.820896	110	1	18	0.163636
518	AB16338	meat	beef	E coli	tetracyclines	2991	2061	0.689067	2061	1	488	0.236778
519	AB15216	meat	beef	E coli	tetracyclines	75	55	0.733333	68	1	19	0.279412
520	AB15216	meat	beef	E coli	tetracyclines	75	55	0.733333	68	1	21	0.308824
521		meat	beef	E coli	tetracyclines Median								0.0909091	0.0147059	0.308824	5
522	AB15216	meat	beef	E coli	trimethoprim	75	55	0.733333	68	1	1	0.0147059
523	AB15216	meat	beef	E coli	trimethoprim	75	55	0.733333	68	1	1	0.0147059
524	AB15216	meat	beef	E coli	trimethoprim	75	55	0.733333	68	1	1	0.0147059
525	AB13727	meat	beef	E coli	trimethoprim	82	30	0.365854	30	1	1	0.0333333
526	AB09488	meat	beef	E coli	trimethoprim	91	67	0.736264	91	1	7	0.0769231
527	AB15216	meat	beef	E coli	trimethoprim	75	55	0.733333	68	1	18	0.264706
528	AB15216	meat	beef	E coli	trimethoprim	75	55	0.733333	68	1	19	0.279412
529		meat	beef	E coli	trimethoprim Median								0.0333333	0.0147059	0.279412	3
530		meat	beef	E coli Median									0.0271713	0	0.808824	5
531	AB00868	meat	beef	Enterococcus spp	aminoglycosides	134	129	0.962687	129	0	0	0
532	AB00868	meat	beef	Enterococcus spp	aminoglycosides	134	129	0.962687	129	1	1	0.00775194
533	AB00868	meat	beef	Enterococcus spp	aminoglycosides	134	129	0.962687	129	1	3	0.0232558
534	AB11379	meat	beef	Enterococcus spp	aminoglycosides	227	25	0.110132	25	1	8	0.32
535	AB11379	meat	beef	Enterococcus spp	aminoglycosides	227	31	0.136564	31	1	10	0.322581
536		meat	beef	Enterococcus spp	aminoglycosides Median								0.0232558	0	0.322581	2
537	AB00868	meat	beef	Enterococcus spp	fluoroquinolones	134	129	0.962687	129	0	0	0
538	AB11379	meat	beef	Enterococcus spp	fluoroquinolones	227	31	0.136564	31	1	1	0.0322581
539	AB11379	meat	beef	Enterococcus spp	fluoroquinolones	227	25	0.110132	25	1	3	0.12
540		meat	beef	Enterococcus spp	fluoroquinolones Median								0.0322581	0	0.12	2
541	AB00868	meat	beef	Enterococcus spp	glycopeptides	134	129	0.962687	129	0	0	0
542	AB11379	meat	beef	Enterococcus spp	glycopeptides	227	31	0.136564	31	1	1	0.0322581
543	AB11379	meat	beef	Enterococcus spp	glycopeptides	227	25	0.110132	25	1	1	0.04
544	AB11379	meat	beef	Enterococcus spp	glycopeptides	227	25	0.110132	25	1	2	0.08
545		meat	beef	Enterococcus spp	glycopeptides Median								0.036129	0	0.08	2
546	AB00868	meat	beef	Enterococcus spp	glycylcyclines	134	129	0.962687	129	1	3	0.0232558
547		meat	beef	Enterococcus spp	glycylcyclines Median								0.0232558	0.0232558	0.0232558	1
548	AB00868	meat	beef	Enterococcus spp	lincosamides	134	129	0.962687	129	1	44	0.341085
549		meat	beef	Enterococcus spp	lincosamides Median								0.341085	0.341085	0.341085	1
550	AB00868	meat	beef	Enterococcus spp	lipopeptide	134	129	0.962687	129	0	0	0
551		meat	beef	Enterococcus spp	lipopeptide Median								0	0	0	1
552	AB00868	meat	beef	Enterococcus spp	macrolides	134	129	0.962687	129	1	5	0.0387597
553	AB00868	meat	beef	Enterococcus spp	macrolides	134	129	0.962687	129	1	6	0.0465116
554	AB11379	meat	beef	Enterococcus spp	macrolides	227	25	0.110132	25	1	2	0.08
555	AB11379	meat	beef	Enterococcus spp	macrolides	227	31	0.136564	31	1	5	0.16129
556		meat	beef	Enterococcus spp	macrolides Median								0.0632558	0.0387597	0.16129	2
557	AB00868	meat	beef	Enterococcus spp	nitrofurans	134	129	0.962687	129	1	1	0.00775194
558		meat	beef	Enterococcus spp	nitrofurans Median								0.00775194	0.00775194	0.00775194	1
559	AB00868	meat	beef	Enterococcus spp	oxazolidinones	134	129	0.962687	129	0	0	0
560		meat	beef	Enterococcus spp	oxazolidinones Median								0	0	0	1
561	AB00868	meat	beef	Enterococcus spp	penicillins	134	129	0.962687	129	0	0	0
562	AB11379	meat	beef	Enterococcus spp	penicillins	227	31	0.136564	31	1	1	0.0322581
563	AB11379	meat	beef	Enterococcus spp	penicillins	227	25	0.110132	25	1	1	0.04
564	AB11379	meat	beef	Enterococcus spp	penicillins	227	25	0.110132	25	1	1	0.04
565		meat	beef	Enterococcus spp	penicillins Median								0.036129	0	0.04	2
566	AB00868	meat	beef	Enterococcus spp	phenicols	134	129	0.962687	129	0	0	0
567	AB11379	meat	beef	Enterococcus spp	phenicols	227	25	0.110132	25	1	2	0.08
568	AB11379	meat	beef	Enterococcus spp	phenicols	227	31	0.136564	31	1	5	0.16129
569		meat	beef	Enterococcus spp	phenicols Median								0.08	0	0.16129	2
570	AB00868	meat	beef	Enterococcus spp	streptogramins	134	129	0.962687	129	1	81	0.627907
758		meat	mixed	Campylobacter spp	cephalosporins Median								0.627907	0.627907	0.627907	1
572	AB11379	meat	beef	Enterococcus spp	tetracyclines	227	25	0.110132	25	1	4	0.16
573	AB00868	meat	beef	Enterococcus spp	tetracyclines	134	129	0.962687	129	1	23	0.178295
574	AB11379	meat	beef	Enterococcus spp	tetracyclines	227	31	0.136564	31	1	15	0.483871
575		meat	beef	Enterococcus spp	tetracyclines Median								0.178295	0.16	0.483871	2
576		meat	beef	Enterococcus spp Median									0.04	0	0.627907	2
577	AB07506	meat	beef	Other indicator	aminoglycosides	99	83	0.838384	24	0	0	0
578	AB07506	meat	beef	Other indicator	aminoglycosides	99	83	0.838384	24	1	3	0.125
579	AB07506	meat	beef	Other indicator	aminoglycosides	99	83	0.838384	24	1	7	0.291667
580		meat	beef	Other indicator	aminoglycosides Median								0.125	0	0.291667	1
581	AB07506	meat	beef	Other indicator	macrolides	99	83	0.838384	24	1	24	1
761		meat	mixed	Campylobacter spp	fluoroquinolones Median								1	1	1	1
583	AB07506	meat	beef	Other indicator	penicillins	99	83	0.838384	24	1	19	0.791667
584	AB07506	meat	beef	Other indicator	penicillins	99	83	0.838384	24	1	23	0.958333
769		meat	mixed	Campylobacter spp	penicillins Median								0.958333	0.958333	0.958333	1
586	AB07506	meat	beef	Other indicator	phenicols	99	83	0.838384	24	1	1	0.0416667
587		meat	beef	Other indicator	phenicols Median								0.0416667	0.0416667	0.0416667	1
588	AB07506	meat	beef	Other indicator	tetracyclines	99	83	0.838384	24	1	2	0.0833333
589		meat	beef	Other indicator	tetracyclines Median								0.0833333	0.0833333	0.0833333	1
590		meat	beef	Other indicator Median									0.208333	0	1	1
591	AB15449	meat	beef	Salmonella other	aminoglycosides	308	28	0.0909091	28	0	0	0
592	AB15449	meat	beef	Salmonella other	aminoglycosides	308	28	0.0909091	28	0	0	0
593	AB15449	meat	beef	Salmonella other	aminoglycosides	308	28	0.0909091	28	1	2	0.0714286
594		meat	beef	Salmonella other	aminoglycosides Median								0	0	0.0714286	1
595	AB15449	meat	beef	Salmonella other	cephalosporins	308	28	0.0909091	28	0	0	0
596	AB15449	meat	beef	Salmonella other	cephalosporins	308	28	0.0909091	28	0	0	0
597		meat	beef	Salmonella other	cephalosporins Median								0	0	0
598	AB15449	meat	beef	Salmonella other	fluoroquinolones	308	28	0.0909091	28	0	0	0
599	AB15449	meat	beef	Salmonella other	fluoroquinolones	308	28	0.0909091	28	0	0	0
600		meat	beef	Salmonella other	fluoroquinolones Median								0	0	0	1
601	AB15449	meat	beef	Salmonella other	macrolides	308	28	0.0909091	28	0	0	0
602		meat	beef	Salmonella other	macrolides Median								0	0	0	1
603	AB15449	meat	beef	Salmonella other	penicillins	308	28	0.0909091	28	1	2	0.0714286
604		meat	beef	Salmonella other	penicillins Median								0.0714286	0.0714286	0.0714286	1
605	AB15449	meat	beef	Salmonella other	phenicols	308	28	0.0909091	28	1	2	0.0714286
606		meat	beef	Salmonella other	phenicols Median								0.0714286	0.0714286	0.0714286	1
607	AB15449	meat	beef	Salmonella other	sulfonamides	308	28	0.0909091	28	1	2	0.0714286
608		meat	beef	Salmonella other	sulfonamides Median								0.0714286	0.0714286	0.0714286	1
609	AB15449	meat	beef	Salmonella other	sulfonamides combinations	308	28	0.0909091	28	0	0	0
610		meat	beef	Salmonella other	sulfonamides combinations Median								0	0	0	1
611	AB15449	meat	beef	Salmonella other	tetracyclines	308	28	0.0909091	28	1	2	0.0714286
612		meat	beef	Salmonella other	tetracyclines Median								0.0714286	0.0714286	0.0714286	1
613		meat	beef	Salmonella other Median									0	0	0.0714286	1
614	AB15464	meat	beef	Staphylococcus spp	aminoglycosides	38	14	0.368421	17	0	0	0
615	AB11229	meat	beef	Staphylococcus spp	aminoglycosides	68	20	0.294118	20	1	1	0.05
616	AB14402	meat	beef	Staphylococcus spp	aminoglycosides	509	41	0.0805501	33	1	7	0.212121
617	AB00058	meat	beef	Staphylococcus spp	aminoglycosides	46	23	0.5	76	1	22	0.289474
618	AB00058	meat	beef	Staphylococcus spp	aminoglycosides	46	23	0.5	76	1	23	0.302632
619	AB14402	meat	beef	Staphylococcus spp	aminoglycosides	509	41	0.0805501	33	1	15	0.454545
620		meat	beef	Staphylococcus spp	aminoglycosides Median								0.250797	0	0.454545	4
621	AB14402	meat	beef	Staphylococcus spp	carbolic acids	509	41	0.0805501	33	1	2	0.0606061
622		meat	beef	Staphylococcus spp	carbolic acids Median								0.0606061	0.0606061	0.0606061	1
623	AB11229	meat	beef	Staphylococcus spp	cephalosporins	68	20	0.294118	20	0	0	0
624	AB15464	meat	beef	Staphylococcus spp	cephalosporins	38	14	0.368421	17	1	1	0.0588235
625	AB00058	meat	beef	Staphylococcus spp	cephalosporins	46	23	0.5	76	1	8	0.105263
626		meat	beef	Staphylococcus spp	cephalosporins Median								0.0588235	0	0.105263	3
627	AB15464	meat	beef	Staphylococcus spp	fluoroquinolones	38	14	0.368421	17	1	1	0.0588235
628	AB15464	meat	beef	Staphylococcus spp	fluoroquinolones	38	14	0.368421	17	1	1	0.0588235
629	AB15464	meat	beef	Staphylococcus spp	fluoroquinolones	38	14	0.368421	17	1	1	0.0588235
630	AB00058	meat	beef	Staphylococcus spp	fluoroquinolones	46	23	0.5	76	1	15	0.197368
631	AB14402	meat	beef	Staphylococcus spp	fluoroquinolones	509	41	0.0805501	33	1	7	0.212121
632		meat	beef	Staphylococcus spp	fluoroquinolones Median								0.0588235	0.0588235	0.212121	3
633	AB15464	meat	beef	Staphylococcus spp	glycopeptides	38	14	0.368421	17	0	0	0
634	AB11229	meat	beef	Staphylococcus spp	glycopeptides	68	20	0.294118	20	0	0	0
635	AB11229	meat	beef	Staphylococcus spp	glycopeptides	68	20	0.294118	20	0	0	0
636	AB14402	meat	beef	Staphylococcus spp	glycopeptides	509	41	0.0805501	33	1	2	0.0606061
637	AB00058	meat	beef	Staphylococcus spp	glycopeptides	46	23	0.5	76	1	6	0.0789474
638		meat	beef	Staphylococcus spp	glycopeptides Median								0	0	0.0789474	4
639	AB00058	meat	beef	Staphylococcus spp	lincosamides	46	23	0.5	76	1	9	0.118421
640	AB11229	meat	beef	Staphylococcus spp	lincosamides	68	20	0.294118	20	1	5	0.25
641	AB14402	meat	beef	Staphylococcus spp	lincosamides	509	41	0.0805501	33	1	23	0.69697
642	AB15464	meat	beef	Staphylococcus spp	lincosamides	38	14	0.368421	17	1	13	0.764706
643		meat	beef	Staphylococcus spp	lincosamides Median								0.473485	0.118421	0.764706	4
644	AB15464	meat	beef	Staphylococcus spp	lipopeptide	38	14	0.368421	17	1	1	0.0588235
645		meat	beef	Staphylococcus spp	lipopeptide Median								0.0588235	0.0588235	0.0588235	1
646	AB11229	meat	beef	Staphylococcus spp	macrolides	68	20	0.294118	20	1	5	0.25
647	AB00058	meat	beef	Staphylococcus spp	macrolides	46	23	0.5	76	1	31	0.407895
648	AB00058	meat	beef	Staphylococcus spp	macrolides	46	23	0.5	76	1	31	0.407895
649	AB14402	meat	beef	Staphylococcus spp	macrolides	509	41	0.0805501	33	1	25	0.757576
650	AB15464	meat	beef	Staphylococcus spp	macrolides	38	14	0.368421	17	1	14	0.823529
651		meat	beef	Staphylococcus spp	macrolides Median								0.407895	0.25	0.823529	4
652	AB14402	meat	beef	Staphylococcus spp	oxazolidinones	509	41	0.0805501	33	0	0	0
653	AB15464	meat	beef	Staphylococcus spp	oxazolidinones	38	14	0.368421	17	1	1	0.0588235
654		meat	beef	Staphylococcus spp	oxazolidinones Median								0.0294118	0	0.0588235	2
655	AB11229	meat	beef	Staphylococcus spp	penicillins	68	20	0.294118	20	0	0	0
656	AB15464	meat	beef	Staphylococcus spp	penicillins	38	14	0.368421	17	1	1	0.0588235
657	AB00058	meat	beef	Staphylococcus spp	penicillins	46	23	0.5	76	1	6	0.0789474
658	AB11229	meat	beef	Staphylococcus spp	penicillins	68	20	0.294118	20	1	2	0.1
659	AB11229	meat	beef	Staphylococcus spp	penicillins	68	20	0.294118	20	1	6	0.3
660	AB11229	meat	beef	Staphylococcus spp	penicillins	68	20	0.294118	20	1	9	0.45
661	AB15464	meat	beef	Staphylococcus spp	penicillins	38	14	0.368421	17	1	8	0.470588
662	AB15464	meat	beef	Staphylococcus spp	penicillins	38	14	0.368421	17	1	8	0.470588
663	AB00058	meat	beef	Staphylococcus spp	penicillins	46	23	0.5	76	1	48	0.631579
664	AB01552	meat	beef	Staphylococcus spp	penicillins	156	16	0.102564	16	1	16	1
665	AB00058	meat	beef	Staphylococcus spp	penicillins	46	23	0.5	76	1	76	1
666		meat	beef	Staphylococcus spp	penicillins Median								0.45	0	1	4
667	AB00058	meat	beef	Staphylococcus spp	phenicols	46	23	0.5	76	1	6	0.0789474
668	AB14402	meat	beef	Staphylococcus spp	phenicols	509	41	0.0805501	33	1	3	0.0909091
669		meat	beef	Staphylococcus spp	phenicols Median								0.0849282	0.0789474	0.0909091	2
670	AB15464	meat	beef	Staphylococcus spp	rifamycins	38	14	0.368421	17	0	0	0
671	AB00058	meat	beef	Staphylococcus spp	rifamycins	46	23	0.5	76	1	6	0.0789474
672		meat	beef	Staphylococcus spp	rifamycins Median								0.0394737	0	0.0789474	2
673	AB14402	meat	beef	Staphylococcus spp	streptogramins	509	41	0.0805501	33	1	14	0.424242
674	AB15464	meat	beef	Staphylococcus spp	streptogramins	38	14	0.368421	17	1	15	0.882353
775		meat	mixed	Campylobacter spp	streptogramins Median								0.882353	0.882353	0.882353	1
676	AB15464	meat	beef	Staphylococcus spp	sulfonamides combinations	38	14	0.368421	17	0	0	0
677	AB11229	meat	beef	Staphylococcus spp	sulfonamides combinations	68	20	0.294118	20	0	0	0
678	AB00058	meat	beef	Staphylococcus spp	sulfonamides combinations	46	23	0.5	76	1	2	0.0263158
679		meat	beef	Staphylococcus spp	sulfonamides combinations Median								0	0	0.0263158	3
680	AB11229	meat	beef	Staphylococcus spp	tetracyclines	68	20	0.294118	20	1	5	0.25
681	AB00058	meat	beef	Staphylococcus spp	tetracyclines	46	23	0.5	76	1	26	0.342105
682	AB00058	meat	beef	Staphylococcus spp	tetracyclines	46	23	0.5	76	1	33	0.434211
683	AB15464	meat	beef	Staphylococcus spp	tetracyclines	38	14	0.368421	17	1	8	0.470588
684	AB14402	meat	beef	Staphylococcus spp	tetracyclines	509	41	0.0805501	33	1	36	1
685		meat	beef	Staphylococcus spp	tetracyclines Median								0.434211	0.25	1	4
686		meat	beef	Staphylococcus spp Median									0.118421	0	1	5
687		meat	beef Median										0.0588235	0	1	16
688	AB05712	meat	game	Enterococcus spp	aminoglycosides	55	55	1	55	1	5	0.0909091
689	AB05712	meat	game	Enterococcus spp	aminoglycosides	55	55	1	55	1	5	0.0909091
690	AB05712	meat	game	Enterococcus spp	aminoglycosides	55	55	1	55	1	5	0.0909091
691	AB05712	meat	game	Enterococcus spp	aminoglycosides	55	55	1	55	1	5	0.0909091
692	AB05712	meat	game	Enterococcus spp	aminoglycosides	55	55	1	55	1	5	0.0909091
693		meat	game	Enterococcus spp	aminoglycosides Median								0.0909091	0.0909091	0.0909091	1
694	AB05712	meat	game	Enterococcus spp	fluoroquinolones	55	55	1	55	1	50	0.909091
777		meat	mixed	Campylobacter spp	tetracyclines Median								0.909091	0.909091	0.909091	1
696	AB05712	meat	game	Enterococcus spp	glycopeptides	55	55	1	55	0	0	0
697	AB05712	meat	game	Enterococcus spp	glycopeptides	55	55	1	55	0	0	0
698	AB05712	meat	game	Enterococcus spp	glycopeptides	55	55	1	55	0	0	0
699	AB05712	meat	game	Enterococcus spp	glycopeptides	55	55	1	55	1	2	0.0363636
700	AB05712	meat	game	Enterococcus spp	glycopeptides	55	55	1	55	1	6	0.109091
701	AB05712	meat	game	Enterococcus spp	glycopeptides	55	55	1	55	1	15	0.272727
702	AB05712	meat	game	Enterococcus spp	glycopeptides	55	55	1	55	1	26	0.472727
703		meat	game	Enterococcus spp	glycopeptides Median								0.0363636	0	0.472727	1
704	AB05712	meat	game	Enterococcus spp	macrolides	55	55	1	55	0	0	0
705	AB05712	meat	game	Enterococcus spp	macrolides	55	55	1	55	1	6	0.109091
706	AB05712	meat	game	Enterococcus spp	macrolides	55	55	1	55	1	17	0.309091
707	AB05712	meat	game	Enterococcus spp	macrolides	55	55	1	55	1	49	0.890909
708		meat	game	Enterococcus spp	macrolides Median								0.209091	0	0.890909	1
709	AB05712	meat	game	Enterococcus spp	nitrofurans	55	55	1	55	1	37	0.672727
1038		meat	pork	Campylobacter spp	penicillins Median								0.672727	0.672727	0.672727	1
711	AB05712	meat	game	Enterococcus spp	penicillins	55	55	1	55	0	0	0
712	AB05712	meat	game	Enterococcus spp	penicillins	55	55	1	55	1	12	0.218182
713		meat	game	Enterococcus spp	penicillins Median								0.109091	0	0.218182	1
714	AB05712	meat	game	Enterococcus spp	phenicols	55	55	1	55	0	0	0
715	AB05712	meat	game	Enterococcus spp	phenicols	55	55	1	55	1	11	0.2
716		meat	game	Enterococcus spp	phenicols Median								0.1	0	0.2	1
717	AB05712	meat	game	Enterococcus spp	phosphonic acids	55	55	1	55	1	23	0.418182
718		meat	game	Enterococcus spp	phosphonic acids Median								0.418182	0.418182	0.418182	1
719	AB05712	meat	game	Enterococcus spp	rifamycins	55	55	1	55	1	20	0.363636
720		meat	game	Enterococcus spp	rifamycins Median								0.363636	0.363636	0.363636	1
721	AB05712	meat	game	Enterococcus spp	streptogramins	55	55	1	55	0	0	0
722	AB05712	meat	game	Enterococcus spp	streptogramins	55	55	1	55	0	0	0
723	AB05712	meat	game	Enterococcus spp	streptogramins	55	55	1	55	1	45	0.818182
724		meat	game	Enterococcus spp	streptogramins Median								0	0	0.818182	1
725	AB05712	meat	game	Enterococcus spp	tetracyclines	55	55	1	55	0	0	0
726	AB05712	meat	game	Enterococcus spp	tetracyclines	55	55	1	55	0	0	0
727	AB05712	meat	game	Enterococcus spp	tetracyclines	55	55	1	55	0	0	0
728	AB05712	meat	game	Enterococcus spp	tetracyclines	55	55	1	55	1	13	0.236364
729	AB05712	meat	game	Enterococcus spp	tetracyclines	55	55	1	55	1	31	0.563636
730	AB05712	meat	game	Enterococcus spp	tetracyclines	55	55	1	55	1	37	0.672727
731		meat	game	Enterococcus spp	tetracyclines Median								0.118182	0	0.672727	1
732		meat	game	Enterococcus spp Median									0.0909091	0	0.909091	1
733		meat	game Median										0.0909091	0	0.909091	1
734	AB08575	meat	lamb	Campylobacter spp	aminoglycosides	744	55	0.0739247	90	0	0	0
735	AB08575	meat	lamb	Campylobacter spp	aminoglycosides	744	55	0.0739247	90	1	1	0.0111111
736	AB08575	meat	lamb	Campylobacter spp	aminoglycosides	744	55	0.0739247	90	1	1	0.0111111
737		meat	lamb	Campylobacter spp	aminoglycosides Median								0.0111111	0	0.0111111	1
738	AB08575	meat	lamb	Campylobacter spp	fluoroquinolones	744	55	0.0739247	90	1	13	0.144444
739	AB08575	meat	lamb	Campylobacter spp	fluoroquinolones	744	55	0.0739247	90	1	15	0.166667
740		meat	lamb	Campylobacter spp	fluoroquinolones Median								0.155556	0.144444	0.166667	1
741	AB08575	meat	lamb	Campylobacter spp	macrolides	744	55	0.0739247	90	1	6	0.0666667
742		meat	lamb	Campylobacter spp	macrolides Median								0.0666667	0.0666667	0.0666667	1
743	AB08575	meat	lamb	Campylobacter spp	nitrofurans	744	55	0.0739247	90	0	0	0
744		meat	lamb	Campylobacter spp	nitrofurans Median								0	0	0	1
745	AB08575	meat	lamb	Campylobacter spp	penicillins	744	55	0.0739247	90	1	24	0.266667
746		meat	lamb	Campylobacter spp	penicillins Median								0.266667	0.266667	0.266667	1
747	AB08575	meat	lamb	Campylobacter spp	phenicols	744	55	0.0739247	90	1	1	0.0111111
748		meat	lamb	Campylobacter spp	phenicols Median								0.0111111	0.0111111	0.0111111	1
749	AB08575	meat	lamb	Campylobacter spp	tetracyclines	744	55	0.0739247	90	1	18	0.2
750		meat	lamb	Campylobacter spp	tetracyclines Median								0.2	0.2	0.2	1
751		meat	lamb	Campylobacter spp Median									0.0388889	0	0.266667	1
752		meat	lamb Median										0.0388889	0	0.266667	1
753	AB12808	meat	mixed	Campylobacter spp	aminoglycosides	101	41	0.405941	41	1	1	0.0243902
754	AB12808	meat	mixed	Campylobacter spp	aminoglycosides	101	41	0.405941	41	1	2	0.0487805
755	AB12808	meat	mixed	Campylobacter spp	aminoglycosides	101	41	0.405941	41	1	14	0.341463
756		meat	mixed	Campylobacter spp	aminoglycosides Median								0.0487805	0.0243902	0.341463	1
757	AB12808	meat	mixed	Campylobacter spp	cephalosporins	101	41	0.405941	41	1	41	1
1042		meat	pork	Campylobacter spp	tetracyclines Median								1	1	1	1
759	AB12808	meat	mixed	Campylobacter spp	fluoroquinolones	101	41	0.405941	41	1	31	0.756098
760	AB12808	meat	mixed	Campylobacter spp	fluoroquinolones	101	41	0.405941	41	1	32	0.780488
1303		meat	poultry	Campylobacter spp	cephalosporins Median								0.780488	0.756098	1	1
762	AB12808	meat	mixed	Campylobacter spp	lincosamides	101	41	0.405941	41	1	16	0.390244
763		meat	mixed	Campylobacter spp	lincosamides Median								0.390244	0.390244	0.390244	1
764	AB12808	meat	mixed	Campylobacter spp	macrolides	101	41	0.405941	41	1	7	0.170732
765	AB12808	meat	mixed	Campylobacter spp	macrolides	101	41	0.405941	41	1	9	0.219512
766	AB12808	meat	mixed	Campylobacter spp	macrolides	101	41	0.405941	41	1	12	0.292683
767		meat	mixed	Campylobacter spp	macrolides Median								0.219512	0.170732	0.292683	1
768	AB12808	meat	mixed	Campylobacter spp	penicillins	101	41	0.405941	41	1	23	0.560976
1414		meat	poultry	Campylobacter spp	sulfonamides combinations Median								0.256098	0.170732	0.560976	2
770	AB12808	meat	mixed	Campylobacter spp	phenicols	101	41	0.405941	41	1	1	0.0243902
771		meat	mixed	Campylobacter spp	phenicols Median								0.0243902	0.0243902	0.0243902	1
772	AB12808	meat	mixed	Campylobacter spp	phosphonic acids	101	41	0.405941	41	1	6	0.146341
773		meat	mixed	Campylobacter spp	phosphonic acids Median								0.146341	0.146341	0.146341	1
774	AB12808	meat	mixed	Campylobacter spp	streptogramins	101	41	0.405941	41	1	41	1
797		meat	mixed	E coli	cephalosporins Median								0.219512	0.0243902	1	2
776	AB12808	meat	mixed	Campylobacter spp	tetracyclines	101	41	0.405941	41	1	27	0.658537
819		meat	mixed	E coli	sulfonamides Median								0.658537	0.658537	0.658537	1
778		meat	mixed	Campylobacter spp Median									0.170732	0	1	1
779	AB08686	meat	mixed	E coli	aminoglycosides	252	91	0.361111	57	0	0	0
780	AB08686	meat	mixed	E coli	aminoglycosides	252	91	0.361111	57	1	1	0.0175439
781	AB11427	meat	mixed	E coli	aminoglycosides	100	20	0.2	24	1	2	0.0833333
782	AB08686	meat	mixed	E coli	aminoglycosides	252	91	0.361111	57	1	8	0.140351
783	AB06930	meat	mixed	E coli	aminoglycosides	138	93	0.673913	93	1	23	0.247312
784		meat	mixed	E coli	aminoglycosides Median								0.0833333	0	0.247312	4
785	AB11427	meat	mixed	E coli	cephalosporins	100	20	0.2	24	1	1	0.0416667
786	AB11427	meat	mixed	E coli	cephalosporins	100	20	0.2	24	1	1	0.0416667
787	AB11427	meat	mixed	E coli	cephalosporins	100	20	0.2	24	1	2	0.0833333
788	AB11427	meat	mixed	E coli	cephalosporins	100	20	0.2	24	1	2	0.0833333
789	AB06930	meat	mixed	E coli	cephalosporins	138	93	0.673913	93	1	15	0.16129
790	AB11427	meat	mixed	E coli	cephalosporins	100	20	0.2	24	1	14	0.583333
791	AB06930	meat	mixed	E coli	cephalosporins	138	93	0.673913	93	1	58	0.623656
792	AB11427	meat	mixed	E coli	cephalosporins	100	20	0.2	24	1	17	0.708333
793	AB11427	meat	mixed	E coli	cephalosporins	100	20	0.2	24	1	18	0.75
794	AB11427	meat	mixed	E coli	cephalosporins	100	20	0.2	24	1	20	0.833333
795	AB11427	meat	mixed	E coli	cephalosporins	100	20	0.2	24	1	24	1
796	AB11427	meat	mixed	E coli	cephalosporins	100	20	0.2	24	1	24	1
827		meat	mixed	E coli	tetracyclines Median								1	0.833333	1	3
798	AB08686	meat	mixed	E coli	fluoroquinolones	252	91	0.361111	57	0	0	0
799	AB08686	meat	mixed	E coli	fluoroquinolones	252	91	0.361111	57	0	0	0
800	AB06930	meat	mixed	E coli	fluoroquinolones	138	93	0.673913	93	0	0	0
801	AB11427	meat	mixed	E coli	fluoroquinolones	100	20	0.2	24	1	3	0.125
802	AB11427	meat	mixed	E coli	fluoroquinolones	100	20	0.2	24	1	3	0.125
803	AB06930	meat	mixed	E coli	fluoroquinolones	138	93	0.673913	93	1	19	0.204301
804	AB11427	meat	mixed	E coli	fluoroquinolones	100	20	0.2	24	1	5	0.208333
805		meat	mixed	E coli	fluoroquinolones Median								0.125	0	0.208333	3
806	AB08686	meat	mixed	E coli	nitrofurans	252	91	0.361111	57	0	0	0
807		meat	mixed	E coli	nitrofurans Median								0	0	0	1
808	AB11427	meat	mixed	E coli	penicillins	100	20	0.2	24	1	1	0.0416667
809	AB11427	meat	mixed	E coli	penicillins	100	20	0.2	24	1	1	0.0416667
810	AB08686	meat	mixed	E coli	penicillins	252	91	0.361111	57	1	6	0.105263
811	AB06930	meat	mixed	E coli	penicillins	138	93	0.673913	93	1	19	0.204301
812	AB11427	meat	mixed	E coli	penicillins	100	20	0.2	24	1	24	1
813	AB06930	meat	mixed	E coli	penicillins	138	93	0.673913	93	1	123	1
814		meat	mixed	E coli	penicillins Median								0.154782	0.0416667	1	3
815	AB08686	meat	mixed	E coli	phenicols	252	91	0.361111	57	0	0	0
816	AB11427	meat	mixed	E coli	phenicols	100	20	0.2	24	1	1	0.0416667
817		meat	mixed	E coli	phenicols Median								0.0208333	0	0.0416667	2
818	AB06930	meat	mixed	E coli	sulfonamides	138	93	0.673913	93	1	123	1
829		meat	mixed	E coli	trimethoprim Median								1	1	1	1
820	AB08686	meat	mixed	E coli	sulfonamides combinations	252	91	0.361111	57	0	0	0
821	AB11427	meat	mixed	E coli	sulfonamides combinations	100	20	0.2	24	1	7	0.291667
822	AB06930	meat	mixed	E coli	sulfonamides combinations	138	93	0.673913	93	1	46	0.494624
823		meat	mixed	E coli	sulfonamides combinations Median								0.291667	0	0.494624	3
824	AB08686	meat	mixed	E coli	tetracyclines	252	91	0.361111	57	1	1	0.0175439
825	AB11427	meat	mixed	E coli	tetracyclines	100	20	0.2	24	1	14	0.583333
826	AB06930	meat	mixed	E coli	tetracyclines	138	93	0.673913	93	1	300	1
571		meat	beef	Enterococcus spp	streptogramins Median								1	1	1	1
828	AB06930	meat	mixed	E coli	trimethoprim	138	93	0.673913	93	1	58	0.623656
695		meat	game	Enterococcus spp	fluoroquinolones Median								0.623656	0.623656	0.623656	1
830		meat	mixed	E coli Median									0.140351	0	1	3
831	AB11229	meat	mixed	Enterococcus spp	aminoglycosides	100	45	0.45	45	1	35	0.777778
832	AB11229	meat	mixed	Enterococcus spp	aminoglycosides	100	45	0.45	45	1	41	0.911111
710		meat	game	Enterococcus spp	nitrofurans Median								0.911111	0.911111	0.911111	1
834	AB11229	meat	mixed	Enterococcus spp	carbapenems	100	45	0.45	45	1	12	0.266667
835		meat	mixed	Enterococcus spp	carbapenems Median								0.266667	0.266667	0.266667	1
836	AB11229	meat	mixed	Enterococcus spp	cephalosporins	100	45	0.45	45	1	37	0.822222
833		meat	mixed	Enterococcus spp	aminoglycosides Median								0.822222	0.822222	0.822222	1
838	AB11229	meat	mixed	Enterococcus spp	fluoroquinolones	100	45	0.45	45	1	40	0.888889
837		meat	mixed	Enterococcus spp	cephalosporins Median								0.888889	0.888889	0.888889	1
840	AB11229	meat	mixed	Enterococcus spp	glycopeptides	100	45	0.45	45	1	29	0.644444
841	AB11229	meat	mixed	Enterococcus spp	glycopeptides	100	45	0.45	45	1	30	0.666667
842	AB11229	meat	mixed	Enterococcus spp	glycopeptides	100	45	0.45	45	1	31	0.688889
843	AB11229	meat	mixed	Enterococcus spp	glycopeptides	100	45	0.45	45	1	33	0.733333
839		meat	mixed	Enterococcus spp	fluoroquinolones Median								0.733333	0.733333	0.733333	1
845	AB11229	meat	mixed	Enterococcus spp	macrolides	100	45	0.45	45	1	41	0.911111
844		meat	mixed	Enterococcus spp	glycopeptides Median								0.733333	0.688889	0.911111	1
847	AB11229	meat	mixed	Enterococcus spp	penicillins	100	45	0.45	45	1	9	0.2
848	AB11229	meat	mixed	Enterococcus spp	penicillins	100	45	0.45	45	1	41	0.911111
846		meat	mixed	Enterococcus spp	macrolides Median								0.911111	0.911111	0.911111	1
850	AB11229	meat	mixed	Enterococcus spp	phenicols	100	45	0.45	45	1	26	0.577778
849		meat	mixed	Enterococcus spp	penicillins Median								0.577778	0.577778	0.577778	1
852	AB11229	meat	mixed	Enterococcus spp	rifamycins	100	45	0.45	45	1	9	0.2
853		meat	mixed	Enterococcus spp	rifamycins Median								0.2	0.2	0.2	1
854	AB11229	meat	mixed	Enterococcus spp	sulfonamides combinations	100	45	0.45	45	1	16	0.355556
855		meat	mixed	Enterococcus spp	sulfonamides combinations Median								0.355556	0.355556	0.355556	1
856	AB11229	meat	mixed	Enterococcus spp	tetracyclines	100	45	0.45	45	1	38	0.844444
851		meat	mixed	Enterococcus spp	phenicols Median								0.844444	0.844444	0.844444	1
858		meat	mixed	Enterococcus spp Median									0.711111	0.2	0.911111	1
859	AB11384	meat	mixed	Listeria spp	aminoglycosides	1268	148	0.116719	35	1	1	0.0285714
860	AB11384	meat	mixed	Listeria spp	aminoglycosides	1268	148	0.116719	40	1	3	0.075
861	AB11384	meat	mixed	Listeria spp	aminoglycosides	1268	148	0.116719	76	1	7	0.0921053
862		meat	mixed	Listeria spp	aminoglycosides Median								0.075	0.0285714	0.0921053	1
863	AB11384	meat	mixed	Listeria spp	cephalosporins	1268	148	0.116719	76	1	3	0.0394737
864	AB11384	meat	mixed	Listeria spp	cephalosporins	1268	148	0.116719	35	1	4	0.114286
865	AB11384	meat	mixed	Listeria spp	cephalosporins	1268	148	0.116719	40	1	6	0.15
866		meat	mixed	Listeria spp	cephalosporins Median								0.114286	0.0394737	0.15	1
867	AB13477	meat	mixed	Listeria spp	fluoroquinolones	698	67	0.0959885	67	1	44	0.656716
857		meat	mixed	Enterococcus spp	tetracyclines Median								0.656716	0.656716	0.656716	1
869	AB11384	meat	mixed	Listeria spp	glycopeptides	1268	148	0.116719	35	0	0	0
870	AB11384	meat	mixed	Listeria spp	glycopeptides	1268	148	0.116719	76	0	0	0
871	AB11384	meat	mixed	Listeria spp	glycopeptides	1268	148	0.116719	35	1	1	0.0285714
872	AB11384	meat	mixed	Listeria spp	glycopeptides	1268	148	0.116719	40	1	2	0.05
873	AB11384	meat	mixed	Listeria spp	glycopeptides	1268	148	0.116719	76	1	4	0.0526316
874	AB11384	meat	mixed	Listeria spp	glycopeptides	1268	148	0.116719	40	1	3	0.075
875		meat	mixed	Listeria spp	glycopeptides Median								0.0392857	0	0.075	1
876	AB11384	meat	mixed	Listeria spp	lincosamides	1268	148	0.116719	40	1	11	0.275
877	AB11384	meat	mixed	Listeria spp	lincosamides	1268	148	0.116719	76	1	29	0.381579
878	AB11384	meat	mixed	Listeria spp	lincosamides	1268	148	0.116719	35	1	20	0.571429
879		meat	mixed	Listeria spp	lincosamides Median								0.381579	0.275	0.571429	1
880	AB11384	meat	mixed	Listeria spp	macrolides	1268	148	0.116719	40	1	2	0.05
881	AB11384	meat	mixed	Listeria spp	macrolides	1268	148	0.116719	76	1	8	0.105263
882	AB11384	meat	mixed	Listeria spp	macrolides	1268	148	0.116719	35	1	4	0.114286
883		meat	mixed	Listeria spp	macrolides Median								0.105263	0.05	0.114286	1
884	AB13477	meat	mixed	Listeria spp	nitrofurans	698	67	0.0959885	67	1	64	0.955224
1134		meat	pork	Enterococcus spp	glycopeptides Median								0.534755	0.114286	0.955224	2
886	AB13477	meat	mixed	Listeria spp	oxazolidinones	698	67	0.0959885	67	1	1	0.0149254
887		meat	mixed	Listeria spp	oxazolidinones Median								0.0149254	0.0149254	0.0149254	1
888	AB11384	meat	mixed	Listeria spp	penicillins	1268	148	0.116719	76	1	1	0.0131579
889	AB11384	meat	mixed	Listeria spp	penicillins	1268	148	0.116719	40	1	2	0.05
890	AB11384	meat	mixed	Listeria spp	penicillins	1268	148	0.116719	35	1	4	0.114286
891	AB11384	meat	mixed	Listeria spp	penicillins	1268	148	0.116719	35	1	4	0.114286
892	AB11384	meat	mixed	Listeria spp	penicillins	1268	148	0.116719	76	1	13	0.171053
893	AB11384	meat	mixed	Listeria spp	penicillins	1268	148	0.116719	40	1	8	0.2
894	AB11384	meat	mixed	Listeria spp	penicillins	1268	148	0.116719	76	1	17	0.223684
895	AB11384	meat	mixed	Listeria spp	penicillins	1268	148	0.116719	40	1	9	0.225
896	AB11384	meat	mixed	Listeria spp	penicillins	1268	148	0.116719	35	1	10	0.285714
897	AB11384	meat	mixed	Listeria spp	penicillins	1268	148	0.116719	76	1	48	0.631579
898	AB11384	meat	mixed	Listeria spp	penicillins	1268	148	0.116719	35	1	26	0.742857
899	AB11384	meat	mixed	Listeria spp	penicillins	1268	148	0.116719	40	1	30	0.75
900		meat	mixed	Listeria spp	penicillins Median								0.211842	0.0131579	0.75	1
901	AB13477	meat	mixed	Listeria spp	phenicols	698	67	0.0959885	67	1	1	0.0149254
902		meat	mixed	Listeria spp	phenicols Median								0.0149254	0.0149254	0.0149254	1
903	AB11384	meat	mixed	Listeria spp	sulfonamides	1268	148	0.116719	40	0	0	0
904	AB11384	meat	mixed	Listeria spp	sulfonamides	1268	148	0.116719	76	1	1	0.0131579
905	AB11384	meat	mixed	Listeria spp	sulfonamides	1268	148	0.116719	35	1	1	0.0285714
906		meat	mixed	Listeria spp	sulfonamides Median								0.0131579	0	0.0285714	1
907	AB11384	meat	mixed	Listeria spp	tetracyclines	1268	148	0.116719	40	1	1	0.025
908	AB13477	meat	mixed	Listeria spp	tetracyclines	698	67	0.0959885	67	1	3	0.0447761
909	AB11384	meat	mixed	Listeria spp	tetracyclines	1268	148	0.116719	35	1	2	0.0571429
910	AB11384	meat	mixed	Listeria spp	tetracyclines	1268	148	0.116719	76	1	10	0.131579
911		meat	mixed	Listeria spp	tetracyclines Median								0.0509595	0.025	0.131579	2
912		meat	mixed	Listeria spp Median									0.0921053	0	0.955224	2
913	AB08877	meat	mixed	Other indicator	aminoglycosides	248	62	0.25	39	0	0	0
914		meat	mixed	Other indicator	aminoglycosides Median								0	0	0	1
915	AB08877	meat	mixed	Other indicator	carbapenems	248	62	0.25	39	0	0	0
916	AB08877	meat	mixed	Other indicator	carbapenems	248	62	0.25	39	0	0	0
917		meat	mixed	Other indicator	carbapenems Median								0	0	0	1
918	AB08877	meat	mixed	Other indicator	cephalosporins	248	62	0.25	39	0	0	0
919	AB08877	meat	mixed	Other indicator	cephalosporins	248	62	0.25	39	1	2	0.0512821
920	AB08877	meat	mixed	Other indicator	cephalosporins	248	62	0.25	39	1	13	0.333333
921	AB08877	meat	mixed	Other indicator	cephalosporins	248	62	0.25	39	1	25	0.641026
922		meat	mixed	Other indicator	cephalosporins Median								0.192308	0	0.641026	1
923	AB08877	meat	mixed	Other indicator	fluoroquinolones	248	62	0.25	39	1	2	0.0512821
924		meat	mixed	Other indicator	fluoroquinolones Median								0.0512821	0.0512821	0.0512821	1
925	AB08877	meat	mixed	Other indicator	penicillins	248	62	0.25	39	1	2	0.0512821
926		meat	mixed	Other indicator	penicillins Median								0.0512821	0.0512821	0.0512821	1
927	AB08877	meat	mixed	Other indicator	polypeptids	248	62	0.25	39	1	2	0.0512821
928		meat	mixed	Other indicator	polypeptids Median								0.0512821	0.0512821	0.0512821	1
929	AB08877	meat	mixed	Other indicator	tetracyclines	248	62	0.25	39	1	4	0.102564
930		meat	mixed	Other indicator	tetracyclines Median								0.102564	0.102564	0.102564	1
931		meat	mixed	Other indicator Median									0.0512821	0	0.641026	1
932	AB03997	meat	mixed	Salmonella other	aminoglycosides	180	31	0.172222	155	0	0	0
933	AB03997	meat	mixed	Salmonella other	aminoglycosides	180	31	0.172222	155	0	0	0
934	AB03997	meat	mixed	Salmonella other	aminoglycosides	180	31	0.172222	155	1	1	0.00645161
935	AB03997	meat	mixed	Salmonella other	aminoglycosides	180	31	0.172222	155	1	1	0.00645161
936	AB07506	meat	mixed	Salmonella other	aminoglycosides	286	16	0.0559441	16	1	1	0.0625
937	AB03997	meat	mixed	Salmonella other	aminoglycosides	180	31	0.172222	155	1	15	0.0967742
938	AB07506	meat	mixed	Salmonella other	aminoglycosides	286	16	0.0559441	16	1	2	0.125
939	AB07506	meat	mixed	Salmonella other	aminoglycosides	286	16	0.0559441	16	1	6	0.375
940	AB03997	meat	mixed	Salmonella other	aminoglycosides	180	31	0.172222	155	1	71	0.458065
941	AB03997	meat	mixed	Salmonella other	aminoglycosides	180	31	0.172222	155	1	117	0.754839
942	AB03997	meat	mixed	Salmonella other	aminoglycosides	180	31	0.172222	155	1	127	0.819355
943		meat	mixed	Salmonella other	aminoglycosides Median								0.0967742	0	0.819355	2
944	AB03997	meat	mixed	Salmonella other	cephalosporins	180	31	0.172222	155	0	0	0
945	AB03997	meat	mixed	Salmonella other	cephalosporins	180	31	0.172222	155	0	0	0
946	AB03997	meat	mixed	Salmonella other	cephalosporins	180	31	0.172222	155	0	0	0
947		meat	mixed	Salmonella other	cephalosporins Median								0	0	0	1
948	AB03997	meat	mixed	Salmonella other	fluoroquinolones	180	31	0.172222	155	1	28	0.180645
949	AB03997	meat	mixed	Salmonella other	fluoroquinolones	180	31	0.172222	155	1	105	0.677419
950		meat	mixed	Salmonella other	fluoroquinolones Median								0.429032	0.180645	0.677419	1
951	AB07506	meat	mixed	Salmonella other	macrolides	286	16	0.0559441	16	1	16	1
1138		meat	pork	Enterococcus spp	lincosamides Median								1	1	1	1
953	AB03997	meat	mixed	Salmonella other	penicillins	180	31	0.172222	155	1	1	0.00645161
954	AB03997	meat	mixed	Salmonella other	penicillins	180	31	0.172222	155	1	12	0.0774194
955	AB03997	meat	mixed	Salmonella other	penicillins	180	31	0.172222	155	1	12	0.0774194
956	AB03997	meat	mixed	Salmonella other	penicillins	180	31	0.172222	155	1	19	0.122581
957	AB07506	meat	mixed	Salmonella other	penicillins	286	16	0.0559441	16	1	3	0.1875
958	AB03997	meat	mixed	Salmonella other	penicillins	180	31	0.172222	155	1	34	0.219355
959	AB07506	meat	mixed	Salmonella other	penicillins	286	16	0.0559441	16	1	9	0.5625
960		meat	mixed	Salmonella other	penicillins Median								0.122581	0.00645161	0.5625	2
961	AB07506	meat	mixed	Salmonella other	phenicols	286	16	0.0559441	16	0	0	0
962	AB03997	meat	mixed	Salmonella other	phenicols	180	31	0.172222	155	1	1	0.00645161
963	AB03997	meat	mixed	Salmonella other	phenicols	180	31	0.172222	155	1	17	0.109677
964		meat	mixed	Salmonella other	phenicols Median								0.00645161	0	0.109677	2
965	AB03997	meat	mixed	Salmonella other	polypeptids	180	31	0.172222	155	1	1	0.00645161
966	AB03997	meat	mixed	Salmonella other	polypeptids	180	31	0.172222	155	1	57	0.367742
967		meat	mixed	Salmonella other	polypeptids Median								0.187097	0.00645161	0.367742	1
968	AB03997	meat	mixed	Salmonella other	rifamycins	180	31	0.172222	155	1	126	0.812903
969	AB03997	meat	mixed	Salmonella other	rifamycins	180	31	0.172222	155	1	155	1
1158		meat	pork	Enterococcus spp	streptogramins Median								1	1	1	1
971	AB03997	meat	mixed	Salmonella other	sulfonamides	180	31	0.172222	155	1	126	0.812903
972	AB03997	meat	mixed	Salmonella other	sulfonamides	180	31	0.172222	155	1	141	0.909677
973	AB03997	meat	mixed	Salmonella other	sulfonamides	180	31	0.172222	155	1	155	1
1162		meat	pork	Enterococcus spp	tetracyclines Median								0.909677	0.812903	1	2
975	AB07506	meat	mixed	Salmonella other	tetracyclines	286	16	0.0559441	16	1	4	0.25
976	AB03997	meat	mixed	Salmonella other	tetracyclines	180	31	0.172222	155	1	89	0.574194
977	AB03997	meat	mixed	Salmonella other	tetracyclines	180	31	0.172222	155	1	134	0.864516
978	AB03997	meat	mixed	Salmonella other	tetracyclines	180	31	0.172222	155	1	144	0.929032
1703		meat	poultry	Enterococcus spp	lincosamides Median								0.929032	0.929032	0.929032	1
980	AB03997	meat	mixed	Salmonella other	trimethoprim	180	31	0.172222	155	1	22	0.141935
981		meat	mixed	Salmonella other	trimethoprim Median								0.141935	0.141935	0.141935	1
982		meat	mixed	Salmonella other Median									0.180645	0	1	2
983	AB07408	meat	mixed	Staphylococcus spp	aminoglycosides	694	200	0.288184	200	0	0	0
984	AB07408	meat	mixed	Staphylococcus spp	aminoglycosides	694	200	0.288184	200	1	3	0.015
985		meat	mixed	Staphylococcus spp	aminoglycosides Median								0.0075	0	0.015	1
986	AB07408	meat	mixed	Staphylococcus spp	cephalosporins	694	200	0.288184	200	1	1	0.005
987		meat	mixed	Staphylococcus spp	cephalosporins Median								0.005	0.005	0.005	1
988	AB07408	meat	mixed	Staphylococcus spp	fluoroquinolones	694	200	0.288184	200	0	0	0
989	AB07408	meat	mixed	Staphylococcus spp	fluoroquinolones	694	200	0.288184	200	0	0	0
990	AB07408	meat	mixed	Staphylococcus spp	fluoroquinolones	694	200	0.288184	200	0	0	0
991		meat	mixed	Staphylococcus spp	fluoroquinolones Median								0	0	0	1
992	AB07408	meat	mixed	Staphylococcus spp	glycopeptides	694	200	0.288184	200	0	0	0
993		meat	mixed	Staphylococcus spp	glycopeptides Median								0	0	0	1
994	AB07408	meat	mixed	Staphylococcus spp	glycylcyclines	694	200	0.288184	200	0	0	0
995		meat	mixed	Staphylococcus spp	glycylcyclines Median								0	0	0	1
996	AB07408	meat	mixed	Staphylococcus spp	lincosamides	694	200	0.288184	200	1	9	0.045
997		meat	mixed	Staphylococcus spp	lincosamides Median								0.045	0.045	0.045	1
998	AB07408	meat	mixed	Staphylococcus spp	lipopeptide	694	200	0.288184	200	0	0	0
999		meat	mixed	Staphylococcus spp	lipopeptide Median								0	0	0	1
1000	AB13088	meat	mixed	Staphylococcus spp	macrolides	269	6	0.0223048	111	1	6	0.0540541
1001	AB07408	meat	mixed	Staphylococcus spp	macrolides	694	200	0.288184	200	1	16	0.08
1002	AB13088	meat	mixed	Staphylococcus spp	macrolides	154	7	0.0454545	84	1	7	0.0833333
1003		meat	mixed	Staphylococcus spp	macrolides Median								0.08	0.0540541	0.0833333	2
1004	AB07408	meat	mixed	Staphylococcus spp	nitrofurans	694	200	0.288184	200	0	0	0
1005		meat	mixed	Staphylococcus spp	nitrofurans Median								0	0	0	1
1006	AB07408	meat	mixed	Staphylococcus spp	oxazolidinones	694	200	0.288184	200	0	0	0
1007		meat	mixed	Staphylococcus spp	oxazolidinones Median								0	0	0	1
1008	AB07408	meat	mixed	Staphylococcus spp	penicillins	694	200	0.288184	200	1	1	0.005
1009	AB07408	meat	mixed	Staphylococcus spp	penicillins	694	200	0.288184	200	1	1	0.005
1010	AB07408	meat	mixed	Staphylococcus spp	penicillins	694	200	0.288184	200	1	26	0.13
1011	AB07408	meat	mixed	Staphylococcus spp	penicillins	694	200	0.288184	200	1	34	0.17
1012	AB07408	meat	mixed	Staphylococcus spp	penicillins	694	200	0.288184	200	1	52	0.26
1013		meat	mixed	Staphylococcus spp	penicillins Median								0.13	0.005	0.26	1
1014	AB07408	meat	mixed	Staphylococcus spp	phenicols	694	200	0.288184	200	1	1	0.005
1015		meat	mixed	Staphylococcus spp	phenicols Median								0.005	0.005	0.005	1
1016	AB07408	meat	mixed	Staphylococcus spp	rifamycins	694	200	0.288184	200	0	0	0
1017		meat	mixed	Staphylococcus spp	rifamycins Median								0	0	0	1
1018	AB07408	meat	mixed	Staphylococcus spp	streptogramins	694	200	0.288184	200	1	1	0.005
1019		meat	mixed	Staphylococcus spp	streptogramins Median								0.005	0.005	0.005	1
1020	AB07408	meat	mixed	Staphylococcus spp	sulfonamides combinations	694	200	0.288184	200	0	0	0
1021		meat	mixed	Staphylococcus spp	sulfonamides combinations Median								0	0	0	1
1022	AB07408	meat	mixed	Staphylococcus spp	tetracyclines	694	200	0.288184	200	1	138	0.69
1740		meat	poultry	Enterococcus spp	streptogramins Median								0.69	0.69	0.69	2
1024		meat	mixed	Staphylococcus spp Median									0.005	0	0.69	1
1025		meat	mixed Median										0.12379	0	1	12
1026	AB08575	meat	pork	Campylobacter spp	aminoglycosides	1309	66	0.0504202	68	0	0	0
1027	AB08575	meat	pork	Campylobacter spp	aminoglycosides	1309	66	0.0504202	68	1	5	0.0735294
1028	AB08575	meat	pork	Campylobacter spp	aminoglycosides	1309	66	0.0504202	68	1	5	0.0735294
1029		meat	pork	Campylobacter spp	aminoglycosides Median								0.0735294	0	0.0735294	1
1030	AB08575	meat	pork	Campylobacter spp	fluoroquinolones	1309	66	0.0504202	68	1	16	0.235294
1031	AB08575	meat	pork	Campylobacter spp	fluoroquinolones	1309	66	0.0504202	68	1	22	0.323529
1032		meat	pork	Campylobacter spp	fluoroquinolones Median								0.279412	0.235294	0.323529	1
1033	AB08575	meat	pork	Campylobacter spp	macrolides	1309	66	0.0504202	68	1	16	0.235294
1034		meat	pork	Campylobacter spp	macrolides Median								0.235294	0.235294	0.235294	1
1035	AB08575	meat	pork	Campylobacter spp	nitrofurans	1309	66	0.0504202	68	0	0	0
1036		meat	pork	Campylobacter spp	nitrofurans Median								0	0	0	1
1037	AB08575	meat	pork	Campylobacter spp	penicillins	1309	66	0.0504202	68	1	39	0.573529
1749		meat	poultry	Enterococcus spp	tetracyclines Median								0.235294	0	0.573529	5
1039	AB08575	meat	pork	Campylobacter spp	phenicols	1309	66	0.0504202	68	1	8	0.117647
1040		meat	pork	Campylobacter spp	phenicols Median								0.117647	0.117647	0.117647	1
1041	AB08575	meat	pork	Campylobacter spp	tetracyclines	1309	66	0.0504202	68	1	39	0.573529
868		meat	mixed	Listeria spp	fluoroquinolones Median								0.573529	0.573529	0.573529	1
1043		meat	pork	Campylobacter spp Median									0.176471	0	0.573529	1
1044	AB13474	meat	pork	E coli	aminoglycosides	133	41	0.308271	41	0	0	0
1045	AB13474	meat	pork	E coli	aminoglycosides	133	41	0.308271	41	0	0	0
1046	AB16338	meat	pork	E coli	aminoglycosides	3000	1319	0.439667	1319	1	14	0.0106141
1047	AB13474	meat	pork	E coli	aminoglycosides	133	41	0.308271	41	1	1	0.0243902
1048	AB13474	meat	pork	E coli	aminoglycosides	133	41	0.308271	41	1	1	0.0243902
1049	AB13727	meat	pork	E coli	aminoglycosides	110	32	0.290909	32	1	1	0.03125
1050	AB09488	meat	pork	E coli	aminoglycosides	90	83	0.922222	139	1	6	0.0431655
1051	AB13474	meat	pork	E coli	aminoglycosides	133	41	0.308271	41	1	2	0.0487805
1052	AB13474	meat	pork	E coli	aminoglycosides	133	41	0.308271	41	1	2	0.0487805
1053	AB13727	meat	pork	E coli	aminoglycosides	110	32	0.290909	32	1	2	0.0625
1054	AB16338	meat	pork	E coli	aminoglycosides	3000	1319	0.439667	1319	1	87	0.0659591
1055	AB13474	meat	pork	E coli	aminoglycosides	133	41	0.308271	41	1	4	0.097561
1056	AB13474	meat	pork	E coli	aminoglycosides	133	41	0.308271	41	1	4	0.097561
1057	AB13474	meat	pork	E coli	aminoglycosides	133	41	0.308271	41	1	5	0.121951
1058	AB16338	meat	pork	E coli	aminoglycosides	3000	1319	0.439667	1319	1	233	0.176649
1059	AB13474	meat	pork	E coli	aminoglycosides	133	41	0.308271	41	1	9	0.219512
1060	AB13727	meat	pork	E coli	aminoglycosides	110	32	0.290909	32	1	8	0.25
1061	AB09488	meat	pork	E coli	aminoglycosides	90	83	0.922222	139	1	50	0.359712
1062		meat	pork	E coli	aminoglycosides Median								0.0556402	0	0.359712	4
1063	AB13474	meat	pork	E coli	cephalosporins	133	41	0.308271	41	0	0	0
1064	AB13474	meat	pork	E coli	cephalosporins	133	41	0.308271	41	0	0	0
1065	AB16338	meat	pork	E coli	cephalosporins	3000	1319	0.439667	1319	1	12	0.0090978
1066	AB16338	meat	pork	E coli	cephalosporins	3000	1319	0.439667	1319	1	13	0.00985595
1067	AB16338	meat	pork	E coli	cephalosporins	3000	1319	0.439667	1319	1	28	0.0212282
1068	AB13474	meat	pork	E coli	cephalosporins	133	41	0.308271	41	1	1	0.0243902
1069	AB13474	meat	pork	E coli	cephalosporins	133	41	0.308271	41	1	1	0.0243902
1070	AB13474	meat	pork	E coli	cephalosporins	133	41	0.308271	41	1	1	0.0243902
1071	AB13727	meat	pork	E coli	cephalosporins	110	32	0.290909	32	1	1	0.03125
1072	AB13474	meat	pork	E coli	cephalosporins	133	41	0.308271	41	1	6	0.146341
1073	AB13727	meat	pork	E coli	cephalosporins	110	32	0.290909	32	1	7	0.21875
1074		meat	pork	E coli	cephalosporins Median								0.0243902	0	0.21875	3
1075	AB13474	meat	pork	E coli	fluoroquinolones	133	41	0.308271	41	0	0	0
1076	AB16338	meat	pork	E coli	fluoroquinolones	3000	1319	0.439667	1319	1	1	0.00075815
1077	AB16338	meat	pork	E coli	fluoroquinolones	3000	1319	0.439667	1319	1	5	0.00379075
1078	AB13474	meat	pork	E coli	fluoroquinolones	133	41	0.308271	41	1	1	0.0243902
1079	AB09488	meat	pork	E coli	fluoroquinolones	90	83	0.922222	139	1	4	0.028777
1080	AB13727	meat	pork	E coli	fluoroquinolones	110	32	0.290909	32	1	2	0.0625
1081	AB13727	meat	pork	E coli	fluoroquinolones	110	32	0.290909	32	1	3	0.09375
1082		meat	pork	E coli	fluoroquinolones Median								0.0243902	0	0.09375	4
1083	AB13474	meat	pork	E coli	penicillins	133	41	0.308271	41	0	0	0
1084	AB16338	meat	pork	E coli	penicillins	3000	1319	0.439667	1319	1	47	0.0356331
1085	AB13727	meat	pork	E coli	penicillins	110	32	0.290909	32	1	3	0.09375
1086	AB13474	meat	pork	E coli	penicillins	133	41	0.308271	41	1	5	0.121951
1087	AB16338	meat	pork	E coli	penicillins	3000	1319	0.439667	1319	1	198	0.150114
1088	AB09488	meat	pork	E coli	penicillins	90	83	0.922222	139	1	26	0.18705
1089	AB13727	meat	pork	E coli	penicillins	110	32	0.290909	32	1	15	0.46875
1090		meat	pork	E coli	penicillins Median								0.121951	0	0.46875	4
1091	AB13727	meat	pork	E coli	phenicols	110	32	0.290909	32	1	1	0.03125
1092	AB16338	meat	pork	E coli	phenicols	3000	1319	0.439667	1319	1	51	0.0386657
1093	AB13474	meat	pork	E coli	phenicols	133	41	0.308271	41	1	2	0.0487805
1094		meat	pork	E coli	phenicols Median								0.0386657	0.03125	0.0487805	3
1095	AB13727	meat	pork	E coli	polypeptids	110	32	0.290909	32	0	0	0
1096		meat	pork	E coli	polypeptids Median								0	0	0	1
1097	AB13474	meat	pork	E coli	sulfonamides	133	41	0.308271	41	1	2	0.0487805
1098	AB13474	meat	pork	E coli	sulfonamides	133	41	0.308271	41	1	4	0.097561
1099	AB13474	meat	pork	E coli	sulfonamides	133	41	0.308271	41	1	4	0.097561
1100	AB16338	meat	pork	E coli	sulfonamides	3000	1319	0.439667	1319	1	207	0.156937
1101	AB13474	meat	pork	E coli	sulfonamides	133	41	0.308271	41	1	10	0.243902
1102	AB09488	meat	pork	E coli	sulfonamides	90	83	0.922222	139	1	47	0.338129
1103		meat	pork	E coli	sulfonamides Median								0.127249	0.0487805	0.338129	3
1104	AB13474	meat	pork	E coli	sulfonamides combinations	133	41	0.308271	41	1	1	0.0243902
1105	AB16338	meat	pork	E coli	sulfonamides combinations	3000	1319	0.439667	1319	1	36	0.0272934
1106	AB13727	meat	pork	E coli	sulfonamides combinations	110	32	0.290909	32	1	7	0.21875
1107		meat	pork	E coli	sulfonamides combinations Median								0.0272934	0.0243902	0.21875	3
1108	AB13474	meat	pork	E coli	tetracyclines	133	41	0.308271	41	1	1	0.0243902
1109	AB13474	meat	pork	E coli	tetracyclines	133	41	0.308271	41	1	5	0.121951
1110	AB13727	meat	pork	E coli	tetracyclines	110	32	0.290909	32	1	4	0.125
1111	AB13727	meat	pork	E coli	tetracyclines	110	32	0.290909	32	1	4	0.125
1112	AB13474	meat	pork	E coli	tetracyclines	133	41	0.308271	41	1	10	0.243902
1113	AB13474	meat	pork	E coli	tetracyclines	133	41	0.308271	41	1	13	0.317073
1114	AB13727	meat	pork	E coli	tetracyclines	110	32	0.290909	32	1	14	0.4375
1115	AB16338	meat	pork	E coli	tetracyclines	3000	1319	0.439667	1319	1	672	0.509477
1116	AB09488	meat	pork	E coli	tetracyclines	90	83	0.922222	139	1	100	0.719424
1117		meat	pork	E coli	tetracyclines Median								0.243902	0.0243902	0.719424	4
1118	AB09488	meat	pork	E coli	trimethoprim	90	83	0.922222	139	1	25	0.179856
1119	AB13727	meat	pork	E coli	trimethoprim	110	32	0.290909	32	1	8	0.25
1120		meat	pork	E coli	trimethoprim Median								0.214928	0.179856	0.25	2
1121		meat	pork	E coli Median									0.0625	0	0.719424	4
1122	AB00868	meat	pork	Enterococcus spp	aminoglycosides	133	107	0.804511	107	1	1	0.00934579
1123	AB00868	meat	pork	Enterococcus spp	aminoglycosides	133	107	0.804511	107	1	2	0.0186916
1124	AB00868	meat	pork	Enterococcus spp	aminoglycosides	133	107	0.804511	107	1	5	0.046729
1125	AB11379	meat	pork	Enterococcus spp	aminoglycosides	92	21	0.228261	21	1	1	0.047619
1126	AB11379	meat	pork	Enterococcus spp	aminoglycosides	79	18	0.227848	18	1	2	0.111111
1127		meat	pork	Enterococcus spp	aminoglycosides Median								0.046729	0.00934579	0.111111	2
1128	AB00868	meat	pork	Enterococcus spp	fluoroquinolones	133	107	0.804511	107	0	0	0
1129	AB11379	meat	pork	Enterococcus spp	fluoroquinolones	79	18	0.227848	18	1	3	0.166667
1130		meat	pork	Enterococcus spp	fluoroquinolones Median								0.0833333	0	0.166667	2
1131	AB00868	meat	pork	Enterococcus spp	glycopeptides	133	107	0.804511	107	0	0	0
1132	AB03557	meat	pork	Enterococcus spp	glycopeptides	393	27	0.0687023	27	1	27	1
1133	AB03557	meat	pork	Enterococcus spp	glycopeptides	309	30	0.0970874	30	1	30	1
885		meat	mixed	Listeria spp	nitrofurans Median								1	1	1	1
1135	AB00868	meat	pork	Enterococcus spp	glycylcyclines	133	107	0.804511	107	1	3	0.0280374
1136		meat	pork	Enterococcus spp	glycylcyclines Median								0.0280374	0.0280374	0.0280374	1
1137	AB00868	meat	pork	Enterococcus spp	lincosamides	133	107	0.804511	107	1	96	0.897196
1761		meat	poultry	Listeria spp	lincosamides Median								0.897196	0.897196	0.897196	1
1139	AB00868	meat	pork	Enterococcus spp	lipopeptide	133	107	0.804511	107	0	0	0
1140		meat	pork	Enterococcus spp	lipopeptide Median								0	0	0	1
1141	AB00868	meat	pork	Enterococcus spp	macrolides	133	107	0.804511	107	1	7	0.0654206
1142	AB00868	meat	pork	Enterococcus spp	macrolides	133	107	0.804511	107	1	8	0.0747664
1143	AB11379	meat	pork	Enterococcus spp	macrolides	92	21	0.228261	21	1	2	0.0952381
1144	AB11379	meat	pork	Enterococcus spp	macrolides	79	18	0.227848	18	1	6	0.333333
1145		meat	pork	Enterococcus spp	macrolides Median								0.0850022	0.0654206	0.333333	2
1146	AB00868	meat	pork	Enterococcus spp	nitrofurans	133	107	0.804511	107	1	1	0.00934579
1147		meat	pork	Enterococcus spp	nitrofurans Median								0.00934579	0.00934579	0.00934579	1
1148	AB00868	meat	pork	Enterococcus spp	oxazolidinones	133	107	0.804511	107	0	0	0
1149		meat	pork	Enterococcus spp	oxazolidinones Median								0	0	0	1
1150	AB00868	meat	pork	Enterococcus spp	penicillins	133	107	0.804511	107	0	0	0
1151	AB11379	meat	pork	Enterococcus spp	penicillins	92	21	0.228261	21	1	1	0.047619
1152		meat	pork	Enterococcus spp	penicillins Median								0.0238095	0	0.047619	2
1153	AB00868	meat	pork	Enterococcus spp	phenicols	133	107	0.804511	107	1	2	0.0186916
1154	AB11379	meat	pork	Enterococcus spp	phenicols	92	21	0.228261	21	1	1	0.047619
1155	AB11379	meat	pork	Enterococcus spp	phenicols	79	18	0.227848	18	1	2	0.111111
1156		meat	pork	Enterococcus spp	phenicols Median								0.047619	0.0186916	0.111111	2
1157	AB00868	meat	pork	Enterococcus spp	streptogramins	133	107	0.804511	107	1	82	0.766355
582		meat	beef	Other indicator	macrolides Median								0.766355	0.766355	0.766355	1
1159	AB00868	meat	pork	Enterococcus spp	tetracyclines	133	107	0.804511	107	1	44	0.411215
1160	AB11379	meat	pork	Enterococcus spp	tetracyclines	92	21	0.228261	21	1	11	0.52381
1161	AB11379	meat	pork	Enterococcus spp	tetracyclines	79	18	0.227848	18	1	15	0.833333
585		meat	beef	Other indicator	penicillins Median								0.678571	0.52381	0.833333	1
1163		meat	pork	Enterococcus spp Median									0.0565198	0	1	3
1164	AB08575	meat	pork	Salmonella other	aminoglycosides	1309	25	0.0190985	24	0	0	0
1165	AB08575	meat	pork	Salmonella other	aminoglycosides	1309	25	0.0190985	24	0	0	0
1166	AB08575	meat	pork	Salmonella other	aminoglycosides	1309	25	0.0190985	24	0	0	0
1167	AB03841	meat	pork	Salmonella other	aminoglycosides	1270	57	0.0448819	57	0	0	0
1168	AB03841	meat	pork	Salmonella other	aminoglycosides	1270	57	0.0448819	57	1	1	0.0175439
1169	AB10265	meat	pork	Salmonella other	aminoglycosides	336	36	0.107143	36	1	1	0.0277778
1170	AB03841	meat	pork	Salmonella other	aminoglycosides	1270	57	0.0448819	57	1	2	0.0350877
1171	AB04654	meat	pork	Salmonella other	aminoglycosides	69	69	1	69	1	3	0.0434783
1172	AB04654	meat	pork	Salmonella other	aminoglycosides	69	69	1	69	1	3	0.0434783
1173	AB08575	meat	pork	Salmonella other	aminoglycosides	1309	25	0.0190985	24	1	4	0.166667
1174	AB10265	meat	pork	Salmonella other	aminoglycosides	336	36	0.107143	36	1	7	0.194444
1175		meat	pork	Salmonella other	aminoglycosides Median								0.0277778	0	0.194444	4
1176	AB03841	meat	pork	Salmonella other	cephalosporins	1270	57	0.0448819	57	0	0	0
1177	AB04654	meat	pork	Salmonella other	cephalosporins	69	69	1	69	1	1	0.0144928
1178	AB04654	meat	pork	Salmonella other	cephalosporins	69	69	1	69	1	1	0.0144928
1179	AB04654	meat	pork	Salmonella other	cephalosporins	69	69	1	69	1	1	0.0144928
1180	AB04654	meat	pork	Salmonella other	cephalosporins	69	69	1	69	1	1	0.0144928
1181	AB04654	meat	pork	Salmonella other	cephalosporins	69	69	1	69	1	1	0.0144928
1182	AB03841	meat	pork	Salmonella other	cephalosporins	1270	57	0.0448819	57	1	1	0.0175439
1183	AB04654	meat	pork	Salmonella other	cephalosporins	69	69	1	69	1	2	0.0289855
1184		meat	pork	Salmonella other	cephalosporins Median								0.0144928	0	0.0289855	2
1185	AB08575	meat	pork	Salmonella other	fluoroquinolones	1309	25	0.0190985	24	0	0	0
1186	AB08575	meat	pork	Salmonella other	fluoroquinolones	1309	25	0.0190985	24	0	0	0
1187	AB03841	meat	pork	Salmonella other	fluoroquinolones	1270	57	0.0448819	57	0	0	0
1188	AB03841	meat	pork	Salmonella other	fluoroquinolones	1270	57	0.0448819	57	0	0	0
1189	AB03841	meat	pork	Salmonella other	fluoroquinolones	1270	57	0.0448819	57	0	0	0
1190	AB04654	meat	pork	Salmonella other	fluoroquinolones	69	69	1	69	1	1	0.0144928
1191	AB03841	meat	pork	Salmonella other	fluoroquinolones	1270	57	0.0448819	57	1	7	0.122807
1192	AB10265	meat	pork	Salmonella other	fluoroquinolones	336	36	0.107143	36	1	5	0.138889
1193		meat	pork	Salmonella other	fluoroquinolones Median								0	0	0.138889	4
1194	AB03841	meat	pork	Salmonella other	penicillins	1270	57	0.0448819	57	0	0	0
1195	AB04654	meat	pork	Salmonella other	penicillins	69	69	1	69	1	1	0.0144928
1196	AB04654	meat	pork	Salmonella other	penicillins	69	69	1	69	1	1	0.0144928
1197	AB08575	meat	pork	Salmonella other	penicillins	1309	25	0.0190985	24	1	3	0.125
1198	AB10265	meat	pork	Salmonella other	penicillins	336	36	0.107143	36	1	9	0.25
1199	AB04654	meat	pork	Salmonella other	penicillins	69	69	1	69	1	20	0.289855
1200	AB03841	meat	pork	Salmonella other	penicillins	1270	57	0.0448819	57	1	17	0.298246
1201	AB04654	meat	pork	Salmonella other	penicillins	69	69	1	69	1	38	0.550725
1202	AB04654	meat	pork	Salmonella other	penicillins	69	69	1	69	1	38	0.550725
1203	AB04654	meat	pork	Salmonella other	penicillins	69	69	1	69	1	39	0.565217
1204		meat	pork	Salmonella other	penicillins Median								0.269928	0	0.565217	4
1205	AB08575	meat	pork	Salmonella other	phenicols	1309	25	0.0190985	24	1	2	0.0833333
1206	AB03841	meat	pork	Salmonella other	phenicols	1270	57	0.0448819	57	1	8	0.140351
1207	AB10265	meat	pork	Salmonella other	phenicols	336	36	0.107143	36	1	10	0.277778
1208	AB04654	meat	pork	Salmonella other	phenicols	69	69	1	69	1	20	0.289855
1209		meat	pork	Salmonella other	phenicols Median								0.209064	0.0833333	0.289855	4
1210	AB04654	meat	pork	Salmonella other	polypeptids	69	69	1	69	1	5	0.0724638
1211		meat	pork	Salmonella other	polypeptids Median								0.0724638	0.0724638	0.0724638	1
1212	AB10265	meat	pork	Salmonella other	sulfonamides	336	36	0.107143	36	1	11	0.305556
1213	AB08575	meat	pork	Salmonella other	sulfonamides	1309	25	0.0190985	24	1	9	0.375
1214		meat	pork	Salmonella other	sulfonamides Median								0.340278	0.305556	0.375	2
1215	AB10265	meat	pork	Salmonella other	sulfonamides combinations	336	36	0.107143	36	1	5	0.138889
1216	AB03841	meat	pork	Salmonella other	sulfonamides combinations	1270	57	0.0448819	57	1	9	0.157895
1217	AB04654	meat	pork	Salmonella other	sulfonamides combinations	69	69	1	69	1	13	0.188406
1218		meat	pork	Salmonella other	sulfonamides combinations Median								0.157895	0.138889	0.188406	3
1219	AB10265	meat	pork	Salmonella other	tetracyclines	336	36	0.107143	36	1	18	0.5
1220	AB03841	meat	pork	Salmonella other	tetracyclines	1270	57	0.0448819	57	1	32	0.561404
1221	AB08575	meat	pork	Salmonella other	tetracyclines	1309	25	0.0190985	24	1	14	0.583333
1222	AB04654	meat	pork	Salmonella other	tetracyclines	69	69	1	69	1	47	0.681159
1795		meat	poultry	Other indicator	macrolides Median								0.681159	0.681159	0.681159	1
1224	AB08575	meat	pork	Salmonella other	trimethoprim	1309	25	0.0190985	24	1	5	0.208333
1225		meat	pork	Salmonella other	trimethoprim Median								0.208333	0.208333	0.208333	1
1226		meat	pork	Salmonella other Median									0.057971	0	0.681159	4
1227	AB08575	meat	pork	Salmonella typhimurium	aminoglycosides	1309	25	0.0190985	26	0	0	0
1228	AB08575	meat	pork	Salmonella typhimurium	aminoglycosides	1309	25	0.0190985	26	1	1	0.0384615
1229	AB08575	meat	pork	Salmonella typhimurium	aminoglycosides	1309	25	0.0190985	26	1	2	0.0769231
1230	AB08575	meat	pork	Salmonella typhimurium	aminoglycosides	1309	25	0.0190985	26	1	18	0.692308
1231		meat	pork	Salmonella typhimurium	aminoglycosides Median								0.0576923	0	0.692308	1
1232	AB08575	meat	pork	Salmonella typhimurium	fluoroquinolones	1309	25	0.0190985	26	1	2	0.0769231
1233	AB08575	meat	pork	Salmonella typhimurium	fluoroquinolones	1309	25	0.0190985	26	1	3	0.115385
1234		meat	pork	Salmonella typhimurium	fluoroquinolones Median								0.0961538	0.0769231	0.115385	1
1235	AB08575	meat	pork	Salmonella typhimurium	penicillins	1309	25	0.0190985	26	1	18	0.692308
1798		meat	poultry	Other indicator	penicillins Median								0.692308	0.692308	0.692308	1
1237	AB08575	meat	pork	Salmonella typhimurium	phenicols	1309	25	0.0190985	26	1	15	0.576923
1828		meat	poultry	Salmonella enteritidis	nitrofurans Median								0.576923	0.576923	0.576923	2
1239	AB08575	meat	pork	Salmonella typhimurium	sulfonamides	1309	25	0.0190985	26	1	18	0.692308
1856		meat	poultry	Salmonella infantis	aminoglycosides Median								0.692308	0.692308	0.692308	1
1241	AB08575	meat	pork	Salmonella typhimurium	tetracyclines	1309	25	0.0190985	26	1	24	0.923077
1875		meat	poultry	Salmonella infantis	sulfonamides Median								0.923077	0.923077	0.923077	1
1243	AB08575	meat	pork	Salmonella typhimurium	trimethoprim	1309	25	0.0190985	26	1	8	0.307692
1244		meat	pork	Salmonella typhimurium	trimethoprim Median								0.307692	0.307692	0.307692	1
1245		meat	pork	Salmonella typhimurium Median									0.307692	0	0.923077	1
1246	AB02181	meat	pork	Staphylococcus spp	aminoglycosides	71	35	0.492958	35	1	1	0.0285714
1247	AB02181	meat	pork	Staphylococcus spp	aminoglycosides	71	35	0.492958	35	1	1	0.0285714
1248	AB02181	meat	pork	Staphylococcus spp	aminoglycosides	71	35	0.492958	35	1	1	0.0285714
1249		meat	pork	Staphylococcus spp	aminoglycosides Median								0.0285714	0.0285714	0.0285714	1
1250	AB02181	meat	pork	Staphylococcus spp	fluoroquinolones	71	35	0.492958	35	1	1	0.0285714
1251		meat	pork	Staphylococcus spp	fluoroquinolones Median								0.0285714	0.0285714	0.0285714	1
1252	AB02181	meat	pork	Staphylococcus spp	lincosamides	71	35	0.492958	35	1	9	0.257143
1253		meat	pork	Staphylococcus spp	lincosamides Median								0.257143	0.257143	0.257143	1
1254	AB02181	meat	pork	Staphylococcus spp	macrolides	71	35	0.492958	35	1	9	0.257143
1255		meat	pork	Staphylococcus spp	macrolides Median								0.257143	0.257143	0.257143	1
1256	AB02181	meat	pork	Staphylococcus spp	penicillins	71	35	0.492958	35	1	5	0.142857
1257	AB02181	meat	pork	Staphylococcus spp	penicillins	71	35	0.492958	35	1	9	0.257143
1258		meat	pork	Staphylococcus spp	penicillins Median								0.2	0.142857	0.257143	1
1259	AB02181	meat	pork	Staphylococcus spp	phenicols	71	35	0.492958	35	1	1	0.0285714
1260		meat	pork	Staphylococcus spp	phenicols Median								0.0285714	0.0285714	0.0285714	1
1261	AB02181	meat	pork	Staphylococcus spp	tetracyclines	71	35	0.492958	35	1	12	0.342857
1262		meat	pork	Staphylococcus spp	tetracyclines Median								0.342857	0.342857	0.342857	1
1263		meat	pork	Staphylococcus spp Median									0.0857143	0.0285714	0.342857	1
1264	AB01805	meat	pork	Yersinia enterolitica	aminoglycosides	125	19	0.152	22	0	0	0
1265		meat	pork	Yersinia enterolitica	aminoglycosides Median								0	0	0	1
1266	AB01805	meat	pork	Yersinia enterolitica	macrolides	125	19	0.152	22	1	22	1
952		meat	mixed	Salmonella other	macrolides Median								1	1	1	1
1268	AB01805	meat	pork	Yersinia enterolitica	penicillins	125	19	0.152	22	1	1	0.0454545
1269	AB01805	meat	pork	Yersinia enterolitica	penicillins	125	19	0.152	22	1	9	0.409091
1270	AB01805	meat	pork	Yersinia enterolitica	penicillins	125	19	0.152	22	1	18	0.818182
1271		meat	pork	Yersinia enterolitica	penicillins Median								0.409091	0.0454545	0.818182	1
1272		meat	pork	Yersinia enterolitica Median									0.409091	0	1	1
1273		meat	pork Median										0.0747664	0	1	13
1274	AB01156	meat	poultry	Campylobacter spp	aminoglycosides	240	24	0.1	21	0	0	0
1275	AB07978	meat	poultry	Campylobacter spp	aminoglycosides	60	54	0.9	26	0	0	0
1276	AB07978	meat	poultry	Campylobacter spp	aminoglycosides	60	54	0.9	29	0	0	0
1277	AB08574	meat	poultry	Campylobacter spp	aminoglycosides	2104	1206	0.573194	42	0	0	0
1278	AB03531	meat	poultry	Campylobacter spp	aminoglycosides	1256	65	0.0517516	65	0	0	0
1279	AB01156	meat	poultry	Campylobacter spp	aminoglycosides	240	94	0.391667	67	0	0	0
1280	AB01156	meat	poultry	Campylobacter spp	aminoglycosides	240	94	0.391667	67	0	0	0
1281	AB05826	meat	poultry	Campylobacter spp	aminoglycosides	241	167	0.692946	110	0	0	0
1282	AB02982	meat	poultry	Campylobacter spp	aminoglycosides	188	157	0.835106	157	0	0	0
1283	AB02982	meat	poultry	Campylobacter spp	aminoglycosides	412	188	0.456311	157	0	0	0
1284	AB03531	meat	poultry	Campylobacter spp	aminoglycosides	1256	677	0.539013	677	0	0	0
1285	AB05826	meat	poultry	Campylobacter spp	aminoglycosides	241	167	0.692946	110	1	1	0.00909091
1286	AB08574	meat	poultry	Campylobacter spp	aminoglycosides	2104	1206	0.573194	82	1	1	0.0121951
1287	AB08574	meat	poultry	Campylobacter spp	aminoglycosides	2104	1206	0.573194	82	1	3	0.0365854
1288	AB08574	meat	poultry	Campylobacter spp	aminoglycosides	2104	1206	0.573194	82	1	3	0.0365854
1289	AB08574	meat	poultry	Campylobacter spp	aminoglycosides	2104	1206	0.573194	42	1	2	0.047619
1290	AB08574	meat	poultry	Campylobacter spp	aminoglycosides	2104	1206	0.573194	42	1	2	0.047619
1291	AB12902	meat	poultry	Campylobacter spp	aminoglycosides	352	80	0.227273	46	1	3	0.0652174
1292	AB12902	meat	poultry	Campylobacter spp	aminoglycosides	352	80	0.227273	28	1	2	0.0714286
1293	AB08244	meat	poultry	Campylobacter spp	aminoglycosides	415	91	0.219277	87	1	7	0.0804598
1294	AB01156	meat	poultry	Campylobacter spp	aminoglycosides	240	24	0.1	21	1	2	0.0952381
1295	AB08244	meat	poultry	Campylobacter spp	aminoglycosides	415	91	0.219277	87	1	9	0.103448
1296	AB09989	meat	poultry	Campylobacter spp	aminoglycosides	231	25	0.108225	25	1	4	0.16
1297	AB10551	meat	poultry	Campylobacter spp	aminoglycosides	208	43	0.206731	43	1	12	0.27907
1298		meat	poultry	Campylobacter spp	aminoglycosides Median								0.010643	0	0.27907	10
1299	AB12902	meat	poultry	Campylobacter spp	cephalosporins	352	80	0.227273	46	1	10	0.217391
1300	AB12902	meat	poultry	Campylobacter spp	cephalosporins	352	80	0.227273	28	1	10	0.357143
1301	AB12902	meat	poultry	Campylobacter spp	cephalosporins	352	80	0.227273	46	1	35	0.76087
1302	AB12902	meat	poultry	Campylobacter spp	cephalosporins	352	80	0.227273	28	1	23	0.821429
970		meat	mixed	Salmonella other	rifamycins Median								0.791149	0.76087	0.821429	1
1304	AB09989	meat	poultry	Campylobacter spp	fluoroquinolones	231	25	0.108225	25	0	0	0
1305	AB03531	meat	poultry	Campylobacter spp	fluoroquinolones	1256	677	0.539013	677	1	6	0.00886263
1306	AB03531	meat	poultry	Campylobacter spp	fluoroquinolones	1256	677	0.539013	677	1	6	0.00886263
1307	AB03531	meat	poultry	Campylobacter spp	fluoroquinolones	1256	65	0.0517516	65	1	2	0.0307692
1308	AB03531	meat	poultry	Campylobacter spp	fluoroquinolones	1256	65	0.0517516	65	1	2	0.0307692
1309	AB02982	meat	poultry	Campylobacter spp	fluoroquinolones	188	157	0.835106	157	1	5	0.0318471
1310	AB02982	meat	poultry	Campylobacter spp	fluoroquinolones	188	157	0.835106	157	1	6	0.0382166
1311	AB09989	meat	poultry	Campylobacter spp	fluoroquinolones	231	25	0.108225	25	1	1	0.04
1312	AB02982	meat	poultry	Campylobacter spp	fluoroquinolones	412	188	0.456311	157	1	7	0.044586
1313	AB02982	meat	poultry	Campylobacter spp	fluoroquinolones	412	188	0.456311	157	1	7	0.044586
1314	AB08574	meat	poultry	Campylobacter spp	fluoroquinolones	2104	1206	0.573194	82	1	7	0.0853659
1315	AB08574	meat	poultry	Campylobacter spp	fluoroquinolones	2104	1206	0.573194	82	1	8	0.097561
1316	AB05826	meat	poultry	Campylobacter spp	fluoroquinolones	241	167	0.692946	110	1	22	0.2
1317	AB05826	meat	poultry	Campylobacter spp	fluoroquinolones	241	167	0.692946	110	1	23	0.209091
1318	AB08574	meat	poultry	Campylobacter spp	fluoroquinolones	2104	1206	0.573194	42	1	10	0.238095
1319	AB08244	meat	poultry	Campylobacter spp	fluoroquinolones	415	91	0.219277	87	1	25	0.287356
1320	AB07978	meat	poultry	Campylobacter spp	fluoroquinolones	60	54	0.9	26	1	10	0.384615
1321	AB07978	meat	poultry	Campylobacter spp	fluoroquinolones	60	54	0.9	26	1	10	0.384615
1322	AB07978	meat	poultry	Campylobacter spp	fluoroquinolones	60	54	0.9	26	1	10	0.384615
1323	AB08574	meat	poultry	Campylobacter spp	fluoroquinolones	2104	1206	0.573194	42	1	18	0.428571
1324	AB10551	meat	poultry	Campylobacter spp	fluoroquinolones	208	43	0.206731	43	1	21	0.488372
1325	AB12902	meat	poultry	Campylobacter spp	fluoroquinolones	352	80	0.227273	46	1	23	0.5
1326	AB12902	meat	poultry	Campylobacter spp	fluoroquinolones	352	80	0.227273	46	1	24	0.521739
1327	AB12902	meat	poultry	Campylobacter spp	fluoroquinolones	352	80	0.227273	28	1	15	0.535714
1328	AB12902	meat	poultry	Campylobacter spp	fluoroquinolones	352	80	0.227273	28	1	15	0.535714
1329	AB01156	meat	poultry	Campylobacter spp	fluoroquinolones	240	94	0.391667	67	1	36	0.537313
1330	AB10551	meat	poultry	Campylobacter spp	fluoroquinolones	208	43	0.206731	43	1	25	0.581395
1331	AB07978	meat	poultry	Campylobacter spp	fluoroquinolones	60	54	0.9	29	1	17	0.586207
1332	AB01156	meat	poultry	Campylobacter spp	fluoroquinolones	240	94	0.391667	67	1	43	0.641791
1333	AB10551	meat	poultry	Campylobacter spp	fluoroquinolones	208	43	0.206731	43	1	29	0.674419
1334	AB12902	meat	poultry	Campylobacter spp	fluoroquinolones	352	80	0.227273	46	1	32	0.695652
1335	AB12902	meat	poultry	Campylobacter spp	fluoroquinolones	352	80	0.227273	28	1	21	0.75
1336	AB07978	meat	poultry	Campylobacter spp	fluoroquinolones	60	54	0.9	29	1	22	0.758621
1337	AB07978	meat	poultry	Campylobacter spp	fluoroquinolones	60	54	0.9	29	1	22	0.758621
1338	AB01156	meat	poultry	Campylobacter spp	fluoroquinolones	240	24	0.1	21	1	16	0.761905
1339	AB10551	meat	poultry	Campylobacter spp	fluoroquinolones	208	43	0.206731	43	1	34	0.790698
1340	AB01156	meat	poultry	Campylobacter spp	fluoroquinolones	240	24	0.1	21	1	18	0.857143
1341	AB00222	meat	poultry	Campylobacter spp	fluoroquinolones	6367	2146	0.33705	108	1	108	1
1342		meat	poultry	Campylobacter spp	fluoroquinolones Median								0.406593	0	1	11
1343	AB02982	meat	poultry	Campylobacter spp	lincosamides	188	157	0.835106	157	1	1	0.00636943
1344	AB03531	meat	poultry	Campylobacter spp	lincosamides	1256	677	0.539013	677	1	17	0.0251108
1345	AB02982	meat	poultry	Campylobacter spp	lincosamides	412	188	0.456311	157	1	4	0.0254777
1346	AB03531	meat	poultry	Campylobacter spp	lincosamides	1256	65	0.0517516	65	1	7	0.107692
1347	AB09989	meat	poultry	Campylobacter spp	lincosamides	231	25	0.108225	25	1	24	0.96
1348		meat	poultry	Campylobacter spp	lincosamides Median								0.0254777	0.00636943	0.96	3
1349	AB01156	meat	poultry	Campylobacter spp	macrolides	240	24	0.1	21	0	0	0
1350	AB05826	meat	poultry	Campylobacter spp	macrolides	241	167	0.692946	110	0	0	0
1351	AB02982	meat	poultry	Campylobacter spp	macrolides	188	157	0.835106	157	1	1	0.00636943
1352	AB08244	meat	poultry	Campylobacter spp	macrolides	415	91	0.219277	87	1	1	0.0114943
1353	AB01156	meat	poultry	Campylobacter spp	macrolides	240	94	0.391667	67	1	1	0.0149254
1354	AB08574	meat	poultry	Campylobacter spp	macrolides	2104	1206	0.573194	82	1	2	0.0243902
1355	AB03531	meat	poultry	Campylobacter spp	macrolides	1256	677	0.539013	677	1	17	0.0251108
1356	AB02982	meat	poultry	Campylobacter spp	macrolides	412	188	0.456311	157	1	4	0.0254777
1357	AB07978	meat	poultry	Campylobacter spp	macrolides	60	54	0.9	26	1	3	0.115385
1358	AB03531	meat	poultry	Campylobacter spp	macrolides	1256	65	0.0517516	65	1	8	0.123077
1359	AB07978	meat	poultry	Campylobacter spp	macrolides	60	54	0.9	29	1	5	0.172414
1360	AB08574	meat	poultry	Campylobacter spp	macrolides	2104	1206	0.573194	42	1	9	0.214286
1361	AB12902	meat	poultry	Campylobacter spp	macrolides	352	80	0.227273	46	1	10	0.217391
1362	AB12902	meat	poultry	Campylobacter spp	macrolides	352	80	0.227273	28	1	11	0.392857
1363	AB09989	meat	poultry	Campylobacter spp	macrolides	231	25	0.108225	25	1	18	0.72
1364	AB10551	meat	poultry	Campylobacter spp	macrolides	208	43	0.206731	43	1	31	0.72093
1365	AB09989	meat	poultry	Campylobacter spp	macrolides	231	25	0.108225	25	1	19	0.76
1366		meat	poultry	Campylobacter spp	macrolides Median								0.115385	0	0.76	10
1367	AB08574	meat	poultry	Campylobacter spp	nitrofurans	2104	1206	0.573194	42	0	0	0
1368	AB08574	meat	poultry	Campylobacter spp	nitrofurans	2104	1206	0.573194	82	1	1	0.0121951
1369		meat	poultry	Campylobacter spp	nitrofurans Median								0.00609756	0	0.0121951	1
1370	AB07978	meat	poultry	Campylobacter spp	penicillins	60	54	0.9	26	0	0	0
1371	AB07978	meat	poultry	Campylobacter spp	penicillins	60	54	0.9	29	0	0	0
1372	AB07978	meat	poultry	Campylobacter spp	penicillins	60	54	0.9	29	0	0	0
1373	AB03531	meat	poultry	Campylobacter spp	penicillins	1256	65	0.0517516	65	0	0	0
1374	AB02982	meat	poultry	Campylobacter spp	penicillins	188	157	0.835106	157	0	0	0
1375	AB02982	meat	poultry	Campylobacter spp	penicillins	412	188	0.456311	157	0	0	0
1376	AB03531	meat	poultry	Campylobacter spp	penicillins	1256	677	0.539013	677	0	0	0
1377	AB07978	meat	poultry	Campylobacter spp	penicillins	60	54	0.9	26	1	1	0.0384615
1378	AB08244	meat	poultry	Campylobacter spp	penicillins	415	91	0.219277	85	1	5	0.0588235
1379	AB02982	meat	poultry	Campylobacter spp	penicillins	412	188	0.456311	157	1	10	0.0636943
1380	AB03531	meat	poultry	Campylobacter spp	penicillins	1256	677	0.539013	677	1	48	0.070901
1381	AB03531	meat	poultry	Campylobacter spp	penicillins	1256	65	0.0517516	65	1	5	0.0769231
1382	AB08244	meat	poultry	Campylobacter spp	penicillins	415	91	0.219277	87	1	9	0.103448
1383	AB02982	meat	poultry	Campylobacter spp	penicillins	188	157	0.835106	157	1	35	0.22293
1384	AB12902	meat	poultry	Campylobacter spp	penicillins	352	80	0.227273	46	1	16	0.347826
1385	AB12902	meat	poultry	Campylobacter spp	penicillins	352	80	0.227273	28	1	11	0.392857
1386	AB10551	meat	poultry	Campylobacter spp	penicillins	208	43	0.206731	43	1	21	0.488372
1387	AB08574	meat	poultry	Campylobacter spp	penicillins	2104	1206	0.573194	42	1	22	0.52381
1388	AB01156	meat	poultry	Campylobacter spp	penicillins	240	94	0.391667	67	1	39	0.58209
1389	AB08574	meat	poultry	Campylobacter spp	penicillins	2104	1206	0.573194	82	1	49	0.597561
1390	AB10551	meat	poultry	Campylobacter spp	penicillins	208	43	0.206731	43	1	30	0.697674
1391	AB01156	meat	poultry	Campylobacter spp	penicillins	240	24	0.1	21	1	21	1
1392		meat	poultry	Campylobacter spp	penicillins Median								0.0739121	0	1	8
1393	AB01156	meat	poultry	Campylobacter spp	phenicols	240	24	0.1	21	0	0	0
1394	AB09989	meat	poultry	Campylobacter spp	phenicols	231	25	0.108225	25	0	0	0
1395	AB03531	meat	poultry	Campylobacter spp	phenicols	1256	65	0.0517516	65	0	0	0
1396	AB01156	meat	poultry	Campylobacter spp	phenicols	240	94	0.391667	67	0	0	0
1397	AB05826	meat	poultry	Campylobacter spp	phenicols	241	167	0.692946	110	0	0	0
1398	AB03531	meat	poultry	Campylobacter spp	phenicols	1256	677	0.539013	677	0	0	0
1399	AB08574	meat	poultry	Campylobacter spp	phenicols	2104	1206	0.573194	82	1	1	0.0121951
1400	AB08574	meat	poultry	Campylobacter spp	phenicols	2104	1206	0.573194	42	1	3	0.0714286
1401	AB12902	meat	poultry	Campylobacter spp	phenicols	352	80	0.227273	28	1	4	0.142857
1402	AB12902	meat	poultry	Campylobacter spp	phenicols	352	80	0.227273	46	1	7	0.152174
1403	AB10551	meat	poultry	Campylobacter spp	phenicols	208	43	0.206731	43	1	14	0.325581
1404		meat	poultry	Campylobacter spp	phenicols Median								0	0	0.325581	7
1405	AB08244	meat	poultry	Campylobacter spp	sulfonamides	415	91	0.219277	87	1	9	0.103448
1406	AB12902	meat	poultry	Campylobacter spp	sulfonamides	352	80	0.227273	46	1	17	0.369565
1407	AB12902	meat	poultry	Campylobacter spp	sulfonamides	352	80	0.227273	28	1	11	0.392857
1408		meat	poultry	Campylobacter spp	sulfonamides Median								0.369565	0.103448	0.392857	2
1409	AB12902	meat	poultry	Campylobacter spp	sulfonamides combinations	352	80	0.227273	28	1	16	0.571429
1410	AB12902	meat	poultry	Campylobacter spp	sulfonamides combinations	352	80	0.227273	46	1	34	0.73913
1411	AB10551	meat	poultry	Campylobacter spp	sulfonamides combinations	208	43	0.206731	43	1	39	0.906977
1412	AB03531	meat	poultry	Campylobacter spp	sulfonamides combinations	1256	677	0.539013	677	1	653	0.964549
1413	AB03531	meat	poultry	Campylobacter spp	sulfonamides combinations	1256	65	0.0517516	65	1	64	0.984615
974		meat	mixed	Salmonella other	sulfonamides Median								0.964549	0.906977	0.984615	1
1415	AB07978	meat	poultry	Campylobacter spp	tetracyclines	60	54	0.9	26	1	1	0.0384615
1416	AB01156	meat	poultry	Campylobacter spp	tetracyclines	240	94	0.391667	67	1	4	0.0597015
1417	AB01156	meat	poultry	Campylobacter spp	tetracyclines	240	24	0.1	21	1	2	0.0952381
1418	AB08244	meat	poultry	Campylobacter spp	tetracyclines	415	91	0.219277	87	1	11	0.126437
1419	AB02982	meat	poultry	Campylobacter spp	tetracyclines	412	188	0.456311	157	1	28	0.178344
1420	AB07978	meat	poultry	Campylobacter spp	tetracyclines	60	54	0.9	29	1	6	0.206897
1421	AB05826	meat	poultry	Campylobacter spp	tetracyclines	241	167	0.692946	110	1	33	0.3
1422	AB12902	meat	poultry	Campylobacter spp	tetracyclines	352	80	0.227273	46	1	14	0.304348
1423	AB08574	meat	poultry	Campylobacter spp	tetracyclines	2104	1206	0.573194	42	1	22	0.52381
1424	AB08574	meat	poultry	Campylobacter spp	tetracyclines	2104	1206	0.573194	82	1	45	0.54878
1425	AB03531	meat	poultry	Campylobacter spp	tetracyclines	1256	677	0.539013	677	1	375	0.553914
1426	AB12902	meat	poultry	Campylobacter spp	tetracyclines	352	80	0.227273	28	1	16	0.571429
1427	AB03531	meat	poultry	Campylobacter spp	tetracyclines	1256	65	0.0517516	65	1	43	0.661538
1428	AB02982	meat	poultry	Campylobacter spp	tetracyclines	188	157	0.835106	157	1	111	0.707006
1429	AB10551	meat	poultry	Campylobacter spp	tetracyclines	208	43	0.206731	43	1	39	0.906977
1430	AB09989	meat	poultry	Campylobacter spp	tetracyclines	231	25	0.108225	25	1	25	1
1431		meat	poultry	Campylobacter spp	tetracyclines Median								0.414079	0.0384615	1	10
1432		meat	poultry	Campylobacter spp Median									0.115385	0	1	11
1433	AB15023	meat	poultry	Clostridium difficile	nitroimidazole	155	17	0.109677	17	0	0	0
1434		meat	poultry	Clostridium difficile	nitroimidazole Median								0	0	0	1
1435	AB15023	meat	poultry	Clostridium difficile	fluoroquinolones	155	17	0.109677	17	1	1	0.0588235
1436		meat	poultry	Clostridium difficile	fluoroquinolones Median								0.0588235	0.0588235	0.0588235	1
1437	AB15023	meat	poultry	Clostridium difficile	glycopeptides	155	17	0.109677	17	0	0	0
1438		meat	poultry	Clostridium difficile	glycopeptides Median								0	0	0	1
1439	AB15023	meat	poultry	Clostridium difficile	lincosamides	155	17	0.109677	17	1	3	0.176471
1440		meat	poultry	Clostridium difficile	lincosamides Median								0.176471	0.176471	0.176471	1
1441		meat	poultry	Clostridium difficile Median									0.0294118	0	0.176471	1
1442	AB16177	meat	poultry	E coli	aminoglycosides	50	21	0.42	26	0	0	0
1443	AB07436	meat	poultry	E coli	aminoglycosides	959	242	0.252346	242	0	0	0
1444	AB13474	meat	poultry	E coli	aminoglycosides	297	271	0.912458	271	0	0	0
1445	AB02982	meat	poultry	E coli	aminoglycosides	412	392	0.951456	1281	0	0	0
1446	AB13474	meat	poultry	E coli	aminoglycosides	297	271	0.912458	271	1	1	0.00369004
1447	AB13474	meat	poultry	E coli	aminoglycosides	297	271	0.912458	271	1	2	0.00738007
1448	AB02982	meat	poultry	E coli	aminoglycosides	412	392	0.951456	1281	1	16	0.0124902
1449	AB02982	meat	poultry	E coli	aminoglycosides	412	392	0.951456	1281	1	17	0.0132709
1450	AB13474	meat	poultry	E coli	aminoglycosides	297	271	0.912458	271	1	5	0.0184502
1451	AB13474	meat	poultry	E coli	aminoglycosides	297	271	0.912458	271	1	9	0.0332103
1452	AB02982	meat	poultry	E coli	aminoglycosides	412	392	0.951456	1281	1	45	0.0351288
1453	AB00776	meat	poultry	E coli	aminoglycosides	317	234	0.73817	232	1	10	0.0431034
1454	AB09989	meat	poultry	E coli	aminoglycosides	231	124	0.536797	124	1	8	0.0645161
1455	AB13727	meat	poultry	E coli	aminoglycosides	80	29	0.3625	29	1	2	0.0689655
1456	AB09488	meat	poultry	E coli	aminoglycosides	110	110	1	179	1	14	0.0782123
1457	AB13474	meat	poultry	E coli	aminoglycosides	297	271	0.912458	271	1	24	0.0885609
1458	AB13474	meat	poultry	E coli	aminoglycosides	297	271	0.912458	271	1	27	0.099631
1459	AB13727	meat	poultry	E coli	aminoglycosides	80	29	0.3625	29	1	3	0.103448
1460	AB09989	meat	poultry	E coli	aminoglycosides	231	124	0.536797	124	1	13	0.104839
1461	AB13474	meat	poultry	E coli	aminoglycosides	297	271	0.912458	271	1	29	0.107011
1462	AB16338	meat	poultry	E coli	aminoglycosides	5930	4906	0.827319	4906	1	561	0.11435
1463	AB05282	meat	poultry	E coli	aminoglycosides	163	109	0.668712	134	1	16	0.119403
1464	AB09488	meat	poultry	E coli	aminoglycosides	110	110	1	179	1	34	0.189944
1465	AB09989	meat	poultry	E coli	aminoglycosides	231	124	0.536797	124	1	25	0.201613
1466	AB07436	meat	poultry	E coli	aminoglycosides	959	242	0.252346	242	1	50	0.206612
1467	AB00519	meat	poultry	E coli	aminoglycosides	120	120	1	60	1	13	0.216667
1468	AB13474	meat	poultry	E coli	aminoglycosides	297	271	0.912458	271	1	61	0.225092
1469	AB13727	meat	poultry	E coli	aminoglycosides	80	29	0.3625	29	1	7	0.241379
1470	AB07436	meat	poultry	E coli	aminoglycosides	959	242	0.252346	242	1	71	0.293388
1471	AB16338	meat	poultry	E coli	aminoglycosides	5930	4906	0.827319	4906	1	1517	0.309213
1472	AB06926	meat	poultry	E coli	aminoglycosides	50	37	0.74	37	1	13	0.351351
1473	AB13474	meat	poultry	E coli	aminoglycosides	297	271	0.912458	271	1	101	0.372694
1474	AB07436	meat	poultry	E coli	aminoglycosides	959	242	0.252346	242	1	107	0.442149
1475	AB16338	meat	poultry	E coli	aminoglycosides	5930	4906	0.827319	4906	1	2460	0.501427
1476	AB06930	meat	poultry	E coli	aminoglycosides	195	175	0.897436	175	1	142	0.811429
1477		meat	poultry	E coli	aminoglycosides Median								0.103448	0	0.811429	13
1478	AB16177	meat	poultry	E coli	carbapenems	50	21	0.42	26	0	0	0
1479	AB16177	meat	poultry	E coli	carbapenems	50	21	0.42	26	0	0	0
1480	AB00776	meat	poultry	E coli	carbapenems	317	234	0.73817	232	1	19	0.0818966
1481		meat	poultry	E coli	carbapenems Median								0	0	0.0818966	2
1482	AB16177	meat	poultry	E coli	cephalosporins	50	21	0.42	26	0	0	0
1483	AB16177	meat	poultry	E coli	cephalosporins	50	21	0.42	26	0	0	0
1484	AB16177	meat	poultry	E coli	cephalosporins	50	21	0.42	26	0	0	0
1485	AB05282	meat	poultry	E coli	cephalosporins	163	109	0.668712	134	0	0	0
1486	AB07436	meat	poultry	E coli	cephalosporins	959	242	0.252346	242	0	0	0
1487	AB02982	meat	poultry	E coli	cephalosporins	412	392	0.951456	1281	0	0	0
1488	AB08346	meat	poultry	E coli	cephalosporins	98	92	0.938776	81	1	1	0.0123457
1489	AB13474	meat	poultry	E coli	cephalosporins	297	271	0.912458	271	1	5	0.0184502
1490	AB02982	meat	poultry	E coli	cephalosporins	412	392	0.951456	1281	1	31	0.0241998
1491	AB06926	meat	poultry	E coli	cephalosporins	50	37	0.74	37	1	1	0.027027
1492	AB13727	meat	poultry	E coli	cephalosporins	80	29	0.3625	29	1	1	0.0344828
1493	AB13727	meat	poultry	E coli	cephalosporins	80	29	0.3625	29	1	1	0.0344828
1494	AB02982	meat	poultry	E coli	cephalosporins	412	392	0.951456	1281	1	45	0.0351288
1495	AB02982	meat	poultry	E coli	cephalosporins	412	392	0.951456	1281	1	50	0.039032
1496	AB08346	meat	poultry	E coli	cephalosporins	98	92	0.938776	81	1	4	0.0493827
1497	AB08346	meat	poultry	E coli	cephalosporins	98	92	0.938776	81	1	4	0.0493827
1498	AB16338	meat	poultry	E coli	cephalosporins	5930	4906	0.827319	4906	1	252	0.0513657
1499	AB16338	meat	poultry	E coli	cephalosporins	5930	4906	0.827319	4906	1	277	0.0564615
1500	AB16338	meat	poultry	E coli	cephalosporins	5930	4906	0.827319	4906	1	355	0.0723604
1501	AB05282	meat	poultry	E coli	cephalosporins	163	109	0.668712	134	1	10	0.0746269
1502	AB16177	meat	poultry	E coli	cephalosporins	50	21	0.42	26	1	2	0.0769231
1503	AB16177	meat	poultry	E coli	cephalosporins	50	21	0.42	26	1	2	0.0769231
1504	AB05282	meat	poultry	E coli	cephalosporins	163	109	0.668712	134	1	12	0.0895522
1505	AB09989	meat	poultry	E coli	cephalosporins	231	124	0.536797	124	1	12	0.0967742
1506	AB00519	meat	poultry	E coli	cephalosporins	120	120	1	60	1	6	0.1
1507	AB07436	meat	poultry	E coli	cephalosporins	959	242	0.252346	242	1	27	0.11157
1508	AB05282	meat	poultry	E coli	cephalosporins	163	109	0.668712	134	1	15	0.11194
1509	AB09989	meat	poultry	E coli	cephalosporins	231	124	0.536797	124	1	14	0.112903
1510	AB16177	meat	poultry	E coli	cephalosporins	50	21	0.42	26	1	3	0.115385
1511	AB05282	meat	poultry	E coli	cephalosporins	163	109	0.668712	134	1	23	0.171642
1512	AB13474	meat	poultry	E coli	cephalosporins	297	271	0.912458	271	1	47	0.173432
1513	AB05282	meat	poultry	E coli	cephalosporins	163	109	0.668712	134	1	24	0.179104
1514	AB13474	meat	poultry	E coli	cephalosporins	297	271	0.912458	271	1	51	0.188192
1515	AB08346	meat	poultry	E coli	cephalosporins	98	92	0.938776	81	1	16	0.197531
1516	AB13474	meat	poultry	E coli	cephalosporins	297	271	0.912458	271	1	60	0.221402
1517	AB09989	meat	poultry	E coli	cephalosporins	231	124	0.536797	124	1	28	0.225806
1518	AB05282	meat	poultry	E coli	cephalosporins	163	109	0.668712	134	1	31	0.231343
1519	AB13474	meat	poultry	E coli	cephalosporins	297	271	0.912458	271	1	63	0.232472
1520	AB13474	meat	poultry	E coli	cephalosporins	297	271	0.912458	271	1	66	0.243542
1521	AB06926	meat	poultry	E coli	cephalosporins	50	37	0.74	37	1	11	0.297297
1522	AB08346	meat	poultry	E coli	cephalosporins	98	92	0.938776	81	1	26	0.320988
1523	AB13727	meat	poultry	E coli	cephalosporins	80	29	0.3625	29	1	10	0.344828
1524	AB16177	meat	poultry	E coli	cephalosporins	50	21	0.42	26	1	9	0.346154
1525	AB06930	meat	poultry	E coli	cephalosporins	195	175	0.897436	175	1	69	0.394286
1526	AB16177	meat	poultry	E coli	cephalosporins	50	21	0.42	26	1	12	0.461538
1527	AB16177	meat	poultry	E coli	cephalosporins	50	21	0.42	26	1	12	0.461538
1528	AB16177	meat	poultry	E coli	cephalosporins	50	21	0.42	26	1	12	0.461538
1529	AB00776	meat	poultry	E coli	cephalosporins	317	234	0.73817	232	1	123	0.530172
1530	AB08346	meat	poultry	E coli	cephalosporins	98	92	0.938776	81	1	49	0.604938
1531	AB05282	meat	poultry	E coli	cephalosporins	163	109	0.668712	134	1	90	0.671642
1532	AB00776	meat	poultry	E coli	cephalosporins	317	234	0.73817	232	1	157	0.676724
1533	AB05282	meat	poultry	E coli	cephalosporins	163	109	0.668712	134	1	104	0.776119
1534	AB06930	meat	poultry	E coli	cephalosporins	195	175	0.897436	175	1	142	0.811429
1535	AB05282	meat	poultry	E coli	cephalosporins	163	109	0.668712	134	1	123	0.91791
1536	AB05282	meat	poultry	E coli	cephalosporins	163	109	0.668712	134	1	123	0.91791
1537	AB00776	meat	poultry	E coli	cephalosporins	317	234	0.73817	232	1	219	0.943966
1538	AB05282	meat	poultry	E coli	cephalosporins	163	109	0.668712	134	1	132	0.985075
1539	AB00776	meat	poultry	E coli	cephalosporins	317	234	0.73817	232	1	231	0.99569
1540	AB04051	meat	poultry	E coli	cephalosporins	2141	442	0.206446	442	1	442	1
1541		meat	poultry	E coli	cephalosporins Median								0.171642	0	1	14
1542	AB16177	meat	poultry	E coli	fluoroquinolones	50	21	0.42	26	0	0	0
1543	AB09989	meat	poultry	E coli	fluoroquinolones	231	124	0.536797	124	0	0	0
1544	AB13474	meat	poultry	E coli	fluoroquinolones	297	271	0.912458	271	0	0	0
1545	AB02982	meat	poultry	E coli	fluoroquinolones	412	392	0.951456	1281	0	0	0
1546	AB02982	meat	poultry	E coli	fluoroquinolones	412	392	0.951456	1281	1	1	0.00078064
1547	AB16338	meat	poultry	E coli	fluoroquinolones	5930	4906	0.827319	4906	1	7	0.00142682
1548	AB07436	meat	poultry	E coli	fluoroquinolones	959	242	0.252346	242	1	1	0.00413223
1549	AB09989	meat	poultry	E coli	fluoroquinolones	231	124	0.536797	124	1	3	0.0241935
1550	AB16177	meat	poultry	E coli	fluoroquinolones	50	21	0.42	26	1	1	0.0384615
1551	AB13474	meat	poultry	E coli	fluoroquinolones	297	271	0.912458	271	1	11	0.0405904
1552	AB16338	meat	poultry	E coli	fluoroquinolones	5930	4906	0.827319	4906	1	278	0.0566653
1553	AB07436	meat	poultry	E coli	fluoroquinolones	959	242	0.252346	242	1	21	0.0867769
1554	AB06930	meat	poultry	E coli	fluoroquinolones	195	175	0.897436	175	1	19	0.108571
1555	AB06926	meat	poultry	E coli	fluoroquinolones	50	37	0.74	37	1	7	0.189189
1556	AB09488	meat	poultry	E coli	fluoroquinolones	110	110	1	179	1	45	0.251397
1557	AB13727	meat	poultry	E coli	fluoroquinolones	80	29	0.3625	29	1	11	0.37931
1558	AB00776	meat	poultry	E coli	fluoroquinolones	317	234	0.73817	232	1	95	0.409483
1559	AB00776	meat	poultry	E coli	fluoroquinolones	317	234	0.73817	232	1	113	0.487069
1560	AB13727	meat	poultry	E coli	fluoroquinolones	80	29	0.3625	29	1	16	0.551724
1561	AB06930	meat	poultry	E coli	fluoroquinolones	195	175	0.897436	175	1	115	0.657143
1562	AB16177	meat	poultry	E coli	fluoroquinolones	50	21	0.42	26	1	18	0.692308
1563	AB00519	meat	poultry	E coli	fluoroquinolones	120	120	1	60	1	44	0.733333
1564	AB00519	meat	poultry	E coli	fluoroquinolones	120	120	1	60	1	51	0.85
1565	AB05282	meat	poultry	E coli	fluoroquinolones	163	109	0.668712	134	1	119	0.88806
1566	AB05282	meat	poultry	E coli	fluoroquinolones	163	109	0.668712	134	1	122	0.910448
1567	AB06934	meat	poultry	E coli	fluoroquinolones	169	150	0.887574	62	1	62	1
1568		meat	poultry	E coli	fluoroquinolones Median								0.14888	0	1	14
1569	AB00776	meat	poultry	E coli	macrolides	317	234	0.73817	232	1	3	0.012931
1570		meat	poultry	E coli	macrolides Median								0.012931	0.012931	0.012931	1
1571	AB00519	meat	poultry	E coli	nitrofurans	120	120	1	60	1	19	0.316667
1572		meat	poultry	E coli	nitrofurans Median								0.316667	0.316667	0.316667	1
1573	AB16177	meat	poultry	E coli	penicillins	50	21	0.42	26	0	0	0
1574	AB16177	meat	poultry	E coli	penicillins	50	21	0.42	26	0	0	0
1575	AB16177	meat	poultry	E coli	penicillins	50	21	0.42	26	0	0	0
1576	AB06926	meat	poultry	E coli	penicillins	50	37	0.74	37	1	1	0.027027
1577	AB02982	meat	poultry	E coli	penicillins	412	392	0.951456	1281	1	39	0.030445
1578	AB02982	meat	poultry	E coli	penicillins	412	392	0.951456	1281	1	50	0.039032
1579	AB00519	meat	poultry	E coli	penicillins	120	120	1	60	1	5	0.0833333
1580	AB16338	meat	poultry	E coli	penicillins	5930	4906	0.827319	4906	1	414	0.0843865
1581	AB07436	meat	poultry	E coli	penicillins	959	242	0.252346	242	1	33	0.136364
1582	AB13727	meat	poultry	E coli	penicillins	80	29	0.3625	29	1	4	0.137931
1583	AB09989	meat	poultry	E coli	penicillins	231	124	0.536797	124	1	28	0.225806
1584	AB13474	meat	poultry	E coli	penicillins	297	271	0.912458	271	1	68	0.250923
1585	AB09488	meat	poultry	E coli	penicillins	110	110	1	179	1	53	0.296089
1586	AB16338	meat	poultry	E coli	penicillins	5930	4906	0.827319	4906	1	1522	0.310232
1587	AB09989	meat	poultry	E coli	penicillins	231	124	0.536797	124	1	41	0.330645
1588	AB13474	meat	poultry	E coli	penicillins	297	271	0.912458	271	1	102	0.376384
1589	AB06926	meat	poultry	E coli	penicillins	50	37	0.74	37	1	14	0.378378
1590	AB06930	meat	poultry	E coli	penicillins	195	175	0.897436	175	1	77	0.44
1591	AB00519	meat	poultry	E coli	penicillins	120	120	1	60	1	27	0.45
1592	AB07436	meat	poultry	E coli	penicillins	959	242	0.252346	242	1	114	0.471074
1593	AB13727	meat	poultry	E coli	penicillins	80	29	0.3625	29	1	16	0.551724
1594	AB05282	meat	poultry	E coli	penicillins	163	109	0.668712	134	1	92	0.686567
1595	AB00519	meat	poultry	E coli	penicillins	120	120	1	60	1	45	0.75
1596	AB00776	meat	poultry	E coli	penicillins	317	234	0.73817	232	1	232	1
1597	AB06930	meat	poultry	E coli	penicillins	195	175	0.897436	175	1	288	1
1598		meat	poultry	E coli	penicillins Median								0.296089	0	1	13
1599	AB16338	meat	poultry	E coli	phenicols	5930	4906	0.827319	4906	1	90	0.0183449
1600	AB02982	meat	poultry	E coli	phenicols	412	392	0.951456	1281	1	27	0.0210773
1601	AB07436	meat	poultry	E coli	phenicols	959	242	0.252346	242	1	7	0.0289256
1602	AB13474	meat	poultry	E coli	phenicols	297	271	0.912458	271	1	11	0.0405904
1603	AB09989	meat	poultry	E coli	phenicols	231	124	0.536797	124	1	8	0.0645161
1604	AB00776	meat	poultry	E coli	phenicols	317	234	0.73817	232	1	16	0.0689655
1605	AB13727	meat	poultry	E coli	phenicols	80	29	0.3625	29	1	4	0.137931
1606	AB00519	meat	poultry	E coli	phenicols	120	120	1	60	1	17	0.283333
1607	AB16177	meat	poultry	E coli	phenicols	50	21	0.42	26	1	12	0.461538
1608		meat	poultry	E coli	phenicols Median								0.0645161	0.0183449	0.461538	9
1609	AB00519	meat	poultry	E coli	phosphonic acids	120	120	1	60	0	0	0
1610		meat	poultry	E coli	phosphonic acids Median								0	0	0	1
1611	AB07642	meat	poultry	E coli	polypeptids	190	157	0.826316	187	1	3	0.0160428
1612	AB00776	meat	poultry	E coli	polypeptids	317	234	0.73817	232	1	4	0.0172414
1613	AB13727	meat	poultry	E coli	polypeptids	80	29	0.3625	29	1	1	0.0344828
1614		meat	poultry	E coli	polypeptids Median								0.0172414	0.0160428	0.0344828	3
1615	AB13474	meat	poultry	E coli	sulfonamides	297	271	0.912458	271	0	0	0
1616	AB02982	meat	poultry	E coli	sulfonamides	412	392	0.951456	1281	1	47	0.0366901
1617	AB13474	meat	poultry	E coli	sulfonamides	297	271	0.912458	271	1	28	0.103321
1618	AB13474	meat	poultry	E coli	sulfonamides	297	271	0.912458	271	1	46	0.169742
1619	AB13474	meat	poultry	E coli	sulfonamides	297	271	0.912458	271	1	60	0.221402
1620	AB09989	meat	poultry	E coli	sulfonamides	231	124	0.536797	124	1	32	0.258065
1621	AB09488	meat	poultry	E coli	sulfonamides	110	110	1	179	1	66	0.368715
1622	AB07436	meat	poultry	E coli	sulfonamides	959	242	0.252346	242	1	106	0.438017
1623	AB16338	meat	poultry	E coli	sulfonamides	5930	4906	0.827319	4906	1	2214	0.451284
1624	AB00776	meat	poultry	E coli	sulfonamides	317	234	0.73817	232	1	124	0.534483
1625	AB06926	meat	poultry	E coli	sulfonamides	50	37	0.74	37	1	23	0.621622
1626	AB06930	meat	poultry	E coli	sulfonamides	195	175	0.897436	175	1	261	1
1627		meat	poultry	E coli	sulfonamides Median								0.31339	0	1	9
1628	AB09989	meat	poultry	E coli	sulfonamides combinations	231	124	0.536797	124	0	0	0
1629	AB02982	meat	poultry	E coli	sulfonamides combinations	412	392	0.951456	1281	1	12	0.00936768
1630	AB07436	meat	poultry	E coli	sulfonamides combinations	959	242	0.252346	242	1	7	0.0289256
1631	AB13474	meat	poultry	E coli	sulfonamides combinations	297	271	0.912458	271	1	10	0.0369004
1632	AB16338	meat	poultry	E coli	sulfonamides combinations	5930	4906	0.827319	4906	1	279	0.0568691
1633	AB06926	meat	poultry	E coli	sulfonamides combinations	50	37	0.74	37	1	3	0.0810811
1634	AB16177	meat	poultry	E coli	sulfonamides combinations	50	21	0.42	26	1	4	0.153846
1635	AB13727	meat	poultry	E coli	sulfonamides combinations	80	29	0.3625	29	1	7	0.241379
1636	AB00519	meat	poultry	E coli	sulfonamides combinations	120	120	1	60	1	27	0.45
1637	AB06930	meat	poultry	E coli	sulfonamides combinations	195	175	0.897436	175	1	134	0.765714
1638	AB05282	meat	poultry	E coli	sulfonamides combinations	163	109	0.668712	134	1	106	0.791045
1639		meat	poultry	E coli	sulfonamides combinations Median								0.0810811	0	0.791045	11
1640	AB13474	meat	poultry	E coli	tetracyclines	297	271	0.912458	271	1	4	0.0147601
1641	AB02982	meat	poultry	E coli	tetracyclines	412	392	0.951456	1281	1	46	0.0359094
1642	AB13727	meat	poultry	E coli	tetracyclines	80	29	0.3625	29	1	3	0.103448
1643	AB13727	meat	poultry	E coli	tetracyclines	80	29	0.3625	29	1	4	0.137931
1644	AB09989	meat	poultry	E coli	tetracyclines	231	124	0.536797	124	1	37	0.298387
1645	AB13474	meat	poultry	E coli	tetracyclines	297	271	0.912458	271	1	83	0.306273
1646	AB13727	meat	poultry	E coli	tetracyclines	80	29	0.3625	29	1	10	0.344828
1647	AB13474	meat	poultry	E coli	tetracyclines	297	271	0.912458	271	1	94	0.346863
1648	AB00776	meat	poultry	E coli	tetracyclines	317	234	0.73817	232	1	99	0.426724
1649	AB09488	meat	poultry	E coli	tetracyclines	110	110	1	179	1	80	0.446927
1650	AB13474	meat	poultry	E coli	tetracyclines	297	271	0.912458	271	1	155	0.571956
1651	AB16338	meat	poultry	E coli	tetracyclines	5930	4906	0.827319	4906	1	3025	0.616592
1652	AB00519	meat	poultry	E coli	tetracyclines	120	120	1	60	1	37	0.616667
1653	AB06926	meat	poultry	E coli	tetracyclines	50	37	0.74	37	1	26	0.702703
1654	AB07436	meat	poultry	E coli	tetracyclines	959	242	0.252346	242	1	185	0.764463
1655	AB16177	meat	poultry	E coli	tetracyclines	50	21	0.42	26	1	23	0.884615
1656	AB05282	meat	poultry	E coli	tetracyclines	163	109	0.668712	134	1	123	0.91791
1657	AB06930	meat	poultry	E coli	tetracyclines	195	175	0.897436	175	1	365	1
1658		meat	poultry	E coli	tetracyclines Median								0.436826	0.0147601	1	13
1659	AB06926	meat	poultry	E coli	trimethoprim	50	37	0.74	37	1	4	0.108108
1660	AB09488	meat	poultry	E coli	trimethoprim	110	110	1	179	1	39	0.217877
1661	AB00776	meat	poultry	E coli	trimethoprim	317	234	0.73817	232	1	59	0.25431
1662	AB13727	meat	poultry	E coli	trimethoprim	80	29	0.3625	29	1	9	0.310345
1663	AB06930	meat	poultry	E coli	trimethoprim	195	175	0.897436	175	1	161	0.92
1664		meat	poultry	E coli	trimethoprim Median								0.25431	0.108108	0.92	5
1665		meat	poultry	E coli Median									0.169742	0	1	17
1666	AB00868	meat	poultry	Enterococcus spp	aminoglycosides	297	296	0.996633	297	1	6	0.020202
1667	AB08779	meat	poultry	Enterococcus spp	aminoglycosides	129	25	0.193798	21	1	1	0.047619
1668	AB10642	meat	poultry	Enterococcus spp	aminoglycosides	99	82	0.828283	46	1	5	0.108696
1669	AB07503	meat	poultry	Enterococcus spp	aminoglycosides	316	265	0.838608	265	1	46	0.173585
1670	AB10642	meat	poultry	Enterococcus spp	aminoglycosides	99	82	0.828283	46	1	8	0.173913
1671	AB00868	meat	poultry	Enterococcus spp	aminoglycosides	297	296	0.996633	297	1	59	0.198653
1672	AB11379	meat	poultry	Enterococcus spp	aminoglycosides	238	25	0.105042	25	1	5	0.2
1673	AB08779	meat	poultry	Enterococcus spp	aminoglycosides	129	25	0.193798	21	1	6	0.285714
1674	AB11379	meat	poultry	Enterococcus spp	aminoglycosides	238	30	0.12605	30	1	9	0.3
1675	AB10642	meat	poultry	Enterococcus spp	aminoglycosides	99	82	0.828283	46	1	14	0.304348
1676	AB00868	meat	poultry	Enterococcus spp	aminoglycosides	297	296	0.996633	297	1	109	0.367003
1677	AB07503	meat	poultry	Enterococcus spp	aminoglycosides	316	265	0.838608	265	1	108	0.407547
1678	AB08779	meat	poultry	Enterococcus spp	aminoglycosides	129	25	0.193798	21	1	11	0.52381
1679	AB07503	meat	poultry	Enterococcus spp	aminoglycosides	316	265	0.838608	265	1	213	0.803774
1680		meat	poultry	Enterococcus spp	aminoglycosides Median								0.242857	0.020202	0.803774	5
1681	AB07503	meat	poultry	Enterococcus spp	cephalosporins	316	265	0.838608	265	1	25	0.0943396
1682	AB07503	meat	poultry	Enterococcus spp	cephalosporins	316	265	0.838608	265	1	34	0.128302
1683		meat	poultry	Enterococcus spp	cephalosporins Median								0.111321	0.0943396	0.128302	1
1684	AB00868	meat	poultry	Enterococcus spp	fluoroquinolones	297	296	0.996633	297	0	0	0
1685	AB11379	meat	poultry	Enterococcus spp	fluoroquinolones	238	30	0.12605	30	1	3	0.1
1686	AB11379	meat	poultry	Enterococcus spp	fluoroquinolones	238	25	0.105042	25	1	3	0.12
1687	AB08779	meat	poultry	Enterococcus spp	fluoroquinolones	129	25	0.193798	21	1	14	0.666667
1688	AB10642	meat	poultry	Enterococcus spp	fluoroquinolones	99	82	0.828283	46	1	35	0.76087
1689		meat	poultry	Enterococcus spp	fluoroquinolones Median								0.12	0	0.76087	3
1690	AB00868	meat	poultry	Enterococcus spp	glycopeptides	297	296	0.996633	297	0	0	0
1691	AB11379	meat	poultry	Enterococcus spp	glycopeptides	238	30	0.12605	30	1	1	0.0333333
1692	AB11379	meat	poultry	Enterococcus spp	glycopeptides	238	30	0.12605	30	1	1	0.0333333
1693	AB11379	meat	poultry	Enterococcus spp	glycopeptides	238	25	0.105042	25	1	1	0.04
1694	AB10642	meat	poultry	Enterococcus spp	glycopeptides	99	82	0.828283	46	1	3	0.0652174
1695	AB10642	meat	poultry	Enterococcus spp	glycopeptides	99	82	0.828283	46	1	4	0.0869565
1696	AB08779	meat	poultry	Enterococcus spp	glycopeptides	129	25	0.193798	21	1	21	1
1697	AB03557	meat	poultry	Enterococcus spp	glycopeptides	271	26	0.095941	26	1	26	1
1698	AB03557	meat	poultry	Enterococcus spp	glycopeptides	351	66	0.188034	66	1	66	1
1699		meat	poultry	Enterococcus spp	glycopeptides Median								0.0652174	0	1	5
1700	AB00868	meat	poultry	Enterococcus spp	glycylcyclines	297	296	0.996633	297	1	8	0.026936
1701		meat	poultry	Enterococcus spp	glycylcyclines Median								0.026936	0.026936	0.026936	1
1702	AB00868	meat	poultry	Enterococcus spp	lincosamides	297	296	0.996633	297	1	296	0.996633
979		meat	mixed	Salmonella other	tetracyclines Median								0.511785	0.026936	0.996633	2
1704	AB00868	meat	poultry	Enterococcus spp	lipopeptide	297	296	0.996633	297	0	0	0
1705		meat	poultry	Enterococcus spp	lipopeptide Median								0	0	0	1
1706	AB07503	meat	poultry	Enterococcus spp	macrolides	316	265	0.838608	265	1	15	0.0566038
1707	AB11379	meat	poultry	Enterococcus spp	macrolides	238	30	0.12605	30	1	9	0.3
1708	AB00868	meat	poultry	Enterococcus spp	macrolides	297	296	0.996633	297	1	135	0.454545
1709	AB00868	meat	poultry	Enterococcus spp	macrolides	297	296	0.996633	297	1	141	0.474747
1710	AB11379	meat	poultry	Enterococcus spp	macrolides	238	25	0.105042	25	1	13	0.52
1711	AB08779	meat	poultry	Enterococcus spp	macrolides	129	25	0.193798	21	1	11	0.52381
1712	AB07503	meat	poultry	Enterococcus spp	macrolides	316	265	0.838608	265	1	163	0.615094
1713	AB10642	meat	poultry	Enterococcus spp	macrolides	99	82	0.828283	46	1	30	0.652174
1714		meat	poultry	Enterococcus spp	macrolides Median								0.497374	0.0566038	0.652174	5
1715	AB00868	meat	poultry	Enterococcus spp	nitrofurans	297	296	0.996633	297	0	0	0
1716	AB10642	meat	poultry	Enterococcus spp	nitrofurans	99	82	0.828283	46	1	15	0.326087
1717		meat	poultry	Enterococcus spp	nitrofurans Median								0.163043	0	0.326087	2
1718	AB00868	meat	poultry	Enterococcus spp	oxazolidinones	297	296	0.996633	297	0	0	0
1719		meat	poultry	Enterococcus spp	oxazolidinones Median								0	0	0	1
1720	AB00868	meat	poultry	Enterococcus spp	penicillins	297	296	0.996633	297	1	3	0.010101
1721	AB11379	meat	poultry	Enterococcus spp	penicillins	238	25	0.105042	25	1	1	0.04
1722	AB10642	meat	poultry	Enterococcus spp	penicillins	99	82	0.828283	46	1	2	0.0434783
1723	AB11379	meat	poultry	Enterococcus spp	penicillins	238	30	0.12605	30	1	2	0.0666667
1724	AB11379	meat	poultry	Enterococcus spp	penicillins	238	25	0.105042	25	1	2	0.08
1725	AB07503	meat	poultry	Enterococcus spp	penicillins	316	265	0.838608	265	1	28	0.10566
1726	AB07503	meat	poultry	Enterococcus spp	penicillins	316	265	0.838608	265	1	31	0.116981
1727	AB11379	meat	poultry	Enterococcus spp	penicillins	238	25	0.105042	25	1	6	0.24
1728	AB08779	meat	poultry	Enterococcus spp	penicillins	129	25	0.193798	21	1	7	0.333333
1729	AB07503	meat	poultry	Enterococcus spp	penicillins	316	265	0.838608	265	1	108	0.407547
1730		meat	poultry	Enterococcus spp	penicillins Median								0.0928302	0.010101	0.407547	5
1731	AB00868	meat	poultry	Enterococcus spp	phenicols	297	296	0.996633	297	0	0	0
1732	AB07503	meat	poultry	Enterococcus spp	phenicols	316	265	0.838608	265	1	5	0.0188679
1733	AB11379	meat	poultry	Enterococcus spp	phenicols	238	30	0.12605	30	1	2	0.0666667
1734	AB11379	meat	poultry	Enterococcus spp	phenicols	238	25	0.105042	25	1	3	0.12
1735	AB08779	meat	poultry	Enterococcus spp	phenicols	129	25	0.193798	21	1	3	0.142857
1736	AB10642	meat	poultry	Enterococcus spp	phenicols	99	82	0.828283	46	1	11	0.23913
1737		meat	poultry	Enterococcus spp	phenicols Median								0.0933333	0	0.23913	4
1738	AB10642	meat	poultry	Enterococcus spp	streptogramins	99	82	0.828283	46	1	9	0.195652
1739	AB00868	meat	poultry	Enterococcus spp	streptogramins	297	296	0.996633	297	1	287	0.96633
1223		meat	pork	Salmonella other	tetracyclines Median								0.23913	0.195652	0.96633	4
1741	AB08779	meat	poultry	Enterococcus spp	sulfonamides combinations	129	25	0.193798	21	1	6	0.285714
1742		meat	poultry	Enterococcus spp	sulfonamides combinations Median								0.285714	0.285714	0.285714	1
1743	AB07503	meat	poultry	Enterococcus spp	tetracyclines	316	265	0.838608	265	1	102	0.384906
1744	AB11379	meat	poultry	Enterococcus spp	tetracyclines	238	25	0.105042	25	1	16	0.64
1745	AB10642	meat	poultry	Enterococcus spp	tetracyclines	99	82	0.828283	46	1	37	0.804348
1746	AB11379	meat	poultry	Enterococcus spp	tetracyclines	238	30	0.12605	30	1	25	0.833333
1747	AB00868	meat	poultry	Enterococcus spp	tetracyclines	297	296	0.996633	297	1	262	0.882155
1748	AB08779	meat	poultry	Enterococcus spp	tetracyclines	129	25	0.193798	21	1	20	0.952381
1236		meat	pork	Salmonella typhimurium	penicillins Median								0.952381	0.952381	0.952381	1
1750		meat	poultry	Enterococcus spp Median									0.198653	0	1	6
1751	AB00731	meat	poultry	Listeria spp	aminoglycosides	63	26	0.412698	26	1	1	0.0384615
1752	AB00731	meat	poultry	Listeria spp	aminoglycosides	63	32	0.507937	32	1	4	0.125
1753		meat	poultry	Listeria spp	aminoglycosides Median								0.0817308	0.0384615	0.125	1
1754	AB00731	meat	poultry	Listeria spp	fluoroquinolones	63	26	0.412698	26	0	0	0
1755	AB00731	meat	poultry	Listeria spp	fluoroquinolones	63	32	0.507937	32	0	0	0
1756	AB00731	meat	poultry	Listeria spp	fluoroquinolones	63	32	0.507937	32	1	13	0.40625
1757	AB00731	meat	poultry	Listeria spp	fluoroquinolones	63	26	0.412698	26	1	15	0.576923
1758		meat	poultry	Listeria spp	fluoroquinolones Median								0.203125	0	0.576923	1
1759	AB00731	meat	poultry	Listeria spp	lincosamides	63	26	0.412698	26	1	9	0.346154
1760	AB00731	meat	poultry	Listeria spp	lincosamides	63	32	0.507937	32	1	22	0.6875
1238		meat	pork	Salmonella typhimurium	phenicols Median								0.6875	0.6875	0.6875	1
1762	AB00731	meat	poultry	Listeria spp	macrolides	63	26	0.412698	26	0	0	0
1763	AB00731	meat	poultry	Listeria spp	macrolides	63	32	0.507937	32	1	1	0.03125
1764		meat	poultry	Listeria spp	macrolides Median								0.015625	0	0.03125	1
1765	AB00731	meat	poultry	Listeria spp	tetracyclines	63	26	0.412698	26	0	0	0
1766	AB00731	meat	poultry	Listeria spp	tetracyclines	63	32	0.507937	32	1	9	0.28125
1767		meat	poultry	Listeria spp	tetracyclines Median								0.140625	0	0.28125	1
1768		meat	poultry	Listeria spp Median									0.0817308	0	0.6875	1
1769	AB01391	meat	poultry	Other indicator	aminoglycosides	120	72	0.6	87	1	1	0.0114943
1770	AB01391	meat	poultry	Other indicator	aminoglycosides	120	72	0.6	87	1	1	0.0114943
1771	AB07506	meat	poultry	Other indicator	aminoglycosides	187	166	0.887701	49	1	7	0.142857
1772	AB07506	meat	poultry	Other indicator	aminoglycosides	187	166	0.887701	49	1	10	0.204082
1773	AB07506	meat	poultry	Other indicator	aminoglycosides	187	166	0.887701	49	1	25	0.510204
1774		meat	poultry	Other indicator	aminoglycosides Median								0.142857	0.0114943	0.510204	2
1775	AB01391	meat	poultry	Other indicator	carbapenems	120	72	0.6	87	0	0	0
1776	AB01391	meat	poultry	Other indicator	carbapenems	120	72	0.6	87	0	0	0
1777		meat	poultry	Other indicator	carbapenems Median								0	0	0	1
1778	AB01391	meat	poultry	Other indicator	cephalosporins	120	72	0.6	87	1	1	0.0114943
1779	AB01391	meat	poultry	Other indicator	cephalosporins	120	72	0.6	87	1	2	0.0229885
1780	AB01391	meat	poultry	Other indicator	cephalosporins	120	72	0.6	87	1	3	0.0344828
1781	AB04114	meat	poultry	Other indicator	cephalosporins	43	41	0.953488	41	1	2	0.0487805
1782	AB01391	meat	poultry	Other indicator	cephalosporins	120	72	0.6	87	1	5	0.0574713
1783	AB04114	meat	poultry	Other indicator	cephalosporins	43	41	0.953488	41	1	6	0.146341
1784	AB01391	meat	poultry	Other indicator	cephalosporins	120	72	0.6	87	1	16	0.183908
1785	AB04114	meat	poultry	Other indicator	cephalosporins	43	41	0.953488	41	1	19	0.463415
1786	AB04114	meat	poultry	Other indicator	cephalosporins	43	41	0.953488	41	1	20	0.487805
1787	AB01391	meat	poultry	Other indicator	cephalosporins	120	72	0.6	87	1	60	0.689655
1788	AB04114	meat	poultry	Other indicator	cephalosporins	43	41	0.953488	41	1	41	1
1789		meat	poultry	Other indicator	cephalosporins Median								0.146341	0.0114943	1	2
1790	AB01391	meat	poultry	Other indicator	fluoroquinolones	120	72	0.6	87	1	20	0.229885
1791		meat	poultry	Other indicator	fluoroquinolones Median								0.229885	0.229885	0.229885	1
1792	AB01391	meat	poultry	Other indicator	glycylcyclines	120	72	0.6	87	0	0	0
1793		meat	poultry	Other indicator	glycylcyclines Median								0	0	0	1
1794	AB07506	meat	poultry	Other indicator	macrolides	187	166	0.887701	49	1	49	1
1240		meat	pork	Salmonella typhimurium	sulfonamides Median								1	1	1	1
1796	AB07506	meat	poultry	Other indicator	penicillins	187	166	0.887701	49	1	29	0.591837
1797	AB07506	meat	poultry	Other indicator	penicillins	187	166	0.887701	49	1	42	0.857143
1242		meat	pork	Salmonella typhimurium	tetracyclines Median								0.857143	0.857143	0.857143	1
1799	AB07506	meat	poultry	Other indicator	phenicols	187	166	0.887701	49	1	1	0.0204082
1800		meat	poultry	Other indicator	phenicols Median								0.0204082	0.0204082	0.0204082	1
1801	AB01391	meat	poultry	Other indicator	sulfonamides combinations	120	72	0.6	87	1	35	0.402299
1802		meat	poultry	Other indicator	sulfonamides combinations Median								0.402299	0.402299	0.402299	1
1803	AB07506	meat	poultry	Other indicator	tetracyclines	187	166	0.887701	49	1	19	0.387755
1804		meat	poultry	Other indicator	tetracyclines Median								0.387755	0.387755	0.387755	1
1805		meat	poultry	Other indicator Median									0.165125	0	1	3
1806	AB08574	meat	poultry	Salmonella enteritidis	aminoglycosides	2104	138	0.0655894	29	0	0	0
1807	AB08574	meat	poultry	Salmonella enteritidis	aminoglycosides	2104	138	0.0655894	29	0	0	0
1808	AB08574	meat	poultry	Salmonella enteritidis	aminoglycosides	2104	138	0.0655894	29	0	0	0
1809	AB08574	meat	poultry	Salmonella enteritidis	aminoglycosides	2104	138	0.0655894	29	0	0	0
1810	AB09607	meat	poultry	Salmonella enteritidis	aminoglycosides	2679	73	0.027249	122	1	17	0.139344
1811	AB09607	meat	poultry	Salmonella enteritidis	aminoglycosides	2679	73	0.027249	122	1	79	0.647541
1812		meat	poultry	Salmonella enteritidis	aminoglycosides Median								0	0	0.647541	2
1813	AB09607	meat	poultry	Salmonella enteritidis	cephalosporins	2679	73	0.027249	122	1	1	0.00819672
1814	AB09607	meat	poultry	Salmonella enteritidis	cephalosporins	2679	73	0.027249	122	1	15	0.122951
1815	AB09607	meat	poultry	Salmonella enteritidis	cephalosporins	2679	73	0.027249	122	1	17	0.139344
1816	AB09607	meat	poultry	Salmonella enteritidis	cephalosporins	2679	73	0.027249	122	1	34	0.278689
1817		meat	poultry	Salmonella enteritidis	cephalosporins Median								0.131148	0.00819672	0.278689	1
1818	AB08574	meat	poultry	Salmonella enteritidis	fluoroquinolones	2104	138	0.0655894	29	0	0	0
1819	AB09607	meat	poultry	Salmonella enteritidis	fluoroquinolones	2679	73	0.027249	122	1	9	0.0737705
1820	AB09607	meat	poultry	Salmonella enteritidis	fluoroquinolones	2679	73	0.027249	122	1	34	0.278689
1821	AB04489	meat	poultry	Salmonella enteritidis	fluoroquinolones	115	17	0.147826	16	1	5	0.3125
1822	AB08574	meat	poultry	Salmonella enteritidis	fluoroquinolones	2104	138	0.0655894	29	1	10	0.344828
1823	AB00729	meat	poultry	Salmonella enteritidis	fluoroquinolones	60	16	0.266667	16	1	10	0.625
1824	AB09607	meat	poultry	Salmonella enteritidis	fluoroquinolones	2679	73	0.027249	122	1	78	0.639344
1825		meat	poultry	Salmonella enteritidis	fluoroquinolones Median								0.3125	0	0.639344	4
1826	AB09607	meat	poultry	Salmonella enteritidis	nitrofurans	2679	73	0.027249	122	1	13	0.106557
1827	AB04489	meat	poultry	Salmonella enteritidis	nitrofurans	115	17	0.147826	16	1	16	1
2115		meat	poultry	Salmonella typhimurium	penicillins Median								0.625	0.106557	1	3
1829	AB08574	meat	poultry	Salmonella enteritidis	penicillins	2104	138	0.0655894	29	1	1	0.0344828
1830	AB00729	meat	poultry	Salmonella enteritidis	penicillins	60	16	0.266667	16	1	1	0.0625
1831	AB09607	meat	poultry	Salmonella enteritidis	penicillins	2679	73	0.027249	122	1	11	0.0901639
1832	AB04489	meat	poultry	Salmonella enteritidis	penicillins	115	17	0.147826	16	1	4	0.25
1833	AB09607	meat	poultry	Salmonella enteritidis	penicillins	2679	73	0.027249	122	1	31	0.254098
1834		meat	poultry	Salmonella enteritidis	penicillins Median								0.0901639	0.0344828	0.254098	4
1835	AB08574	meat	poultry	Salmonella enteritidis	phenicols	2104	138	0.0655894	29	0	0	0
1836	AB09607	meat	poultry	Salmonella enteritidis	phenicols	2679	73	0.027249	122	1	15	0.122951
1837	AB09607	meat	poultry	Salmonella enteritidis	phenicols	2679	73	0.027249	122	1	82	0.672131
1838		meat	poultry	Salmonella enteritidis	phenicols Median								0.122951	0	0.672131	2
1839	AB04489	meat	poultry	Salmonella enteritidis	phosphonic acids	115	17	0.147826	16	1	1	0.0625
1840		meat	poultry	Salmonella enteritidis	phosphonic acids Median								0.0625	0.0625	0.0625	1
1841	AB08574	meat	poultry	Salmonella enteritidis	sulfonamides	2104	138	0.0655894	29	0	0	0
1842	AB09607	meat	poultry	Salmonella enteritidis	sulfonamides	2679	73	0.027249	122	1	66	0.540984
1843		meat	poultry	Salmonella enteritidis	sulfonamides Median								0.270492	0	0.540984	2
1844	AB09607	meat	poultry	Salmonella enteritidis	sulfonamides combinations	2679	73	0.027249	122	1	4	0.0327869
1845		meat	poultry	Salmonella enteritidis	sulfonamides combinations Median								0.0327869	0.0327869	0.0327869	1
1846	AB08574	meat	poultry	Salmonella enteritidis	tetracyclines	2104	138	0.0655894	29	1	1	0.0344828
1847	AB09607	meat	poultry	Salmonella enteritidis	tetracyclines	2679	73	0.027249	122	1	13	0.106557
1848	AB04489	meat	poultry	Salmonella enteritidis	tetracyclines	115	17	0.147826	16	1	4	0.25
1849		meat	poultry	Salmonella enteritidis	tetracyclines Median								0.106557	0.0344828	0.25	3
1850	AB09607	meat	poultry	Salmonella enteritidis	trimethoprim	2679	73	0.027249	122	1	2	0.0163934
1851	AB08574	meat	poultry	Salmonella enteritidis	trimethoprim	2104	138	0.0655894	29	1	1	0.0344828
1852		meat	poultry	Salmonella enteritidis	trimethoprim Median								0.0254381	0.0163934	0.0344828	2
1853		meat	poultry	Salmonella enteritidis Median									0.106557	0	1	4
1854	AB09607	meat	poultry	Salmonella infantis	aminoglycosides	2679	73	0.027249	19	1	5	0.263158
1855	AB09607	meat	poultry	Salmonella infantis	aminoglycosides	2679	73	0.027249	19	1	18	0.947368
2133		meat	poultry	Salmonella typhimurium	tetracyclines Median								0.605263	0.263158	0.947368	3
1857	AB09607	meat	poultry	Salmonella infantis	cephalosporins	2679	73	0.027249	19	0	0	0
1858	AB09607	meat	poultry	Salmonella infantis	cephalosporins	2679	73	0.027249	19	0	0	0
1859	AB09607	meat	poultry	Salmonella infantis	cephalosporins	2679	73	0.027249	19	0	0	0
1860	AB09607	meat	poultry	Salmonella infantis	cephalosporins	2679	73	0.027249	19	1	6	0.315789
1861		meat	poultry	Salmonella infantis	cephalosporins Median								0	0	0.315789	1
1862	AB09607	meat	poultry	Salmonella infantis	fluoroquinolones	2679	73	0.027249	19	0	0	0
1863	AB09607	meat	poultry	Salmonella infantis	fluoroquinolones	2679	73	0.027249	19	0	0	0
1864	AB09607	meat	poultry	Salmonella infantis	fluoroquinolones	2679	73	0.027249	19	1	3	0.157895
1865		meat	poultry	Salmonella infantis	fluoroquinolones Median								0	0	0.157895	1
1866	AB09607	meat	poultry	Salmonella infantis	nitrofurans	2679	73	0.027249	19	0	0	0
1867		meat	poultry	Salmonella infantis	nitrofurans Median								0	0	0	1
1868	AB09607	meat	poultry	Salmonella infantis	penicillins	2679	73	0.027249	19	1	3	0.157895
1869	AB09607	meat	poultry	Salmonella infantis	penicillins	2679	73	0.027249	19	1	6	0.315789
1870		meat	poultry	Salmonella infantis	penicillins Median								0.236842	0.157895	0.315789	1
1871	AB09607	meat	poultry	Salmonella infantis	phenicols	2679	73	0.027249	19	0	0	0
1872	AB09607	meat	poultry	Salmonella infantis	phenicols	2679	73	0.027249	19	1	7	0.368421
1873		meat	poultry	Salmonella infantis	phenicols Median								0.184211	0	0.368421	1
1874	AB09607	meat	poultry	Salmonella infantis	sulfonamides	2679	73	0.027249	19	1	18	0.947368
675		meat	beef	Staphylococcus spp	streptogramins Median								0.947368	0.947368	0.947368	2
1876	AB09607	meat	poultry	Salmonella infantis	sulfonamides combinations	2679	73	0.027249	19	1	2	0.105263
1877		meat	poultry	Salmonella infantis	sulfonamides combinations Median								0.105263	0.105263	0.105263	1
1878	AB09607	meat	poultry	Salmonella infantis	tetracyclines	2679	73	0.027249	19	0	0	0
1879		meat	poultry	Salmonella infantis	tetracyclines Median								0	0	0	1
1880	AB09607	meat	poultry	Salmonella infantis	trimethoprim	2679	73	0.027249	19	1	2	0.105263
1881		meat	poultry	Salmonella infantis	trimethoprim Median								0.105263	0.105263	0.105263	1
1882		meat	poultry	Salmonella infantis Median									0.105263	0	0.947368	1
1883	AB09607	meat	poultry	Salmonella other	aminoglycosides	2679	73	0.027249	16	0	0	0
1884	AB15671	meat	poultry	Salmonella other	aminoglycosides	434	23	0.0529954	23	0	0	0
1885	AB15671	meat	poultry	Salmonella other	aminoglycosides	150	27	0.18	27	0	0	0
1886	AB15671	meat	poultry	Salmonella other	aminoglycosides	150	27	0.18	27	0	0	0
1887	AB15671	meat	poultry	Salmonella other	aminoglycosides	150	27	0.18	27	0	0	0
1888	AB09794	meat	poultry	Salmonella other	aminoglycosides	378	84	0.222222	29	0	0	0
1889	AB09794	meat	poultry	Salmonella other	aminoglycosides	378	84	0.222222	29	0	0	0
1890	AB02982	meat	poultry	Salmonella other	aminoglycosides	397	95	0.239295	30	0	0	0
1891	AB02982	meat	poultry	Salmonella other	aminoglycosides	397	95	0.239295	30	0	0	0
1892	AB02982	meat	poultry	Salmonella other	aminoglycosides	397	95	0.239295	30	0	0	0
1893	AB03165	meat	poultry	Salmonella other	aminoglycosides	259	82	0.316602	82	0	0	0
1894	AB03165	meat	poultry	Salmonella other	aminoglycosides	259	82	0.316602	82	0	0	0
1895	AB00864	meat	poultry	Salmonella other	aminoglycosides	134	107	0.798507	107	0	0	0
1896	AB00864	meat	poultry	Salmonella other	aminoglycosides	134	107	0.798507	107	0	0	0
1897	AB00864	meat	poultry	Salmonella other	aminoglycosides	297	107	0.360269	107	0	0	0
1898	AB00864	meat	poultry	Salmonella other	aminoglycosides	297	107	0.360269	107	1	1	0.00934579
1899	AB03165	meat	poultry	Salmonella other	aminoglycosides	259	82	0.316602	82	1	1	0.0121951
1900	AB08574	meat	poultry	Salmonella other	aminoglycosides	2104	138	0.0655894	70	1	1	0.0142857
1901	AB09989	meat	poultry	Salmonella other	aminoglycosides	231	56	0.242424	56	1	1	0.0178571
1902	AB00864	meat	poultry	Salmonella other	aminoglycosides	134	107	0.798507	107	1	2	0.0186916
1903	AB00864	meat	poultry	Salmonella other	aminoglycosides	134	107	0.798507	107	1	3	0.0280374
1904	AB08574	meat	poultry	Salmonella other	aminoglycosides	2104	138	0.0655894	70	1	2	0.0285714
1905	AB02982	meat	poultry	Salmonella other	aminoglycosides	397	95	0.239295	30	1	1	0.0333333
1906	AB00864	meat	poultry	Salmonella other	aminoglycosides	134	107	0.798507	107	1	4	0.0373832
1907	AB08338	meat	poultry	Salmonella other	aminoglycosides	194	42	0.216495	24	1	1	0.0416667
1908	AB08574	meat	poultry	Salmonella other	aminoglycosides	2104	138	0.0655894	70	1	3	0.0428571
1909	AB15671	meat	poultry	Salmonella other	aminoglycosides	434	23	0.0529954	23	1	1	0.0434783
1910	AB08338	meat	poultry	Salmonella other	aminoglycosides	194	42	0.216495	68	1	3	0.0441176
1911	AB08338	meat	poultry	Salmonella other	aminoglycosides	194	42	0.216495	68	1	3	0.0441176
1912	AB00864	meat	poultry	Salmonella other	aminoglycosides	297	107	0.360269	107	1	6	0.0560748
1913	AB03165	meat	poultry	Salmonella other	aminoglycosides	259	82	0.316602	82	1	5	0.0609756
1914	AB09989	meat	poultry	Salmonella other	aminoglycosides	231	56	0.242424	56	1	4	0.0714286
1915	AB04654	meat	poultry	Salmonella other	aminoglycosides	33	33	1	33	1	3	0.0909091
1916	AB08574	meat	poultry	Salmonella other	aminoglycosides	2104	138	0.0655894	70	1	15	0.214286
1917	AB15671	meat	poultry	Salmonella other	aminoglycosides	434	23	0.0529954	23	1	6	0.26087
1918	AB00864	meat	poultry	Salmonella other	aminoglycosides	297	107	0.360269	107	1	40	0.373832
1919	AB09989	meat	poultry	Salmonella other	aminoglycosides	231	56	0.242424	56	1	22	0.392857
1920	AB00864	meat	poultry	Salmonella other	aminoglycosides	134	107	0.798507	107	1	46	0.429907
1921	AB09794	meat	poultry	Salmonella other	aminoglycosides	378	84	0.222222	29	1	14	0.482759
1922	AB08338	meat	poultry	Salmonella other	aminoglycosides	194	42	0.216495	68	1	35	0.514706
1923	AB03165	meat	poultry	Salmonella other	aminoglycosides	259	82	0.316602	82	1	54	0.658537
1924	AB09607	meat	poultry	Salmonella other	aminoglycosides	2679	73	0.027249	16	1	16	1
1925	AB08338	meat	poultry	Salmonella other	aminoglycosides	194	42	0.216495	24	1	24	1
1926		meat	poultry	Salmonella other	aminoglycosides Median								0.0285714	0	1	10
1927	AB02982	meat	poultry	Salmonella other	cephalosporins	397	95	0.239295	30	0	0	0
1928	AB03165	meat	poultry	Salmonella other	cephalosporins	259	82	0.316602	82	0	0	0
1929	AB00864	meat	poultry	Salmonella other	cephalosporins	134	107	0.798507	107	0	0	0
1930	AB04654	meat	poultry	Salmonella other	cephalosporins	33	33	1	33	1	1	0.030303
1931	AB03165	meat	poultry	Salmonella other	cephalosporins	259	82	0.316602	82	1	5	0.0609756
1932	AB03165	meat	poultry	Salmonella other	cephalosporins	259	82	0.316602	82	1	5	0.0609756
1933	AB03165	meat	poultry	Salmonella other	cephalosporins	259	82	0.316602	82	1	5	0.0609756
1934	AB02982	meat	poultry	Salmonella other	cephalosporins	397	95	0.239295	30	1	2	0.0666667
1935	AB02982	meat	poultry	Salmonella other	cephalosporins	397	95	0.239295	30	1	2	0.0666667
1936	AB02982	meat	poultry	Salmonella other	cephalosporins	397	95	0.239295	30	1	2	0.0666667
1937	AB08338	meat	poultry	Salmonella other	cephalosporins	194	42	0.216495	24	1	3	0.125
1938	AB00864	meat	poultry	Salmonella other	cephalosporins	134	107	0.798507	107	1	17	0.158879
1939	AB09794	meat	poultry	Salmonella other	cephalosporins	378	84	0.222222	29	1	6	0.206897
1940	AB09794	meat	poultry	Salmonella other	cephalosporins	378	84	0.222222	29	1	6	0.206897
1941	AB09989	meat	poultry	Salmonella other	cephalosporins	231	56	0.242424	56	1	12	0.214286
1942	AB00864	meat	poultry	Salmonella other	cephalosporins	134	107	0.798507	107	1	23	0.214953
1943	AB00864	meat	poultry	Salmonella other	cephalosporins	297	107	0.360269	107	1	23	0.214953
1944	AB00864	meat	poultry	Salmonella other	cephalosporins	297	107	0.360269	107	1	23	0.214953
1945	AB00864	meat	poultry	Salmonella other	cephalosporins	297	107	0.360269	107	1	23	0.214953
1946	AB09607	meat	poultry	Salmonella other	cephalosporins	2679	73	0.027249	16	1	4	0.25
1947	AB09989	meat	poultry	Salmonella other	cephalosporins	231	56	0.242424	56	1	14	0.25
1948	AB08338	meat	poultry	Salmonella other	cephalosporins	194	42	0.216495	68	1	18	0.264706
1949	AB08338	meat	poultry	Salmonella other	cephalosporins	194	42	0.216495	68	1	18	0.264706
1950	AB09989	meat	poultry	Salmonella other	cephalosporins	231	56	0.242424	56	1	15	0.267857
1951	AB09989	meat	poultry	Salmonella other	cephalosporins	231	56	0.242424	56	1	15	0.267857
1952	AB09607	meat	poultry	Salmonella other	cephalosporins	2679	73	0.027249	16	1	7	0.4375
1953	AB09607	meat	poultry	Salmonella other	cephalosporins	2679	73	0.027249	16	1	12	0.75
1954	AB09607	meat	poultry	Salmonella other	cephalosporins	2679	73	0.027249	16	1	13	0.8125
1955	AB04051	meat	poultry	Salmonella other	cephalosporins	321	114	0.35514	114	1	114	1
1956		meat	poultry	Salmonella other	cephalosporins Median								0.214286	0	1	9
1957	AB09607	meat	poultry	Salmonella other	fluoroquinolones	2679	73	0.027249	16	0	0	0
1958	AB09607	meat	poultry	Salmonella other	fluoroquinolones	2679	73	0.027249	16	0	0	0
1959	AB15671	meat	poultry	Salmonella other	fluoroquinolones	434	23	0.0529954	23	0	0	0
1960	AB15671	meat	poultry	Salmonella other	fluoroquinolones	434	23	0.0529954	23	0	0	0
1961	AB15671	meat	poultry	Salmonella other	fluoroquinolones	150	27	0.18	27	0	0	0
1962	AB09794	meat	poultry	Salmonella other	fluoroquinolones	378	84	0.222222	29	0	0	0
1963	AB09794	meat	poultry	Salmonella other	fluoroquinolones	378	84	0.222222	29	0	0	0
1964	AB02982	meat	poultry	Salmonella other	fluoroquinolones	397	95	0.239295	30	0	0	0
1965	AB02982	meat	poultry	Salmonella other	fluoroquinolones	397	95	0.239295	30	0	0	0
1966	AB08574	meat	poultry	Salmonella other	fluoroquinolones	2104	138	0.0655894	70	0	0	0
1967	AB03165	meat	poultry	Salmonella other	fluoroquinolones	259	82	0.316602	82	0	0	0
1968	AB03165	meat	poultry	Salmonella other	fluoroquinolones	259	82	0.316602	82	0	0	0
1969	AB00864	meat	poultry	Salmonella other	fluoroquinolones	297	107	0.360269	107	0	0	0
1970	AB00864	meat	poultry	Salmonella other	fluoroquinolones	297	107	0.360269	107	0	0	0
1971	AB08338	meat	poultry	Salmonella other	fluoroquinolones	194	42	0.216495	24	1	1	0.0416667
1972	AB09989	meat	poultry	Salmonella other	fluoroquinolones	231	56	0.242424	56	1	3	0.0535714
1973	AB04654	meat	poultry	Salmonella other	fluoroquinolones	33	33	1	33	1	2	0.0606061
1974	AB04654	meat	poultry	Salmonella other	fluoroquinolones	33	33	1	33	1	2	0.0606061
1975	AB04654	meat	poultry	Salmonella other	fluoroquinolones	33	33	1	33	1	2	0.0606061
1976	AB09989	meat	poultry	Salmonella other	fluoroquinolones	231	56	0.242424	56	1	4	0.0714286
1977	AB09607	meat	poultry	Salmonella other	fluoroquinolones	2679	73	0.027249	16	1	2	0.125
1978	AB15671	meat	poultry	Salmonella other	fluoroquinolones	150	27	0.18	27	1	4	0.148148
1979	AB04654	meat	poultry	Salmonella other	fluoroquinolones	33	33	1	33	1	8	0.242424
1980	AB08574	meat	poultry	Salmonella other	fluoroquinolones	2104	138	0.0655894	70	1	18	0.257143
1981		meat	poultry	Salmonella other	fluoroquinolones Median								0	0	0.257143	10
1982	AB09607	meat	poultry	Salmonella other	nitrofurans	2679	73	0.027249	16	0	0	0
1983	AB15671	meat	poultry	Salmonella other	nitrofurans	434	23	0.0529954	23	0	0	0
1984	AB15671	meat	poultry	Salmonella other	nitrofurans	150	27	0.18	27	1	4	0.148148
1985		meat	poultry	Salmonella other	nitrofurans Median								0	0	0.148148	2
1986	AB15671	meat	poultry	Salmonella other	penicillins	150	27	0.18	27	0	0	0
1987	AB15671	meat	poultry	Salmonella other	penicillins	150	27	0.18	27	0	0	0
1988	AB00864	meat	poultry	Salmonella other	penicillins	134	107	0.798507	107	0	0	0
1989	AB08338	meat	poultry	Salmonella other	penicillins	194	42	0.216495	24	1	1	0.0416667
1990	AB04654	meat	poultry	Salmonella other	penicillins	33	33	1	33	1	2	0.0606061
1991	AB03165	meat	poultry	Salmonella other	penicillins	259	82	0.316602	82	1	5	0.0609756
1992	AB03165	meat	poultry	Salmonella other	penicillins	259	82	0.316602	82	1	5	0.0609756
1993	AB02982	meat	poultry	Salmonella other	penicillins	397	95	0.239295	30	1	2	0.0666667
1994	AB02982	meat	poultry	Salmonella other	penicillins	397	95	0.239295	30	1	2	0.0666667
1995	AB04654	meat	poultry	Salmonella other	penicillins	33	33	1	33	1	3	0.0909091
1996	AB08574	meat	poultry	Salmonella other	penicillins	2104	138	0.0655894	70	1	9	0.128571
1997	AB15671	meat	poultry	Salmonella other	penicillins	434	23	0.0529954	23	1	3	0.130435
1998	AB15671	meat	poultry	Salmonella other	penicillins	434	23	0.0529954	23	1	4	0.173913
1999	AB09794	meat	poultry	Salmonella other	penicillins	378	84	0.222222	29	1	6	0.206897
[truncated: 697 more rows]

## Sheet: Exposure assessment
																					Count datasets per bacteria group
						AMR prevalence score															19	74	8	7	5	2	56	30	19	0	2
Food category	Food item	Food consumption score			Bacteria prevalence score	Aminoglycosides	Carbapenems	Cephalosporins	Fluoroquinolones	Glycopeptides	Macrolides	Phenicols	Polypeptids	Tetracyclines	Sum score	Overall AMR prevalence score	AMR bacteria prevalence score	AMR bacteria exposure score	Level of evidence (Number of studies n)		Campylobacter	Salmonella spp	Listeria	Vibro	C. difficile	Yersinia	E. coli	Staphylococcus spp.	Enterococcus spp.	other indicators	Technological flora
Meat	Pork	2	Foodborne pathogens		*	*	*	*	*	*	*	*	*	*		*
Meat	Pork	2	Campylobacter spp		0	0	na	na	1	na	1	1	na	2	5	1	0	1	2		2
Meat	Pork	2	Salmonella spp.	Salmonella enteritidis	na	na	na	na	na	na	na	na	na	na	na	na	#N/A	#N/A				0
Meat	Pork	2	Salmonella spp.	Salmonella typhimurium	0	0	na	na	0	na	na	2	na	2	4	0	0	1	3			3
Meat	Pork	2	Salmonella spp.	Salmonella infantis	na	na	na	na	na	na	na	na	na	na	na	na	#N/A	#N/A				0
Meat	Pork	2	Salmonella spp.	Salmonella derby	0	na	na	na	na	na	na	na	na	na	na	na	#N/A	#N/A	1			1
Meat	Pork	2	Salmonella spp.	Salmonella stanley	na	na	na	na	na	na	na	na	na	na	na	na	#N/A	#N/A				0
Meat	Pork	2	Salmonella spp.	Salmonella other	0	0	na	0	0	na	na	1	0	2	3	0	0	1	7			7
Meat	Pork	2	Listeria spp		0	na	na	na	na	na	na	na	na	na	na	na	#N/A	#N/A	1				1
Meat	Pork	2	Vibrio spp		na	na	na	na	na	na	na	na	na	na	na	na	#N/A	#N/A						0
Meat	Pork	2	Clostridium difficile		1	na	na	na	na	na	na	na	na	na	na	na	#N/A	#N/A	1						1
Meat	Pork	2	Yersinia enterocolitica		1	0	na	na	na	na	2	na	na	na	2	0	0	1	1							1
Meat	Pork	2	Indicator bacteria		*	*	*	*	*	*	*	*	*	*		*	*	*
Meat	Pork	2	E.coli		1	0	na	0	0	na	na	0	0	1	1	0	0	1	6								6
Meat	Pork	2	Staphylococcus spp.		1	0	na	na	0	na	1	0	na	1	2	0	0	1	2									2
Meat	Pork	2	Enterococcus spp.		0	0	na	na	0	2	0	0	na	2	4	0	0	1	4										4
Meat	Pork	2	Other indicator		0	na	na	na	na	na	na	na	na	na	na	na	#N/A	#N/A	1
Meat	Pork	2	Technological flora		na	na	na	na	na	na	na	na	na	na	na	na	#N/A	#N/A													0
Meat	Poultry	1	Foodborne pathogens		*	*	*	*	*	*	*	*	*	*		*	*	*
Meat	Poultry	1	Campylobacter spp		1	0	na	2	1	na	1	0	na	1	5	1	1	1	11		11
Meat	Poultry	1	Salmonella spp.	Salmonella enteritidis	1	1	na	1	1	na	na	1	na	1	5	1	1	1	5			5
Meat	Poultry	1	Salmonella spp.	Salmonella typhimurium	1	1	na	1	0	na	na	0	na	2	4	0	0	0	6			6
Meat	Poultry	1	Salmonella spp.	Salmonella infantis	0	2	na	1	0	na	na	1	na	0	4	0	0	0	2			2
Meat	Poultry	1	Salmonella spp.	Salmonella derby	0	na	na	na	na	na	na	na	na	na	na	na	#N/A	#N/A	3			3
Meat	Poultry	1	Salmonella spp.	Salmonella stanley	na	na	na	na	na	na	na	na	na	na	na	na	#N/A	#N/A				0
Meat	Poultry	1	Salmonella spp.	Salmonella other	1	0	na	1	0	na	na	0	1	1	3	0	0	0	17			17
Meat	Poultry	1	Listeria spp		1	0	na	na	1	na	0	na	na	1	2	0	0	0	1				1
Meat	Poultry	1	Vibrio spp		na	na	na	na	na	na	na	na	na	na	na	na	#N/A	#N/A						0
Meat	Poultry	1	Clostridium difficile		1	na	na	na	0	0	na	na	na	na	na	0	0	0	2						2
Meat	Poultry	1	Yersinia enterocolitica		1	0	na	na	na	na	2	na	na	na	2	0	0	0	1							1
Meat	Poultry	1	Indicator bacteria		*	*	*	*	*	*	*	*	*	*		*	*	*
Meat	Poultry	1	E.coli		2	1	0	1	1	na	0	0	0	1	4	0	1	1	19								19
Meat	Poultry	1	Staphylococcus spp.		1	1	na	0	0	1	2	0	na	2	6	1	1	1	9									9
Meat	Poultry	1	Enterococcus spp.		1	1	na	1	1	0	1	0	na	2	6	1	1	1	7										7
Meat	Poultry	1	Other indicator		2	1	0	1	1	na	2	0	na	1	6	1	2	2	5
Meat	Poultry	1	Technological flora		na	na	na	na	na	na	na	na	na	na	na	na	#N/A	#N/A													0
Meat	Beef	1	Foodborne pathogens		*	*	*	*	*	*	*	*	*	*		*	*	*
Meat	Beef	1	Campylobacter spp		1	1	na	2	1	na	1	0	na	2	7	1	1	1	2		2
Meat	Beef	1	Salmonella spp.	Salmonella enteritidis	na	na	na	na	na	na	na	na	na	na	na	na	#N/A	#N/A				0
Meat	Beef	1	Salmonella spp.	Salmonella typhimurium	0	na	na	na	na	na	na	na	na	na	na	na	#N/A	#N/A	1			1
Meat	Beef	1	Salmonella spp.	Salmonella infantis	na	na	na	na	na	na	na	na	na	na	na	na	#N/A	#N/A				0
Meat	Beef	1	Salmonella spp.	Salmonella derby	na	na	na	na	na	na	na	na	na	na	na	na	#N/A	#N/A				0
Meat	Beef	1	Salmonella spp.	Salmonella stanley	na	na	na	na	na	na	na	na	na	na	na	na	#N/A	#N/A				0
Meat	Beef	1	Salmonella spp.	Salmonella other	0	0	na	0	0	na	0	0	na	0	0	0	0	0	1			1
Meat	Beef	1	Listeria spp		na	na	na	na	na	na	na	na	na	na	na	na	#N/A	#N/A					0
Meat	Beef	1	Vibrio spp		na	na	na	na	na	na	na	na	na	na	na	na	#N/A	#N/A						0
Meat	Beef	1	Clostridium difficile		0	na	na	na	na	na	na	na	na	na	na	na	#N/A	#N/A	1						1
Meat	Beef	1	Yersinia enterocolitica		na	na	na	na	na	na	na	na	na	na	na	na	#N/A	#N/A								0
Meat	Beef	1	Indicator bacteria		*	*	*	*	*	*	*	*	*	*		*	*	*
Meat	Beef	1	E.coli		1	0	na	0	0	na	0	0	0	1	1	0	0	0	9								9
Meat	Beef	1	Staphylococcus spp.		1	1	na	0	1	0	2	0	na	1	5	1	1	1	6									6
Meat	Beef	1	Enterococcus spp.		1	0	na	na	0	0	0	0	na	1	1	0	0	0	2										2
Meat	Beef	1	Other indicator		0	1	na	na	na	na	2	0	na	0	3	0	0	0	3
Meat	Beef	1	Technological flora		na	na	na	na	na	na	na	na	na	na	na	na	#N/A	#N/A													0
Meat	Veal	0	Foodborne pathogens		*	*	*	*	*	*	*	*	*	*		*	*	*
Meat	Veal	0	Campylobacter spp		na	na	na	na	na	na	na	na	na	na	na	na	#N/A	#N/A			0
Meat	Veal	0	Salmonella spp.	Salmonella enteritidis	na	na	na	na	na	na	na	na	na	na	na	na	#N/A	#N/A				0
Meat	Veal	0	Salmonella spp.	Salmonella typhimurium	na	na	na	na	na	na	na	na	na	na	na	na	#N/A	#N/A				0
Meat	Veal	0	Salmonella spp.	Salmonella infantis	na	na	na	na	na	na	na	na	na	na	na	na	#N/A	#N/A				0
Meat	Veal	0	Salmonella spp.	Salmonella derby	na	na	na	na	na	na	na	na	na	na	na	na	#N/A	#N/A				0
Meat	Veal	0	Salmonella spp.	Salmonella stanley	na	na	na	na	na	na	na	na	na	na	na	na	#N/A	#N/A				0
Meat	Veal	0	Salmonella spp.	Salmonella other	na	na	na	na	na	na	na	na	na	na	na	na	#N/A	#N/A				0
Meat	Veal	0	Listeria spp		na	na	na	na	na	na	na	na	na	na	na	na	#N/A	#N/A					0
Meat	Veal	0	Vibrio spp		na	na	na	na	na	na	na	na	na	na	na	na	#N/A	#N/A						0
Meat	Veal	0	Clostridium difficile		na	na	na	na	na	na	na	na	na	na	na	na	#N/A	#N/A							0
Meat	Veal	0	Yersinia enterocolitica		na	na	na	na	na	na	na	na	na	na	na	na	#N/A	#N/A								0
Meat	Veal	0	Indicator bacteria		*	*	*	*	*	*	*	*	*	*		*	*	*
Meat	Veal	0	E.coli		2	1	na	0	0	na	na	1	na	1	3	0	1	0	1								1
Meat	Veal	0	Staphylococcus spp.		1	1	na	na	1	0	2	0	na	2	6	1	1	0	1									1
Meat	Veal	0	Enterococcus spp.		na	na	na	na	na	na	na	na	na	na	na	na	#N/A	#N/A											0
Meat	Veal	0	Other indicator		na	na	na	na	na	na	na	na	na	na	na	na	#N/A	#N/A
Meat	Veal	0	Technological flora		na	na	na	na	na	na	na	na	na	na	na	na	#N/A	#N/A													0
Meat	Lamb	0	Foodborne pathogens		*	*	*	*	*	*	*	*	*	*		*	*	*
Meat	Lamb	0	Campylobacter spp		0	0	na	na	1	na	0	0	na	1	2	0	0	0	1		1
Meat	Lamb	0	Salmonella spp.	Salmonella enteritidis	na	na	na	na	na	na	na	na	na	na	na	na	#N/A	#N/A				0
Meat	Lamb	0	Salmonella spp.	Salmonella typhimurium	0	na	na	na	na	na	na	na	na	na	na	na	#N/A	#N/A	1			1
Meat	Lamb	0	Salmonella spp.	Salmonella infantis	na	na	na	na	na	na	na	na	na	na	na	na	#N/A	#N/A				0
Meat	Lamb	0	Salmonella spp.	Salmonella derby	na	na	na	na	na	na	na	na	na	na	na	na	#N/A	#N/A				0
Meat	Lamb	0	Salmonella spp.	Salmonella stanley	na	na	na	na	na	na	na	na	na	na	na	na	#N/A	#N/A				0
Meat	Lamb	0	Salmonella spp.	Salmonella other	0	na	na	na	na	na	na	na	na	na	na	na	#N/A	#N/A	1			1
Meat	Lamb	0	Listeria spp		na	na	na	na	na	na	na	na	na	na	na	na	#N/A	#N/A					0
Meat	Lamb	0	Vibrio spp		na	na	na	na	na	na	na	na	na	na	na	na	#N/A	#N/A						0
Meat	Lamb	0	Clostridium difficile		na	na	na	na	na	na	na	na	na	na	na	na	#N/A	#N/A							0
Meat	Lamb	0	Yersinia enterocolitica		na	na	na	na	na	na	na	na	na	na	na	na	#N/A	#N/A								0
Meat	Lamb	0	Indicator bacteria		*	*	*	*	*	*	*	*	*	*		*	*	*
Meat	Lamb	0	E.coli		na	na	na	na	na	na	na	na	na	na	na	na	#N/A	#N/A									0
Meat	Lamb	0	Staphylococcus spp.		na	na	na	na	na	na	na	na	na	na	na	na	#N/A	#N/A										0
Meat	Lamb	0	Enterococcus spp.		na	na	na	na	na	na	na	na	na	na	na	na	#N/A	#N/A											0
Meat	Lamb	0	Other indicator		na	na	na	na	na	na	na	na	na	na	na	na	#N/A	#N/A
Meat	Lamb	0	Technological flora		na	na	na	na	na	na	na	na	na	na	na	na	#N/A	#N/A													0
Meat	Game	0	Foodborne pathogens		*	*	*	*	*	*	*	*	*	*		*	*	*
Meat	Game	0	Campylobacter spp		1	na	na	na	na	na	na	na	na	na	na	na	#N/A	#N/A	1		1
Meat	Game	0	Salmonella spp.	Salmonella enteritidis	na	na	na	na	na	na	na	na	na	na	na	na	#N/A	#N/A				0
Meat	Game	0	Salmonella spp.	Salmonella typhimurium	na	na	na	na	na	na	na	na	na	na	na	na	#N/A	#N/A				0
Meat	Game	0	Salmonella spp.	Salmonella infantis	na	na	na	na	na	na	na	na	na	na	na	na	#N/A	#N/A				0
Meat	Game	0	Salmonella spp.	Salmonella derby	na	na	na	na	na	na	na	na	na	na	na	na	#N/A	#N/A				0
Meat	Game	0	Salmonella spp.	Salmonella stanley	na	na	na	na	na	na	na	na	na	na	na	na	#N/A	#N/A				0
Meat	Game	0	Salmonella spp.	Salmonella other	na	na	na	na	na	na	na	na	na	na	na	na	#N/A	#N/A				0
Meat	Game	0	Listeria spp		na	na	na	na	na	na	na	na	na	na	na	na	#N/A	#N/A					0
Meat	Game	0	Vibrio spp		na	na	na	na	na	na	na	na	na	na	na	na	#N/A	#N/A						0
Meat	Game	0	Clostridium difficile		na	na	na	na	na	na	na	na	na	na	na	na	#N/A	#N/A							0
Meat	Game	0	Yersinia enterocolitica		na	na	na	na	na	na	na	na	na	na	na	na	#N/A	#N/A								0
Meat	Game	0	Indicator bacteria		*	*	*	*	*	*	*	*	*	*		*	*	*
Meat	Game	0	E.coli		1	na	na	na	na	na	na	na	na	na	na	na	#N/A	#N/A	1								1
Meat	Game	0	Staphylococcus spp.		na	na	na	na	na	na	na	na	na	na	na	na	#N/A	#N/A										0
Meat	Game	0	Enterococcus spp.		2	0	na	na	2	1	1	1	na	1	6	1	2	1	1										1
Meat	Game	0	Other indicator		na	na	na	na	na	na	na	na	na	na	na	na	#N/A	#N/A
Meat	Game	0	Technological flora		na	na	na	na	na	na	na	na	na	na	na	na	#N/A	#N/A													0
Meat	Mixed	2	Foodborne pathogens		*	*	*	*	*	*	*	*	*	*		*	*	*
Meat	Mixed	2	Campylobacter spp		1	0	na	2	2	na	1	0	na	2	7	1	1	2	1		1
Meat	Mixed	2	Salmonella spp.	Salmonella enteritidis	na	na	na	na	na	na	na	na	na	na	na	na	#N/A	#N/A				0
Meat	Mixed	2	Salmonella spp.	Salmonella typhimurium	na	na	na	na	na	na	na	na	na	na	na	na	#N/A	#N/A				0
Meat	Mixed	2	Salmonella spp.	Salmonella infantis	na	na	na	na	na	na	na	na	na	na	na	na	#N/A	#N/A				0
Meat	Mixed	2	Salmonella spp.	Salmonella derby	na	na	na	na	na	na	na	na	na	na	na	na	#N/A	#N/A				0
Meat	Mixed	2	Salmonella spp.	Salmonella stanley	na	na	na	na	na	na	na	na	na	na	na	na	#N/A	#N/A				0
Meat	Mixed	2	Salmonella spp.	Salmonella other	1	1	na	0	1	na	2	0	1	2	7	1	1	2	3			3
Meat	Mixed	2	Listeria spp		1	0	na	1	2	0	1	0	na	0	4	0	0	1	2				2
Meat	Mixed	2	Vibrio spp		na	na	na	na	na	na	na	na	na	na	na	na	#N/A	#N/A						0
Meat	Mixed	2	Clostridium difficile		0	na	na	na	na	na	na	na	na	na	na	na	#N/A	#N/A	1						1
Meat	Mixed	2	Yersinia enterocolitica		na	na	na	na	na	na	na	na	na	na	na	na	#N/A	#N/A								0
Meat	Mixed	2	Indicator bacteria		*	*	*	*	*	*	*	*	*	*		*	*	*
Meat	Mixed	2	E.coli		1	0	na	2	1	na	na	0	na	2	5	1	1	2	3								3
Meat	Mixed	2	Staphylococcus spp.		0	0	na	0	0	0	0	0	na	2	2	0	0	1	2									2
Meat	Mixed	2	Enterococcus spp.		1	2	1	2	2	2	2	2	na	2	15	2	2	2	1										1
Meat	Mixed	2	Other indicator		1	0	0	1	0	na	na	na	0	1	2	0	0	1	1
Meat	Mixed	2	Technological flora		na	na	na	na	na	na	na	na	na	na	na	na	#N/A	#N/A		total level of evidence											0
																				164	18	51	4	0	5	2	39	20	15	0	0
Plants	Fruits + vegetables	2	Foodborne pathogens		*	*	*	*	*	*	*	*	*	*		*	*	*
Plants	Fruits + vegetables	2	Campylobacter spp		na	na	na	na	na	na	na	na	na	na	na	na	#N/A	#N/A			0
Plants	Fruits + vegetables	2	Salmonella spp.	Salmonella enteritidis	na	na	na	na	na	na	na	na	na	na	na	na	#N/A	#N/A				0
Plants	Fruits + vegetables	2	Salmonella spp.	Salmonella typhimurium	0	na	na	na	na	na	na	na	na	na	na	na	#N/A	#N/A	2			2
Plants	Fruits + vegetables	2	Salmonella spp.	Salmonella infantis	na	na	na	na	na	na	na	na	na	na	na	na	#N/A	#N/A				0
Plants	Fruits + vegetables	2	Salmonella spp.	Salmonella derby	na	na	na	na	na	na	na	na	na	na	na	na	#N/A	#N/A				0
Plants	Fruits + vegetables	2	Salmonella spp.	Salmonella stanley	na	na	na	na	na	na	na	na	na	na	na	na	#N/A	#N/A				0
Plants	Fruits + vegetables	2	Salmonella spp.	Salmonella other	0	1	1	1	0	1	1	0	1	1	7	1	0	1	3			3
Plants	Fruits + vegetables	2	Listeria spp		0	1	na	1	na	0	1	0	na	1	4	0	0	1	1				1
Plants	Fruits + vegetables	2	Vibrio spp		na	na	na	na	na	na	na	na	na	na	na	na	#N/A	#N/A						0
Plants	Fruits + vegetables	2	Clostridium difficile		na	na	na	na	na	na	na	na	na	na	na	na	#N/A	#N/A							0
Plants	Fruits + vegetables	2	Yersinia enterocolitica		na	na	na	na	na	na	na	na	na	na	na	na	#N/A	#N/A								0
Plants	Fruits + vegetables	2	Indicator bacteria		*	*	*	*	*	*	*	*	*	*		*	*	*
Plants	Fruits + vegetables	2	E.coli		1	1	na	1	0	na	na	0	0	1	3	0	0	1	7								7
Plants	Fruits + vegetables	2	Staphylococcus spp.		0	na	na	na	na	na	na	na	na	na	na	na	#N/A	#N/A	1									1
Plants	Fruits + vegetables	2	Enterococcus spp.		0	0	na	na	0	0	0	0	na	0	0	0	0	1	2										2
Plants	Fruits + vegetables	2	Other indicator		1	1	0	1	1	na	0	0	0	1	4	0	0	1	9
Plants	Fruits + vegetables	2	Technological flora		na	na	na	na	na	na	na	na	na	na	na	na	#N/A	#N/A		total level of evidence											0
																				25	0	5	1	0	0	0	7	1	2	0	0
Seafood + fish	Seafood + fish	1	Foodborne pathogens		*	*	*	*	*	*	*	*	*	*		*	*	*
Seafood + fish	Seafood + fish	1	Campylobacter spp		0	na	na	na	na	na	na	na	na	na	na	na	#N/A	#N/A	1		1
Seafood + fish	Seafood + fish	1	Salmonella spp.	Salmonella enteritidis	0	na	na	na	na	na	na	na	na	na	na	na	#N/A	#N/A	1			1
Seafood + fish	Seafood + fish	1	Salmonella spp.	Salmonella typhimurium	0	na	na	na	na	na	na	na	na	na	na	na	#N/A	#N/A	4			4
Seafood + fish	Seafood + fish	1	Salmonella spp.	Salmonella infantis	0	na	na	na	na	na	na	na	na	na	na	na	#N/A	#N/A	1			1
Seafood + fish	Seafood + fish	1	Salmonella spp.	Salmonella derby	0	na	na	na	na	na	na	na	na	na	na	na	#N/A	#N/A	1			1
Seafood + fish	Seafood + fish	1	Salmonella spp.	Salmonella stanley	0	na	na	na	na	na	na	na	na	na	na	na	#N/A	#N/A	1			1
Seafood + fish	Seafood + fish	1	Salmonella spp.	Salmonella other	0	0	na	0	0	na	na	1	0	1	2	0	0	0	10			10
Seafood + fish	Seafood + fish	1	Listeria spp		0	0	na	0	0	0	0	0	na	1	1	0	0	0	3				3
Seafood + fish	Seafood + fish	1	Vibrio spp		1	1	0	1	0	na	1	0	2	0	5	1	1	1	7					7
Seafood + fish	Seafood + fish	1	Clostridium difficile		na	na	na	na	na	na	na	na	na	na	na	na	#N/A	#N/A							0
Seafood + fish	Seafood + fish	1	Yersinia enterocolitica		na	na	na	na	na	na	na	na	na	na	na	na	#N/A	#N/A								0
Seafood + fish	Seafood + fish	1	Indicator bacteria		*	*	*	*	*	*	*	*	*	*		*	*	*
Seafood + fish	Seafood + fish	1	E.coli		1	0	0	1	1	2	na	1	0	1	6	1	1	1	9								9
Seafood + fish	Seafood + fish	1	Staphylococcus spp.		0	1	na	0	0	na	1	2	na	1	5	1	0	0	5									5
Seafood + fish	Seafood + fish	1	Enterococcus spp.		2	0	na	na	0	0	na	0	na	1	1	0	1	1	1										1
Seafood + fish	Seafood + fish	1	Other indicator		1	0	0	0	0	na	na	na	0	na	0	0	0	0	3
Seafood + fish	Seafood + fish	1	Technological flora		na	na	na	na	na	na	na	na	na	na	na	na	#N/A	#N/A		total level of evidence											0
																				47	1	18	3	7	0	0	9	5	1	0	0
Dairy	Processed	2	Foodborne pathogens		*	*	*	*	*	*	*	*	*	*		*	*	*
Dairy	Processed	2	Campylobacter spp		na	na	na	na	na	na	na	na	na	na	na	na	#N/A	#N/A			0
Dairy	Processed	2	Salmonella spp.	Salmonella enteritidis	na	na	na	na	na	na	na	na	na	na	na	na	#N/A	#N/A				0
Dairy	Processed	2	Salmonella spp.	Salmonella typhimurium	na	na	na	na	na	na	na	na	na	na	na	na	#N/A	#N/A				0
Dairy	Processed	2	Salmonella spp.	Salmonella infantis	na	na	na	na	na	na	na	na	na	na	na	na	#N/A	#N/A				0
Dairy	Processed	2	Salmonella spp.	Salmonella derby	na	na	na	na	na	na	na	na	na	na	na	na	#N/A	#N/A				0
Dairy	Processed	2	Salmonella spp.	Salmonella stanley	na	na	na	na	na	na	na	na	na	na	na	na	#N/A	#N/A				0
Dairy	Processed	2	Salmonella spp.	Salmonella other	na	na	na	na	na	na	na	na	na	na	na	na	#N/A	#N/A				0
Dairy	Processed	2	Listeria spp		na	na	na	na	na	na	na	na	na	na	na	na	#N/A	#N/A					0
Dairy	Processed	2	Vibrio spp		na	na	na	na	na	na	na	na	na	na	na	na	#N/A	#N/A						0
Dairy	Processed	2	Clostridium difficile		na	na	na	na	na	na	na	na	na	na	na	na	#N/A	#N/A							0
Dairy	Processed	2	Yersinia enterocolitica		na	na	na	na	na	na	na	na	na	na	na	na	#N/A	#N/A								0
Dairy	Processed	2	Indicator bacteria		*	*	*	*	*	*	*	*	*	*		*	*	*
Dairy	Processed	2	E.coli		na	na	na	na	na	na	na	na	na	na	na	na	#N/A	#N/A									0
Dairy	Processed	2	Staphylococcus spp.		1	na	na	na	na	na	na	na	na	na	na	na	#N/A	#N/A	2									2
Dairy	Processed	2	Enterococcus spp.		0	1	na	na	1	0	1	0	na	na	3	0	0	1	1										1
Dairy	Processed	2	Other indicator		0	na	na	na	na	na	na	na	na	na	na	na	#N/A	#N/A	1
Dairy	Processed	2	Technological flora		2	2	na	na	2	0	0	0	0	1	5	1	2	2	2												2
Dairy	Raw milk	0	Foodborne pathogens		*	*	*	*	*	*	*	*	*	*		*	*	*
Dairy	Raw milk	0	Campylobacter spp		na	na	na	na	na	na	na	na	na	na	na	na	#N/A	#N/A			0
Dairy	Raw milk	0	Salmonella spp.	Salmonella enteritidis	na	na	na	na	na	na	na	na	na	na	na	na	#N/A	#N/A				0
Dairy	Raw milk	0	Salmonella spp.	Salmonella typhimurium	na	na	na	na	na	na	na	na	na	na	na	na	#N/A	#N/A				0
Dairy	Raw milk	0	Salmonella spp.	Salmonella infantis	na	na	na	na	na	na	na	na	na	na	na	na	#N/A	#N/A				0
Dairy	Raw milk	0	Salmonella spp.	Salmonella derby	na	na	na	na	na	na	na	na	na	na	na	na	#N/A	#N/A				0
Dairy	Raw milk	0	Salmonella spp.	Salmonella stanley	na	na	na	na	na	na	na	na	na	na	na	na	#N/A	#N/A				0
Dairy	Raw milk	0	Salmonella spp.	Salmonella other	na	na	na	na	na	na	na	na	na	na	na	na	#N/A	#N/A				0
Dairy	Raw milk	0	Listeria spp		na	na	na	na	na	na	na	na	na	na	na	na	#N/A	#N/A					0
Dairy	Raw milk	0	Vibrio spp		na	na	na	na	na	na	na	na	na	na	na	na	#N/A	#N/A						0
Dairy	Raw milk	0	Clostridium difficile		na	na	na	na	na	na	na	na	na	na	na	na	#N/A	#N/A							0
Dairy	Raw milk	0	Yersinia enterocolitica		na	na	na	na	na	na	na	na	na	na	na	na	#N/A	#N/A								0
Dairy	Raw milk	0	Indicator bacteria		*	*	*	*	*	*	*	*	*	*		*	*	*
Dairy	Raw milk	0	E.coli		0	na	na	na	na	na	na	na	na	na	na	na	#N/A	#N/A	1								1
Dairy	Raw milk	0	Staphylococcus spp.		2	0	na	na	0	na	1	0	na	1	2	0	1	0	2									2
Dairy	Raw milk	0	Enterococcus spp.		na	na	na	na	na	na	na	na	na	na	na	na	#N/A	#N/A											0
Dairy	Raw milk	0	Other indicator		na	na	na	na	na	na	na	na	na	na	na	na	#N/A	#N/A
Dairy	Raw milk	0	Technological flora		na	na	na	na	na	na	na	na	na	na	na	na	#N/A	#N/A		total level of evidence											0
																				9	0	0	0	0	0	0	1	4	1	0	2

## Sheet: Risk matrix
		Risk matrix to define the exposure score
			Overall AMR prevalence score
			0	1	2
			2	3	4
	Bacteria prevalence score or Food consumption score	0	0	0	1
		1	0	1	2
		2	1	2	2

## Sheet: Food consumption score
Food category	Food category consumption (g/inhab/day)	Food item	Food item consumption (g/inhab/day)	Food consumption score
milk	50.38	raw milk	0.5	0
meat	66.77	game	1.48	0
meat	66.77	lamb	3.37	0
meat	66.77	veal	7.59	0
fish_seafood	19.95	seafood + fish	19.95	1
meat	66.77	beef	30.79	1
meat	66.77	poultry	33.1	1
milk	50.38	processed	50.38	2
meat	66.77	pork	62.38	2
meat	66.77	mixed	66.77	2
plants	198.74	fruit + vegetables	198.74	2

## Sheet: Bacteria prevalence score
Reference ID	Food category	Food item	Bacteria	Samples [n]	Samples positive for the bacteria [n]	Bacteria prevalence	Bacteria prevalence score
AB16010	fish_seafood	seafood + fish	Salmonella infantis	428	1	0.00233645	0
AB16010	fish_seafood	seafood + fish	Salmonella other	428	1	0.00233645	0
AB03836	fish_seafood	seafood + fish	Listeria spp	803	2	0.00249066	0
AB12154	plants	fruit + vegetables	Salmonella other	24669	82	0.00332401	0
AB04114	meat	pork	Salmonella typhimurium	430	2	0.00465116	0
AB16010	fish_seafood	seafood + fish	Salmonella other	428	2	0.0046729	0
AB16010	fish_seafood	seafood + fish	Salmonella stanley	428	2	0.0046729	0
AB11379	plants	fruit + vegetables	Enterococcus spp	214	1	0.0046729	0
AB03531	meat	poultry	Campylobacter spp	1256	7	0.00557325	0
AB15340	fish_seafood	seafood + fish	Campylobacter spp	171	1	0.00584795	0
AB15340	fish_seafood	seafood + fish	Salmonella typhimurium	171	1	0.00584795	0
AB00740	meat	beef	E coli	316	2	0.00632911	0
AB13088	meat	mixed	Staphylococcus spp	154	1	0.00649351	0
AB04114	meat	poultry	Salmonella other	430	3	0.00697674	0
AB16010	fish_seafood	seafood + fish	Salmonella enteritidis	428	3	0.00700935	0
AB16010	fish_seafood	seafood + fish	Salmonella other	428	3	0.00700935	0
AB14142	fish_seafood	seafood + fish	E coli	120	1	0.00833333	0
AB11379	meat	poultry	Enterococcus spp	238	2	0.00840336	0
AB13862	fish_seafood	seafood + fish	Listeria spp	102	1	0.00980392	0
AB16010	fish_seafood	seafood + fish	Salmonella enteritidis	100	1	0.01	0
AB16010	fish_seafood	seafood + fish	Salmonella other	100	1	0.01	0
AB16010	fish_seafood	seafood + fish	Salmonella stanley	100	1	0.01	0
AB16010	fish_seafood	seafood + fish	Salmonella typhimurium	100	1	0.01	0
AB03836	meat	pork	Listeria spp	192	2	0.0104167	0
AB11379	meat	pork	Enterococcus spp	187	2	0.0106952	0
AB11379	meat	pork	Enterococcus spp	92	1	0.0108696	0
AB08575	meat	beef	Salmonella typhimurium	1514	18	0.011889	0
AB11379	milk	processed	Enterococcus spp	168	2	0.0119048	0
AB03278	meat	beef	E coli	250	3	0.012	0
AB16010	fish_seafood	seafood + fish	Salmonella other	428	6	0.0140187	0
AB07434	meat	poultry	Salmonella other	959	14	0.0145985	0
AB13088	plants	fruit + vegetables	Staphylococcus spp	269	4	0.0148699	0
AB00731	meat	poultry	Listeria spp	63	1	0.015873	0
AB04313	meat	beef	Other indicator	62	1	0.016129	0
AB13007	plants	fruit + vegetables	Salmonella typhimurium	124	2	0.016129	0
AB00729	meat	poultry	Salmonella derby	60	1	0.0166667	0
AB00729	meat	poultry	Salmonella other	60	1	0.0166667	0
AB03841	meat	poultry	Salmonella other	234	4	0.017094	0
AB16010	fish_seafood	seafood + fish	Salmonella derby	428	8	0.0186916	0
AB16010	fish_seafood	seafood + fish	Salmonella typhimurium	428	8	0.0186916	0
AB00740	meat	pork	E coli	316	6	0.0189873	0
AB08575	meat	pork	Salmonella other	1309	25	0.0190985	0
AB08575	meat	pork	Salmonella typhimurium	1309	25	0.0190985	0
AB13088	meat	mixed	Staphylococcus spp	154	3	0.0194805	0
AB16010	fish_seafood	seafood + fish	Salmonella other	100	2	0.02	0
AB14960	fish_seafood	seafood + fish	Salmonella typhimurium	50	1	0.02	0
AB15216	meat	beef	E coli	50	1	0.02	0
AB10048	meat	mixed	Clostridium difficile	100	2	0.02	0
AB10587	meat	pork	Campylobacter spp	100	2	0.02	0
AB11379	meat	poultry	Enterococcus spp	238	5	0.0210084	0
AB11379	meat	pork	Enterococcus spp	92	2	0.0217391	0
AB13088	meat	mixed	Staphylococcus spp	269	6	0.0223048	0
AB00864	meat	pork	Salmonella other	133	3	0.0225564	0
AB08575	meat	lamb	Salmonella other	744	17	0.0228495	0
AB08575	meat	lamb	Salmonella typhimurium	744	17	0.0228495	0
AB01838	plants	fruit + vegetables	Other indicator	43	1	0.0232558	0
AB10265	meat	pork	Salmonella typhimurium	336	8	0.0238095	0
AB11379	meat	poultry	Enterococcus spp	238	6	0.0252101	0
AB03841	meat	poultry	Salmonella other	151	4	0.0264901	0
AB05320	milk	processed	Other indicator	75	2	0.0266667	0
AB09607	meat	poultry	Salmonella enteritidis	2679	73	0.027249	0
AB09607	meat	poultry	Salmonella infantis	2679	73	0.027249	0
AB09607	meat	poultry	Salmonella other	2679	73	0.027249	0
AB09607	meat	poultry	Salmonella typhimurium	2679	73	0.027249	0
AB11379	plants	fruit + vegetables	Enterococcus spp	214	6	0.0280374	0
AB04114	meat	beef	Other indicator	35	1	0.0285714	0
AB04112	plants	fruit + vegetables	E coli	32	1	0.03125	0
AB10265	meat	pork	Salmonella derby	336	11	0.0327381	0
AB12423	meat	mixed	Clostridium difficile	240	8	0.0333333	0
AB10265	meat	pork	Salmonella other	336	12	0.0357143	0
AB13638	plants	fruit + vegetables	Salmonella other	974	35	0.0359343	0
AB11379	milk	processed	Enterococcus spp	110	4	0.0363636	0
AB11379	meat	pork	Enterococcus spp	79	3	0.0379747	0
AB14960	fish_seafood	seafood + fish	E coli	50	2	0.04	0
AB15340	fish_seafood	seafood + fish	Listeria spp	171	7	0.0409357	0
AB10265	meat	pork	Salmonella other	336	14	0.0416667	0
AB07443	plants	fruit + vegetables	E coli	945	40	0.042328	0
AB03841	meat	pork	Salmonella other	1270	57	0.0448819	0
AB13088	meat	mixed	Staphylococcus spp	154	7	0.0454545	0
AB03841	meat	pork	Salmonella other	196	9	0.0459184	0
AB15340	fish_seafood	seafood + fish	Vibrio spp	171	8	0.0467836	0
AB08575	meat	beef	Campylobacter spp	1514	71	0.0468956	0
AB11379	meat	beef	Enterococcus spp	227	11	0.0484581	0
AB02037	fish_seafood	seafood + fish	Salmonella other	100	5	0.05	0
AB04279	fish_seafood	seafood + fish	Salmonella other	100	5	0.05	0
AB10859	fish_seafood	seafood + fish	Salmonella other	100	5	0.05	0
AB00729	meat	poultry	Salmonella other	60	3	0.05	0
AB08575	meat	pork	Campylobacter spp	1309	66	0.0504202	0
AB00097	fish_seafood	seafood + fish	Staphylococcus spp	136	7	0.0514706	0
AB03531	meat	poultry	Campylobacter spp	1256	65	0.0517516	0
AB14937	plants	fruit + vegetables	Other indicator	1216	63	0.0518092	0
AB15671	meat	poultry	Salmonella other	434	23	0.0529954	0
AB05320	milk	processed	Other indicator	75	4	0.0533333	0
AB05807	plants	fruit + vegetables	Listeria spp	261	14	0.0536398	0
AB07506	meat	mixed	Salmonella other	286	16	0.0559441	0
AB05807	plants	fruit + vegetables	Listeria spp	261	15	0.0574713	0
AB12216	plants	fruit + vegetables	Other indicator	119	7	0.0588235	0
AB06926	meat	pork	E coli	50	3	0.06	0
AB16177	meat	poultry	Enterococcus spp	50	3	0.06	0
AB08779	meat	pork	Enterococcus spp	32	2	0.0625	0
AB11379	meat	pork	Enterococcus spp	187	12	0.0641711	0
AB08574	meat	poultry	Salmonella derby	2104	138	0.0655894	0
AB08574	meat	poultry	Salmonella enteritidis	2104	138	0.0655894	0
AB08574	meat	poultry	Salmonella other	2104	138	0.0655894	0
AB08574	meat	poultry	Salmonella typhimurium	2104	138	0.0655894	0
AB04489	meat	pork	Salmonella other	90	6	0.0666667	0
AB01552	meat	poultry	Staphylococcus spp	133	9	0.0676692	0
AB04114	meat	pork	Other indicator	44	3	0.0681818	0
AB03557	meat	pork	Enterococcus spp	393	27	0.0687023	0
AB00776	meat	poultry	Staphylococcus spp	319	22	0.0689655	0
AB15023	meat	beef	Clostridium difficile	72	5	0.0694444	0
AB11379	milk	processed	Enterococcus spp	168	12	0.0714286	0
AB10672	plants	fruit + vegetables	Other indicator	123	9	0.0731707	0
AB08575	meat	lamb	Campylobacter spp	744	55	0.0739247	0
AB05807	plants	fruit + vegetables	Listeria spp	261	21	0.0804598	0
AB05807	plants	fruit + vegetables	Salmonella other	261	21	0.0804598	0
AB14402	meat	beef	Staphylococcus spp	509	41	0.0805501	0
AB03165	meat	poultry	Salmonella typhimurium	259	21	0.0810811	0
AB05772	fish_seafood	seafood + fish	Other indicator	49	4	0.0816327	0
AB11379	milk	processed	Enterococcus spp	110	9	0.0818182	0
AB15340	fish_seafood	seafood + fish	Listeria spp	171	14	0.0818713	0
AB11521	milk	raw milk	E coli	144	12	0.0833333	0
AB07176	fish_seafood	seafood + fish	Salmonella other	71	6	0.084507	0
AB07176	plants	fruit + vegetables	Salmonella typhimurium	71	6	0.084507	0
AB15220	plants	fruit + vegetables	Other indicator	445	39	0.0876404	0
AB05807	plants	fruit + vegetables	Listeria spp	261	23	0.0881226	0
AB03836	meat	pork	Salmonella other	78	7	0.0897436	0
AB04279	fish_seafood	seafood + fish	Staphylococcus spp	100	9	0.09	0
AB10859	fish_seafood	seafood + fish	Staphylococcus spp	100	9	0.09	0
AB11427	meat	mixed	E coli	100	9	0.09	0
AB01868	fish_seafood	seafood + fish	Staphylococcus spp	44	4	0.0909091	0
AB15449	meat	beef	Salmonella other	308	28	0.0909091	0
AB12376	milk	raw milk	Staphylococcus spp	766	70	0.0913838	0
AB01838	plants	fruit + vegetables	Other indicator	43	4	0.0930233	0
AB15340	fish_seafood	seafood + fish	E coli	171	16	0.0935673	0
AB03557	meat	poultry	Enterococcus spp	271	26	0.095941	0
AB13477	meat	mixed	Listeria spp	698	67	0.0959885	0
AB03557	meat	pork	Enterococcus spp	309	30	0.0970874	0
AB06926	plants	fruit + vegetables	E coli	296	29	0.097973	0
AB01156	meat	poultry	Campylobacter spp	240	24	0.1	1
AB16177	meat	poultry	Staphylococcus spp	50	5	0.1	1
AB01552	meat	beef	Staphylococcus spp	156	16	0.102564	1
AB11379	meat	poultry	Enterococcus spp	238	25	0.105042	1
AB08575	meat	game	Campylobacter spp	47	5	0.106383	1
AB10265	meat	pork	Salmonella other	336	36	0.107143	1
AB09989	meat	poultry	Campylobacter spp	231	25	0.108225	1
AB15023	meat	poultry	Clostridium difficile	155	17	0.109677	1
AB11379	meat	beef	Enterococcus spp	227	25	0.110132	1
AB07176	fish_seafood	seafood + fish	Salmonella typhimurium	71	8	0.112676	1
AB15023	meat	pork	Clostridium difficile	78	9	0.115385	1
AB01838	plants	fruit + vegetables	Other indicator	43	5	0.116279	1
AB11384	meat	mixed	Listeria spp	1268	148	0.116719	1
AB14402	meat	veal	Staphylococcus spp	839	98	0.116806	1
AB12808	meat	mixed	Campylobacter spp	101	12	0.118812	1
AB16195	milk	processed	Staphylococcus spp	50	6	0.12	1
AB00514	meat	poultry	Salmonella enteritidis	153	19	0.124183	1
AB00514	meat	poultry	Salmonella infantis	153	19	0.124183	1
AB00514	meat	poultry	Salmonella other	153	19	0.124183	1
AB00514	meat	poultry	Salmonella typhimurium	153	19	0.124183	1
AB00097	fish_seafood	seafood + fish	Staphylococcus spp	136	17	0.125	1
AB11379	meat	poultry	Enterococcus spp	238	30	0.12605	1
AB00731	meat	poultry	Listeria spp	63	8	0.126984	1
AB01251	milk	processed	Staphylococcus spp	31	4	0.129032	1
AB15753	plants	fruit + vegetables	E coli	68	9	0.132353	1
AB11379	meat	beef	Enterococcus spp	227	31	0.136564	1
AB11379	milk	processed	Enterococcus spp	168	23	0.136905	1
AB11379	meat	pork	Enterococcus spp	79	11	0.139241	1
AB04489	meat	poultry	Salmonella enteritidis	115	17	0.147826	1
AB04489	meat	poultry	Salmonella other	115	17	0.147826	1
AB11229	meat	pork	Staphylococcus spp	66	10	0.151515	1
AB01805	meat	pork	Yersinia enterolitica	125	19	0.152	1
AB11379	meat	pork	Enterococcus spp	92	14	0.152174	1
AB08754	fish_seafood	seafood + fish	Vibrio spp	400	64	0.16	1
AB05320	milk	processed	Other indicator	75	12	0.16	1
AB00729	meat	poultry	Salmonella other	60	10	0.166667	1
AB03997	meat	mixed	Salmonella other	180	31	0.172222	1
AB14959	fish_seafood	seafood + fish	Salmonella other	50	9	0.18	1
AB06926	meat	beef	E coli	50	9	0.18	1
AB15671	meat	poultry	Salmonella other	150	27	0.18	1
AB07176	fish_seafood	seafood + fish	Salmonella other	71	13	0.183099	1
AB08194	fish_seafood	seafood + fish	E coli	60	11	0.183333	1
AB11901	fish_seafood	seafood + fish	E coli	60	11	0.183333	1
AB16448	plants	fruit + vegetables	Other indicator	60	11	0.183333	1
AB03557	meat	poultry	Enterococcus spp	351	66	0.188034	1
AB10314	fish_seafood	seafood + fish	Other indicator	52	10	0.192308	1
AB08779	meat	poultry	Enterococcus spp	129	25	0.193798	1
AB16414	meat	poultry	Other indicator	36	7	0.194444	1
AB11427	meat	mixed	E coli	100	20	0.2	1
AB12053	plants	fruit + vegetables	E coli	30	6	0.2	1
AB15587	meat	mixed	Salmonella other	200	41	0.205	1
AB04051	meat	poultry	E coli	2141	442	0.206446	1
AB10551	meat	poultry	Campylobacter spp	208	43	0.206731	1
AB15928	fish_seafood	seafood + fish	Salmonella other	96	20	0.208333	1
AB08338	meat	poultry	Salmonella other	194	42	0.216495	1
AB11379	milk	processed	Enterococcus spp	110	24	0.218182	1
AB06009	meat	poultry	Clostridium difficile	32	7	0.21875	1
AB08244	meat	poultry	Campylobacter spp	415	91	0.219277	1
AB16448	plants	fruit + vegetables	Other indicator	50	11	0.22	1
AB04313	plants	fruit + vegetables	Other indicator	59	13	0.220339	1
AB09794	meat	poultry	Salmonella other	378	84	0.222222	1
AB09794	meat	poultry	Salmonella typhimurium	378	84	0.222222	1
AB12902	meat	poultry	Campylobacter spp	352	80	0.227273	1
AB11379	meat	pork	Enterococcus spp	79	18	0.227848	1
AB11379	meat	pork	Enterococcus spp	92	21	0.228261	1
AB10581	fish_seafood	seafood + fish	Salmonella other	48	11	0.229167	1
AB02982	meat	poultry	Salmonella derby	397	95	0.239295	1
AB02982	meat	poultry	Salmonella other	397	95	0.239295	1
AB02982	meat	poultry	Salmonella typhimurium	397	95	0.239295	1
AB09989	meat	poultry	Salmonella other	231	56	0.242424	1
AB08877	meat	mixed	Other indicator	248	62	0.25	1
AB07436	meat	poultry	E coli	959	242	0.252346	1
AB13727	meat	game	E coli	50	13	0.26	1
AB02273	plants	fruit + vegetables	E coli	50	13	0.26	1
AB13722	plants	fruit + vegetables	E coli	91	24	0.263736	1
AB00729	meat	poultry	Salmonella enteritidis	60	16	0.266667	1
AB02181	meat	beef	Staphylococcus spp	37	10	0.27027	1
AB01868	fish_seafood	seafood + fish	Other indicator	44	12	0.272727	1
AB11229	meat	poultry	Staphylococcus spp	42	12	0.285714	1
AB07408	meat	mixed	Staphylococcus spp	694	200	0.288184	1
AB13727	meat	pork	E coli	110	32	0.290909	1
AB10484	fish_seafood	seafood + fish	E coli	82	24	0.292683	1
AB11229	meat	beef	Staphylococcus spp	68	20	0.294118	1
AB16259	fish_seafood	seafood + fish	Salmonella other	730	217	0.29726	1
AB01259	plants	fruit + vegetables	Other indicator	37	11	0.297297	1
AB13474	meat	pork	E coli	133	41	0.308271	1
AB04620	meat	poultry	Staphylococcus spp	35	11	0.314286	1
AB03165	meat	poultry	Salmonella other	259	82	0.316602	1
AB01805	meat	poultry	Yersinia enterolitica	80	26	0.325	1
AB16448	plants	fruit + vegetables	Other indicator	39	13	0.333333	1
AB00222	meat	poultry	Campylobacter spp	6367	2146	0.33705	1
AB15881	fish_seafood	seafood + fish	Vibrio spp	94	32	0.340426	1
AB04051	meat	poultry	Salmonella other	321	114	0.35514	1
AB00864	meat	poultry	Salmonella other	297	107	0.360269	1
AB08686	meat	mixed	E coli	252	91	0.361111	1
AB04620	meat	poultry	Staphylococcus spp	36	13	0.361111	1
AB13727	meat	poultry	E coli	80	29	0.3625	1
AB13727	meat	beef	E coli	82	30	0.365854	1
AB15464	meat	beef	Staphylococcus spp	38	14	0.368421	1
AB15838	fish_seafood	seafood + fish	Vibrio spp	250	95	0.38	1
AB07933	fish_seafood	seafood + fish	E coli	188	73	0.388298	1
AB01156	meat	poultry	Campylobacter spp	240	94	0.391667	1
AB14958	fish_seafood	seafood + fish	E coli	50	20	0.4	1
AB10587	meat	beef	Campylobacter spp	97	39	0.402062	1
AB12808	meat	mixed	Campylobacter spp	101	41	0.405941	1
AB10486	fish_seafood	seafood + fish	Salmonella other	154	63	0.409091	1
AB00731	meat	poultry	Listeria spp	63	26	0.412698	1
AB16177	meat	poultry	E coli	50	21	0.42	1
AB11055	fish_seafood	seafood + fish	Vibrio spp	78	33	0.423077	1
AB15837	fish_seafood	seafood + fish	Vibrio spp	224	98	0.4375	1
AB16338	meat	pork	E coli	3000	1319	0.439667	1
AB11229	meat	mixed	Enterococcus spp	100	45	0.45	1
AB02982	meat	poultry	Campylobacter spp	412	188	0.456311	1
AB02181	meat	pork	Staphylococcus spp	71	35	0.492958	1
AB00058	meat	beef	Staphylococcus spp	46	23	0.5	2
AB04419	plants	fruit + vegetables	Other indicator	160	80	0.5	2
AB00056	meat	poultry	Staphylococcus spp	167	84	0.502994	2
AB00731	meat	poultry	Listeria spp	63	32	0.507937	2
AB07176	fish_seafood	seafood + fish	Salmonella other	71	37	0.521127	2
AB09989	meat	poultry	E coli	231	124	0.536797	2
AB03531	meat	poultry	Campylobacter spp	1256	677	0.539013	2
AB15464	meat	poultry	Staphylococcus spp	72	39	0.541667	2
AB01868	fish_seafood	seafood + fish	E coli	44	24	0.545455	2
AB08574	meat	poultry	Campylobacter spp	2104	1206	0.573194	2
AB01868	fish_seafood	seafood + fish	Enterococcus spp	44	26	0.590909	2
AB01391	meat	poultry	Other indicator	120	72	0.6	2
AB14087	fish_seafood	seafood + fish	Vibrio spp	110	72	0.654545	2
AB09352	meat	poultry	Staphylococcus spp	30	20	0.666667	2
AB05282	meat	poultry	E coli	163	109	0.668712	2
AB06930	meat	mixed	E coli	138	93	0.673913	2
AB02181	meat	poultry	Staphylococcus spp	37	25	0.675676	2
AB15881	fish_seafood	seafood + fish	Vibrio spp	166	113	0.680723	2
AB16338	meat	beef	E coli	2991	2061	0.689067	2
AB05826	meat	poultry	Campylobacter spp	241	167	0.692946	2
AB02273	plants	fruit + vegetables	Enterococcus spp	50	35	0.7	2
AB15216	meat	beef	E coli	75	55	0.733333	2
AB09488	meat	beef	E coli	91	67	0.736264	2
AB00776	meat	poultry	E coli	317	234	0.73817	2
AB06926	meat	poultry	E coli	50	37	0.74	2
AB00864	meat	poultry	Salmonella other	134	107	0.798507	2
AB00868	meat	pork	Enterococcus spp	133	107	0.804511	2
AB13474	meat	beef	E coli	134	110	0.820896	2
AB07642	meat	poultry	E coli	190	157	0.826316	2
AB07642	meat	poultry	Other indicator	190	157	0.826316	2
AB16338	meat	poultry	E coli	5930	4906	0.827319	2
AB10642	meat	poultry	Enterococcus spp	99	82	0.828283	2
AB02982	meat	poultry	Campylobacter spp	188	157	0.835106	2
AB07506	meat	beef	Other indicator	99	83	0.838384	2
AB07503	meat	poultry	Enterococcus spp	316	265	0.838608	2
AB02984	meat	veal	E coli	153	133	0.869281	2
AB06934	meat	poultry	E coli	169	150	0.887574	2
AB07506	meat	poultry	Other indicator	187	166	0.887701	2
AB06930	meat	poultry	E coli	195	175	0.897436	2
AB07978	meat	poultry	Campylobacter spp	60	54	0.9	2
AB13474	meat	poultry	E coli	297	271	0.912458	2
AB09488	meat	pork	E coli	90	83	0.922222	2
AB08346	meat	poultry	E coli	98	92	0.938776	2
AB15211	meat	poultry	E coli	98	92	0.938776	2
AB07192	milk	raw milk	Staphylococcus spp	35	33	0.942857	2
AB02982	meat	poultry	E coli	412	392	0.951456	2
AB04114	meat	poultry	Other indicator	43	41	0.953488	2
AB00868	meat	beef	Enterococcus spp	134	129	0.962687	2
AB00868	meat	poultry	Enterococcus spp	297	296	0.996633	2
AB05712	meat	game	Enterococcus spp	55	55	1	2
AB04654	meat	pork	Salmonella other	69	69	1	2
AB00519	meat	poultry	E coli	120	120	1	2
AB09488	meat	poultry	E coli	110	110	1	2
AB04654	meat	poultry	Salmonella other	33	33	1	2
AB10062	milk	processed	Technological flora	52	52	1	2
AB07995	milk	processed	Technological flora	91	91	1	2

## Sheet: AMR prevalence score
Reference ID	Food category	Food item	Bacteria	Samples [n]	Samples positive for the bacteria [n]	Bacteria prevalence	Isolates [n]	Control isolates>=15	AM class	AMR Detection [0/1]	No. AMR isolates observed [n]	AMR prevalence	AMR prevalence score
AB15340	fish_seafood	seafood + fish	Campylobacter spp	171	1	0.00584795	2	0	aminoglycosides	1	2	1
AB15340	fish_seafood	seafood + fish	Campylobacter spp	171	1	0.00584795	2	0	fluoroquinolones	0	0	0
AB15340	fish_seafood	seafood + fish	Campylobacter spp	171	1	0.00584795	2	0	lincosamides	0	0	0
AB15340	fish_seafood	seafood + fish	Campylobacter spp	171	1	0.00584795	2	0	macrolides	0	0	0
AB15340	fish_seafood	seafood + fish	Campylobacter spp	171	1	0.00584795	2	0	phenicols	0	0	0
AB15340	fish_seafood	seafood + fish	Campylobacter spp	171	1	0.00584795	2	0	tetracyclines	0	0	0
AB01868	fish_seafood	seafood + fish	E coli	44	24	0.545455	60	1	aminoglycosides	0	0	0	0
AB07933	fish_seafood	seafood + fish	E coli	188	73	0.388298	116	1	aminoglycosides	0	0	0	0
AB15340	fish_seafood	seafood + fish	E coli	171	16	0.0935673	40	1	aminoglycosides	0	0	0	0
AB01868	fish_seafood	seafood + fish	E coli	44	24	0.545455	60	1	carbapenems	0	0	0	0
AB01868	fish_seafood	seafood + fish	E coli	44	24	0.545455	60	1	cephalosporins	0	0	0	0
AB15340	fish_seafood	seafood + fish	E coli	171	16	0.0935673	40	1	cephalosporins	0	0	0	0
AB07933	fish_seafood	seafood + fish	E coli	188	73	0.388298	116	1	fluoroquinolones	0	0	0	0
AB14142	fish_seafood	seafood + fish	E coli	120	1	0.00833333	7	0	aminoglycosides	0	0	0
AB14958	fish_seafood	seafood + fish	E coli	50	20	0.4	5	0	aminoglycosides	1	1	0.2
AB15340	fish_seafood	seafood + fish	E coli	171	16	0.0935673	40	1	fluoroquinolones	0	0	0	0
AB01868	fish_seafood	seafood + fish	E coli	44	24	0.545455	60	1	glycylcyclines	0	0	0	0
AB14960	fish_seafood	seafood + fish	E coli	50	2	0.04	2	0	aminoglycosides	1	2	1
AB14960	fish_seafood	seafood + fish	E coli	50	2	0.04	2	0	aminoglycosides	1	1	0.5
AB07933	fish_seafood	seafood + fish	E coli	188	73	0.388298	116	1	phenicols	0	0	0	0
AB15340	fish_seafood	seafood + fish	E coli	171	16	0.0935673	40	1	phenicols	0	0	0	0
AB01868	fish_seafood	seafood + fish	E coli	44	24	0.545455	60	1	polypeptids	0	0	0	0
AB07933	fish_seafood	seafood + fish	E coli	188	73	0.388298	116	1	rifamycins	0	0	0	0
AB01868	fish_seafood	seafood + fish	Enterococcus spp	44	26	0.590909	55	1	fluoroquinolones	0	0	0	0
AB01868	fish_seafood	seafood + fish	Enterococcus spp	44	26	0.590909	55	1	glycopeptides	0	0	0	0
AB08194	fish_seafood	seafood + fish	E coli	60	11	0.183333	11	0	cephalosporins	1	7	0.636364
AB08194	fish_seafood	seafood + fish	E coli	60	11	0.183333	11	0	cephalosporins	1	4	0.363636
AB08194	fish_seafood	seafood + fish	E coli	60	11	0.183333	11	0	cephalosporins	0	0	0
AB01868	fish_seafood	seafood + fish	Enterococcus spp	44	26	0.590909	55	1	lipopeptide	0	0	0	0
AB01868	fish_seafood	seafood + fish	Enterococcus spp	44	26	0.590909	55	1	oxazolidinones	0	0	0	0
AB01868	fish_seafood	seafood + fish	Enterococcus spp	44	26	0.590909	55	1	penicillins	0	0	0	0
AB15340	fish_seafood	seafood + fish	Listeria spp	171	7	0.0409357	20	1	aminoglycosides	0	0	0	0
AB11901	fish_seafood	seafood + fish	E coli	60	11	0.183333	11	0	cephalosporins	1	7	0.636364
AB11901	fish_seafood	seafood + fish	E coli	60	11	0.183333	11	0	cephalosporins	1	4	0.363636
AB11901	fish_seafood	seafood + fish	E coli	60	11	0.183333	11	0	cephalosporins	0	0	0
AB14142	fish_seafood	seafood + fish	E coli	120	1	0.00833333	7	0	cephalosporins	0	0	0
AB14958	fish_seafood	seafood + fish	E coli	50	20	0.4	5	0	cephalosporins	1	5	1
AB15340	fish_seafood	seafood + fish	Listeria spp	171	14	0.0818713	37	1	aminoglycosides	0	0	0	0
AB14960	fish_seafood	seafood + fish	E coli	50	2	0.04	2	0	cephalosporins	1	2	1
AB15340	fish_seafood	seafood + fish	Listeria spp	171	7	0.0409357	20	1	fluoroquinolones	0	0	0	0
AB15340	fish_seafood	seafood + fish	Listeria spp	171	14	0.0818713	37	1	fluoroquinolones	0	0	0	0
AB15340	fish_seafood	seafood + fish	Listeria spp	171	7	0.0409357	20	1	macrolides	0	0	0	0
AB15340	fish_seafood	seafood + fish	Listeria spp	171	14	0.0818713	37	1	macrolides	0	0	0	0
AB15340	fish_seafood	seafood + fish	Listeria spp	171	7	0.0409357	20	1	penicillins	0	0	0	0
AB15340	fish_seafood	seafood + fish	Listeria spp	171	14	0.0818713	37	1	penicillins	0	0	0	0
AB15340	fish_seafood	seafood + fish	Listeria spp	171	7	0.0409357	20	1	phenicols	0	0	0	0
AB14142	fish_seafood	seafood + fish	E coli	120	1	0.00833333	7	0	fluoroquinolones	0	0	0
AB15340	fish_seafood	seafood + fish	Listeria spp	171	14	0.0818713	37	1	phenicols	0	0	0	0
AB15340	fish_seafood	seafood + fish	Listeria spp	171	7	0.0409357	20	1	rifamycins	0	0	0	0
AB14960	fish_seafood	seafood + fish	E coli	50	2	0.04	2	0	fluoroquinolones	1	2	1
AB15340	fish_seafood	seafood + fish	Listeria spp	171	14	0.0818713	37	1	rifamycins	0	0	0	0
AB15340	fish_seafood	seafood + fish	Listeria spp	171	7	0.0409357	20	1	tetracyclines	0	0	0	0
AB01868	fish_seafood	seafood + fish	Other indicator	44	12	0.272727	26	1	aminoglycosides	0	0	0	0
AB14142	fish_seafood	seafood + fish	E coli	120	1	0.00833333	7	0	nitrofurans	0	0	0
AB01868	fish_seafood	seafood + fish	Other indicator	44	12	0.272727	26	1	cephalosporins	0	0	0	0
AB01868	fish_seafood	seafood + fish	Other indicator	44	12	0.272727	26	1	fluoroquinolones	0	0	0	0
AB01868	fish_seafood	seafood + fish	Other indicator	44	12	0.272727	26	1	polypeptids	0	0	0	0
AB10581	fish_seafood	seafood + fish	Salmonella other	48	11	0.229167	18	1	aminoglycosides	0	0	0	0
AB10486	fish_seafood	seafood + fish	Salmonella other	154	63	0.409091	84	1	cephalosporins	0	0	0	0
AB14142	fish_seafood	seafood + fish	E coli	120	1	0.00833333	7	0	penicillins	0	0	0
AB10581	fish_seafood	seafood + fish	Salmonella other	48	11	0.229167	18	1	cephalosporins	0	0	0	0
AB10581	fish_seafood	seafood + fish	Salmonella other	48	11	0.229167	18	1	fluoroquinolones	0	0	0	0
AB14960	fish_seafood	seafood + fish	E coli	50	2	0.04	2	0	penicillins	1	2	1
AB10581	fish_seafood	seafood + fish	Salmonella other	48	11	0.229167	18	1	penicillins	0	0	0	0
AB10486	fish_seafood	seafood + fish	Salmonella other	154	63	0.409091	84	1	phosphonic acids	0	0	0	0
AB10581	fish_seafood	seafood + fish	Salmonella other	48	11	0.229167	18	1	polypeptids	0	0	0	0
AB14142	fish_seafood	seafood + fish	E coli	120	1	0.00833333	7	0	phenicols	0	0	0
AB14958	fish_seafood	seafood + fish	E coli	50	20	0.4	5	0	phenicols	1	2	0.4
AB14958	fish_seafood	seafood + fish	E coli	50	20	0.4	5	0	phenicols	1	1	0.2
AB10581	fish_seafood	seafood + fish	Salmonella other	48	11	0.229167	18	1	tetracyclines	0	0	0	0
AB14960	fish_seafood	seafood + fish	E coli	50	2	0.04	2	0	phenicols	1	2	1
AB04279	fish_seafood	seafood + fish	Staphylococcus spp	100	9	0.09	45	1	aminoglycosides	0	0	0	0
AB10859	fish_seafood	seafood + fish	Staphylococcus spp	100	9	0.09	45	1	aminoglycosides	0	0	0	0
AB00097	fish_seafood	seafood + fish	Staphylococcus spp	136	17	0.125	17	1	cephalosporins	0	0	0	0
AB14142	fish_seafood	seafood + fish	E coli	120	1	0.00833333	7	0	polypeptids	1	7	1
AB04279	fish_seafood	seafood + fish	Staphylococcus spp	100	9	0.09	45	1	cephalosporins	0	0	0	0
AB10859	fish_seafood	seafood + fish	Staphylococcus spp	100	9	0.09	45	1	cephalosporins	0	0	0	0
AB14958	fish_seafood	seafood + fish	E coli	50	20	0.4	5	0	sulfonamides	1	2	0.4
AB04279	fish_seafood	seafood + fish	Staphylococcus spp	100	9	0.09	45	1	fluoroquinolones	0	0	0	0
AB14960	fish_seafood	seafood + fish	E coli	50	2	0.04	2	0	sulfonamides	1	2	1
AB10859	fish_seafood	seafood + fish	Staphylococcus spp	100	9	0.09	45	1	fluoroquinolones	0	0	0	0
AB04279	fish_seafood	seafood + fish	Staphylococcus spp	100	9	0.09	45	1	lincosamides	0	0	0	0
AB00097	fish_seafood	seafood + fish	Staphylococcus spp	136	17	0.125	17	1	penicillins	0	0	0	0
AB04279	fish_seafood	seafood + fish	Staphylococcus spp	100	9	0.09	45	1	penicillins	0	0	0	0
AB10859	fish_seafood	seafood + fish	Staphylococcus spp	100	9	0.09	45	1	penicillins	0	0	0	0
AB14142	fish_seafood	seafood + fish	E coli	120	1	0.00833333	7	0	tetracyclines	0	0	0
AB14958	fish_seafood	seafood + fish	E coli	50	20	0.4	5	0	tetracyclines	1	2	0.4
AB00097	fish_seafood	seafood + fish	Staphylococcus spp	136	17	0.125	17	1	phosphonic acids	0	0	0	0
AB14960	fish_seafood	seafood + fish	E coli	50	2	0.04	2	0	tetracyclines	1	2	1
AB04279	fish_seafood	seafood + fish	Staphylococcus spp	100	9	0.09	45	1	sulfonamides combinations	0	0	0	0
AB04279	fish_seafood	seafood + fish	Staphylococcus spp	100	9	0.09	45	1	tetracyclines	0	0	0	0
AB14142	fish_seafood	seafood + fish	E coli	120	1	0.00833333	7	0	trimethoprim	0	0	0
AB15340	fish_seafood	seafood + fish	Vibrio spp	171	8	0.0467836	30	1	aminoglycosides	0	0	0	0
AB14960	fish_seafood	seafood + fish	E coli	50	2	0.04	2	0	trimethoprim	1	2	1
AB11055	fish_seafood	seafood + fish	Vibrio spp	78	33	0.423077	33	1	carbapenems	0	0	0	0
AB15340	fish_seafood	seafood + fish	Vibrio spp	171	8	0.0467836	30	1	carbapenems	0	0	0	0
AB11055	fish_seafood	seafood + fish	Vibrio spp	78	33	0.423077	33	1	cephalosporins	0	0	0	0
AB15340	fish_seafood	seafood + fish	Vibrio spp	171	8	0.0467836	30	1	cephalosporins	0	0	0	0
AB11055	fish_seafood	seafood + fish	Vibrio spp	78	33	0.423077	33	1	fluoroquinolones	0	0	0	0
AB14087	fish_seafood	seafood + fish	Vibrio spp	110	72	0.654545	32	1	fluoroquinolones	0	0	0	0
AB15340	fish_seafood	seafood + fish	Vibrio spp	171	8	0.0467836	30	1	fluoroquinolones	0	0	0	0
AB15838	fish_seafood	seafood + fish	Vibrio spp	250	95	0.38	95	1	fluoroquinolones	0	0	0	0
AB11055	fish_seafood	seafood + fish	Vibrio spp	78	33	0.423077	33	1	nitrofurans	0	0	0	0
AB13862	fish_seafood	seafood + fish	Listeria spp	102	1	0.00980392	1	0	aminoglycosides	0	0	0
AB13862	fish_seafood	seafood + fish	Listeria spp	102	1	0.00980392	1	0	aminoglycosides	1	1	1
AB11055	fish_seafood	seafood + fish	Vibrio spp	78	33	0.423077	33	1	penicillins	0	0	0	0
AB08754	fish_seafood	seafood + fish	Vibrio spp	400	64	0.16	64	1	phenicols	0	0	0	0
AB11055	fish_seafood	seafood + fish	Vibrio spp	78	33	0.423077	33	1	phenicols	0	0	0	0
AB13862	fish_seafood	seafood + fish	Listeria spp	102	1	0.00980392	1	0	cephalosporins	0	0	0
AB13862	fish_seafood	seafood + fish	Listeria spp	102	1	0.00980392	1	0	fluoroquinolones	1	1	1
AB14087	fish_seafood	seafood + fish	Vibrio spp	110	72	0.654545	32	1	phenicols	0	0	0	0
AB15340	fish_seafood	seafood + fish	Vibrio spp	171	8	0.0467836	30	1	phenicols	0	0	0	0
AB11055	fish_seafood	seafood + fish	Vibrio spp	78	33	0.423077	33	1	sulfonamides combinations	0	0	0	0
AB13862	fish_seafood	seafood + fish	Listeria spp	102	1	0.00980392	1	0	macrolides	0	0	0
AB15340	fish_seafood	seafood + fish	Vibrio spp	171	8	0.0467836	30	1	sulfonamides combinations	0	0	0	0
AB08754	fish_seafood	seafood + fish	Vibrio spp	400	64	0.16	64	1	tetracyclines	0	0	0	0
AB14087	fish_seafood	seafood + fish	Vibrio spp	110	72	0.654545	32	1	tetracyclines	0	0	0	0
AB15340	fish_seafood	seafood + fish	Vibrio spp	171	8	0.0467836	30	1	tetracyclines	0	0	0	0
AB08575	meat	beef	Campylobacter spp	1514	71	0.0468956	49	1	aminoglycosides	0	0	0	0
AB13862	fish_seafood	seafood + fish	Listeria spp	102	1	0.00980392	1	0	penicillins	0	0	0
AB10587	meat	beef	Campylobacter spp	97	39	0.402062	33	1	aminoglycosides	0	0	0	0
AB10587	meat	beef	Campylobacter spp	97	39	0.402062	33	1	phenicols	0	0	0	0
AB13862	fish_seafood	seafood + fish	Listeria spp	102	1	0.00980392	1	0	phenicols	0	0	0
AB13474	meat	beef	E coli	134	110	0.820896	110	1	aminoglycosides	0	0	0	0
AB13727	meat	beef	E coli	82	30	0.365854	30	1	aminoglycosides	0	0	0	0
AB13474	meat	beef	E coli	134	110	0.820896	110	1	cephalosporins	0	0	0	0
AB13727	meat	beef	E coli	82	30	0.365854	30	1	cephalosporins	0	0	0	0
AB13862	fish_seafood	seafood + fish	Listeria spp	102	1	0.00980392	1	0	sulfonamides combinations	0	0	0
AB13862	fish_seafood	seafood + fish	Listeria spp	102	1	0.00980392	1	0	tetracyclines	0	0	0
AB13474	meat	beef	E coli	134	110	0.820896	110	1	fluoroquinolones	0	0	0	0
AB13727	meat	beef	E coli	82	30	0.365854	30	1	fluoroquinolones	0	0	0	0
AB16338	meat	beef	E coli	2991	2061	0.689067	2061	1	fluoroquinolones	0	0	0	0
AB10314	fish_seafood	seafood + fish	Other indicator	52	10	0.192308	1	0	aminoglycosides	1	1	1
AB10314	fish_seafood	seafood + fish	Other indicator	52	10	0.192308	5	0	aminoglycosides	1	1	0.2
AB13727	meat	beef	E coli	82	30	0.365854	30	1	penicillins	0	0	0	0
AB10314	fish_seafood	seafood + fish	Other indicator	52	10	0.192308	5	0	carbapenems	1	2	0.4
AB13727	meat	beef	E coli	82	30	0.365854	30	1	phenicols	0	0	0	0
AB10314	fish_seafood	seafood + fish	Other indicator	52	10	0.192308	5	0	cephalosporins	1	5	1
AB10314	fish_seafood	seafood + fish	Other indicator	52	10	0.192308	1	0	cephalosporins	1	1	1
AB13727	meat	beef	E coli	82	30	0.365854	30	1	polypeptids	0	0	0	0
AB10314	fish_seafood	seafood + fish	Other indicator	52	10	0.192308	1	0	fluoroquinolones	1	1	1
AB10314	fish_seafood	seafood + fish	Other indicator	52	10	0.192308	5	0	macrolides	1	4	0.8
AB10314	fish_seafood	seafood + fish	Other indicator	52	10	0.192308	1	0	macrolides	1	1	1
AB05772	fish_seafood	seafood + fish	Other indicator	49	4	0.0816327	4	0	penicillins	1	4	1
AB10314	fish_seafood	seafood + fish	Other indicator	52	10	0.192308	5	0	penicillins	1	5	1
AB10314	fish_seafood	seafood + fish	Other indicator	52	10	0.192308	1	0	penicillins	1	1	1
AB10314	fish_seafood	seafood + fish	Other indicator	52	10	0.192308	5	0	penicillins	1	3	0.6
AB13474	meat	beef	E coli	134	110	0.820896	110	1	sulfonamides	0	0	0	0
AB10314	fish_seafood	seafood + fish	Other indicator	52	10	0.192308	5	0	polypeptids	1	5	1
AB10314	fish_seafood	seafood + fish	Other indicator	52	10	0.192308	1	0	polypeptids	1	1	1
AB10314	fish_seafood	seafood + fish	Other indicator	52	10	0.192308	5	0	tetracyclines	1	1	0.2
AB16010	fish_seafood	seafood + fish	Salmonella derby	428	8	0.0186916	8	0	aminoglycosides	1	5	0.625
AB16010	fish_seafood	seafood + fish	Salmonella derby	428	8	0.0186916	8	0	aminoglycosides	1	4	0.5
AB16010	fish_seafood	seafood + fish	Salmonella derby	428	8	0.0186916	8	0	aminoglycosides	1	7	0.875
AB16010	fish_seafood	seafood + fish	Salmonella derby	428	8	0.0186916	8	0	cephalosporins	1	1	0.125
AB16010	fish_seafood	seafood + fish	Salmonella derby	428	8	0.0186916	8	0	fluoroquinolones	1	3	0.375
AB16010	fish_seafood	seafood + fish	Salmonella derby	428	8	0.0186916	8	0	fluoroquinolones	1	6	0.75
AB16010	fish_seafood	seafood + fish	Salmonella derby	428	8	0.0186916	8	0	penicillins	1	3	0.375
AB16010	fish_seafood	seafood + fish	Salmonella derby	428	8	0.0186916	8	0	penicillins	1	5	0.625
AB16010	fish_seafood	seafood + fish	Salmonella derby	428	8	0.0186916	8	0	phenicols	1	6	0.75
AB16010	fish_seafood	seafood + fish	Salmonella derby	428	8	0.0186916	8	0	sulfonamides combinations	1	5	0.625
AB16010	fish_seafood	seafood + fish	Salmonella derby	428	8	0.0186916	8	0	tetracyclines	1	8	1
AB16010	fish_seafood	seafood + fish	Salmonella enteritidis	428	3	0.00700935	3	0	aminoglycosides	1	2	0.666667
AB16010	fish_seafood	seafood + fish	Salmonella enteritidis	100	1	0.01	1	0	cephalosporins	1	1	1
AB16010	fish_seafood	seafood + fish	Salmonella enteritidis	428	3	0.00700935	3	0	cephalosporins	1	1	0.333333
AB16010	fish_seafood	seafood + fish	Salmonella enteritidis	100	1	0.01	1	0	fluoroquinolones	1	1	1
AB16010	fish_seafood	seafood + fish	Salmonella enteritidis	428	3	0.00700935	3	0	fluoroquinolones	1	2	0.666667
AB16010	fish_seafood	seafood + fish	Salmonella enteritidis	428	3	0.00700935	3	0	penicillins	1	1	0.333333
AB16010	fish_seafood	seafood + fish	Salmonella enteritidis	428	3	0.00700935	3	0	penicillins	1	2	0.666667
AB16010	fish_seafood	seafood + fish	Salmonella infantis	428	1	0.00233645	1	0	aminoglycosides	1	1	1
AB16010	fish_seafood	seafood + fish	Salmonella infantis	428	1	0.00233645	1	0	phenicols	1	1	1
AB02037	fish_seafood	seafood + fish	Salmonella other	100	5	0.05	5	0	aminoglycosides	1	1	0.2
AB02037	fish_seafood	seafood + fish	Salmonella other	100	5	0.05	5	0	aminoglycosides	0	0	0
AB02037	fish_seafood	seafood + fish	Salmonella other	100	5	0.05	5	0	aminoglycosides	1	2	0.4
AB04279	fish_seafood	seafood + fish	Salmonella other	100	5	0.05	5	0	aminoglycosides	1	1	0.2
AB04279	fish_seafood	seafood + fish	Salmonella other	100	5	0.05	5	0	aminoglycosides	1	4	0.8
AB07176	fish_seafood	seafood + fish	Salmonella other	71	13	0.183099	13	0	aminoglycosides	1	2	0.153846
AB13474	meat	beef	E coli	134	110	0.820896	110	1	sulfonamides combinations	0	0	0	0
AB07176	fish_seafood	seafood + fish	Salmonella other	71	13	0.183099	13	0	aminoglycosides	1	7	0.538462
AB07176	fish_seafood	seafood + fish	Salmonella other	71	6	0.084507	6	0	aminoglycosides	1	1	0.166667
AB00868	meat	beef	Enterococcus spp	134	129	0.962687	129	1	aminoglycosides	0	0	0	0
AB00868	meat	beef	Enterococcus spp	134	129	0.962687	129	1	fluoroquinolones	0	0	0	0
AB00868	meat	beef	Enterococcus spp	134	129	0.962687	129	1	glycopeptides	0	0	0	0
AB00868	meat	beef	Enterococcus spp	134	129	0.962687	129	1	lipopeptide	0	0	0	0
AB10859	fish_seafood	seafood + fish	Salmonella other	100	5	0.05	5	0	aminoglycosides	1	1	0.2
AB10859	fish_seafood	seafood + fish	Salmonella other	100	5	0.05	5	0	aminoglycosides	1	4	0.8
AB14959	fish_seafood	seafood + fish	Salmonella other	50	9	0.18	9	0	aminoglycosides	1	1	0.111111
AB00868	meat	beef	Enterococcus spp	134	129	0.962687	129	1	oxazolidinones	0	0	0	0
AB16010	fish_seafood	seafood + fish	Salmonella other	428	3	0.00700935	3	0	aminoglycosides	1	1	0.333333
AB16010	fish_seafood	seafood + fish	Salmonella other	428	1	0.00233645	1	0	aminoglycosides	1	1	1
AB16010	fish_seafood	seafood + fish	Salmonella other	428	6	0.0140187	6	0	aminoglycosides	1	1	0.166667
AB16010	fish_seafood	seafood + fish	Salmonella other	100	1	0.01	1	0	aminoglycosides	1	1	1
AB16010	fish_seafood	seafood + fish	Salmonella other	428	3	0.00700935	3	0	aminoglycosides	1	2	0.666667
AB16010	fish_seafood	seafood + fish	Salmonella other	428	2	0.0046729	2	0	aminoglycosides	1	2	1
AB16010	fish_seafood	seafood + fish	Salmonella other	100	2	0.02	2	0	aminoglycosides	1	2	1
AB16010	fish_seafood	seafood + fish	Salmonella other	428	2	0.0046729	2	0	aminoglycosides	1	1	0.5
AB16010	fish_seafood	seafood + fish	Salmonella other	428	3	0.00700935	3	0	aminoglycosides	1	3	1
AB16010	fish_seafood	seafood + fish	Salmonella other	428	6	0.0140187	6	0	aminoglycosides	1	3	0.5
AB00868	meat	beef	Enterococcus spp	134	129	0.962687	129	1	penicillins	0	0	0	0
AB00868	meat	beef	Enterococcus spp	134	129	0.962687	129	1	phenicols	0	0	0	0
AB02037	fish_seafood	seafood + fish	Salmonella other	100	5	0.05	5	0	cephalosporins	0	0	0
AB04279	fish_seafood	seafood + fish	Salmonella other	100	5	0.05	5	0	cephalosporins	0	0	0
AB07176	fish_seafood	seafood + fish	Salmonella other	71	13	0.183099	13	0	cephalosporins	1	4	0.307692
AB07506	meat	beef	Other indicator	99	83	0.838384	24	1	aminoglycosides	0	0	0	0
AB07176	fish_seafood	seafood + fish	Salmonella other	71	13	0.183099	13	0	cephalosporins	1	2	0.153846
AB15449	meat	beef	Salmonella other	308	28	0.0909091	28	1	aminoglycosides	0	0	0	0
AB15449	meat	beef	Salmonella other	308	28	0.0909091	28	1	cephalosporins	0	0	0	0
AB15449	meat	beef	Salmonella other	308	28	0.0909091	28	1	fluoroquinolones	0	0	0	0
AB10859	fish_seafood	seafood + fish	Salmonella other	100	5	0.05	5	0	cephalosporins	0	0	0
AB16010	fish_seafood	seafood + fish	Salmonella other	100	1	0.01	1	0	cephalosporins	1	1	1
AB16010	fish_seafood	seafood + fish	Salmonella other	428	1	0.00233645	1	0	cephalosporins	1	1	1
AB16010	fish_seafood	seafood + fish	Salmonella other	428	6	0.0140187	6	0	cephalosporins	1	1	0.166667
AB16010	fish_seafood	seafood + fish	Salmonella other	428	3	0.00700935	3	0	cephalosporins	1	1	0.333333
AB16010	fish_seafood	seafood + fish	Salmonella other	428	6	0.0140187	6	0	cephalosporins	1	4	0.666667
AB16010	fish_seafood	seafood + fish	Salmonella other	428	3	0.00700935	3	0	cephalosporins	1	2	0.666667
AB16010	fish_seafood	seafood + fish	Salmonella other	428	6	0.0140187	6	0	cephalosporins	1	5	0.833333
AB15449	meat	beef	Salmonella other	308	28	0.0909091	28	1	macrolides	0	0	0	0
AB15449	meat	beef	Salmonella other	308	28	0.0909091	28	1	sulfonamides combinations	0	0	0	0
AB15464	meat	beef	Staphylococcus spp	38	14	0.368421	17	1	aminoglycosides	0	0	0	0
AB02037	fish_seafood	seafood + fish	Salmonella other	100	5	0.05	5	0	fluoroquinolones	1	1	0.2
AB02037	fish_seafood	seafood + fish	Salmonella other	100	5	0.05	5	0	fluoroquinolones	1	4	0.8
AB04279	fish_seafood	seafood + fish	Salmonella other	100	5	0.05	5	0	fluoroquinolones	0	0	0
AB07176	fish_seafood	seafood + fish	Salmonella other	71	13	0.183099	13	0	fluoroquinolones	1	1	0.0769231
AB07176	fish_seafood	seafood + fish	Salmonella other	71	13	0.183099	13	0	fluoroquinolones	1	2	0.153846
AB07176	fish_seafood	seafood + fish	Salmonella other	71	13	0.183099	13	0	fluoroquinolones	1	3	0.230769
AB11229	meat	beef	Staphylococcus spp	68	20	0.294118	20	1	cephalosporins	0	0	0	0
AB11229	meat	beef	Staphylococcus spp	68	20	0.294118	20	1	glycopeptides	0	0	0	0
AB15464	meat	beef	Staphylococcus spp	38	14	0.368421	17	1	glycopeptides	0	0	0	0
AB14402	meat	beef	Staphylococcus spp	509	41	0.0805501	33	1	oxazolidinones	0	0	0	0
AB10859	fish_seafood	seafood + fish	Salmonella other	100	5	0.05	5	0	fluoroquinolones	0	0	0
AB11229	meat	beef	Staphylococcus spp	68	20	0.294118	20	1	penicillins	0	0	0	0
AB16010	fish_seafood	seafood + fish	Salmonella other	100	1	0.01	1	0	fluoroquinolones	1	1	1
AB16010	fish_seafood	seafood + fish	Salmonella other	428	1	0.00233645	1	0	fluoroquinolones	1	1	1
AB16010	fish_seafood	seafood + fish	Salmonella other	428	3	0.00700935	3	0	fluoroquinolones	1	2	0.666667
AB16010	fish_seafood	seafood + fish	Salmonella other	428	6	0.0140187	6	0	fluoroquinolones	1	4	0.666667
AB16010	fish_seafood	seafood + fish	Salmonella other	428	3	0.00700935	3	0	fluoroquinolones	1	3	1
AB16010	fish_seafood	seafood + fish	Salmonella other	428	2	0.0046729	2	0	fluoroquinolones	1	2	1
AB16010	fish_seafood	seafood + fish	Salmonella other	428	6	0.0140187	6	0	fluoroquinolones	1	1	0.166667
AB16010	fish_seafood	seafood + fish	Salmonella other	428	6	0.0140187	6	0	fluoroquinolones	1	3	0.5
AB16010	fish_seafood	seafood + fish	Salmonella other	428	3	0.00700935	3	0	fluoroquinolones	1	1	0.333333
AB15464	meat	beef	Staphylococcus spp	38	14	0.368421	17	1	rifamycins	0	0	0	0
AB11229	meat	beef	Staphylococcus spp	68	20	0.294118	20	1	sulfonamides combinations	0	0	0	0
AB04279	fish_seafood	seafood + fish	Salmonella other	100	5	0.05	5	0	lincosamides	0	0	0
AB02037	fish_seafood	seafood + fish	Salmonella other	100	5	0.05	5	0	macrolides	1	5	1
AB04279	fish_seafood	seafood + fish	Salmonella other	100	5	0.05	5	0	macrolides	0	0	0
AB02037	fish_seafood	seafood + fish	Salmonella other	100	5	0.05	5	0	nitrofurans	1	3	0.6
AB15464	meat	beef	Staphylococcus spp	38	14	0.368421	17	1	sulfonamides combinations	0	0	0	0
AB02037	fish_seafood	seafood + fish	Salmonella other	100	5	0.05	5	0	penicillins	1	1	0.2
AB02037	fish_seafood	seafood + fish	Salmonella other	100	5	0.05	5	0	penicillins	1	5	1
AB04279	fish_seafood	seafood + fish	Salmonella other	100	5	0.05	5	0	penicillins	0	0	0
AB07176	fish_seafood	seafood + fish	Salmonella other	71	13	0.183099	13	0	penicillins	1	2	0.153846
AB05712	meat	game	Enterococcus spp	55	55	1	55	1	glycopeptides	0	0	0	0
AB05712	meat	game	Enterococcus spp	55	55	1	55	1	macrolides	0	0	0	0
AB05712	meat	game	Enterococcus spp	55	55	1	55	1	penicillins	0	0	0	0
AB10859	fish_seafood	seafood + fish	Salmonella other	100	5	0.05	5	0	penicillins	0	0	0
AB05712	meat	game	Enterococcus spp	55	55	1	55	1	phenicols	0	0	0	0
AB05712	meat	game	Enterococcus spp	55	55	1	55	1	streptogramins	0	0	0	0
AB05712	meat	game	Enterococcus spp	55	55	1	55	1	tetracyclines	0	0	0	0
AB16010	fish_seafood	seafood + fish	Salmonella other	100	1	0.01	1	0	penicillins	1	1	1
AB16010	fish_seafood	seafood + fish	Salmonella other	428	1	0.00233645	1	0	penicillins	1	1	1
AB16010	fish_seafood	seafood + fish	Salmonella other	428	2	0.0046729	2	0	penicillins	1	1	0.5
AB16010	fish_seafood	seafood + fish	Salmonella other	428	6	0.0140187	6	0	penicillins	1	5	0.833333
AB16010	fish_seafood	seafood + fish	Salmonella other	428	6	0.0140187	6	0	penicillins	1	1	0.166667
AB08575	meat	lamb	Campylobacter spp	744	55	0.0739247	90	1	aminoglycosides	0	0	0	0
AB08575	meat	lamb	Campylobacter spp	744	55	0.0739247	90	1	nitrofurans	0	0	0	0
AB02037	fish_seafood	seafood + fish	Salmonella other	100	5	0.05	5	0	phenicols	1	1	0.2
AB07176	fish_seafood	seafood + fish	Salmonella other	71	13	0.183099	13	0	phenicols	1	2	0.153846
AB08686	meat	mixed	E coli	252	91	0.361111	57	1	aminoglycosides	0	0	0	0
AB06930	meat	mixed	E coli	138	93	0.673913	93	1	fluoroquinolones	0	0	0	0
AB08686	meat	mixed	E coli	252	91	0.361111	57	1	fluoroquinolones	0	0	0	0
AB16010	fish_seafood	seafood + fish	Salmonella other	100	1	0.01	1	0	phenicols	1	1	1
AB16010	fish_seafood	seafood + fish	Salmonella other	428	1	0.00233645	1	0	phenicols	1	1	1
AB16010	fish_seafood	seafood + fish	Salmonella other	428	2	0.0046729	2	0	phenicols	1	1	0.5
AB16010	fish_seafood	seafood + fish	Salmonella other	428	6	0.0140187	6	0	phenicols	1	5	0.833333
AB08686	meat	mixed	E coli	252	91	0.361111	57	1	nitrofurans	0	0	0	0
AB08686	meat	mixed	E coli	252	91	0.361111	57	1	phenicols	0	0	0	0
AB08686	meat	mixed	E coli	252	91	0.361111	57	1	sulfonamides combinations	0	0	0	0
AB02037	fish_seafood	seafood + fish	Salmonella other	100	5	0.05	5	0	sulfonamides	1	1	0.2
AB02037	fish_seafood	seafood + fish	Salmonella other	100	5	0.05	5	0	sulfonamides	1	2	0.4
AB11384	meat	mixed	Listeria spp	1268	148	0.116719	76	1	glycopeptides	0	0	0	0
AB07176	fish_seafood	seafood + fish	Salmonella other	71	13	0.183099	13	0	sulfonamides	1	4	0.307692
AB11384	meat	mixed	Listeria spp	1268	148	0.116719	35	1	glycopeptides	0	0	0	0
AB11384	meat	mixed	Listeria spp	1268	148	0.116719	40	1	sulfonamides	0	0	0	0
AB08877	meat	mixed	Other indicator	248	62	0.25	39	1	aminoglycosides	0	0	0	0
AB04279	fish_seafood	seafood + fish	Salmonella other	100	5	0.05	5	0	sulfonamides combinations	1	1	0.2
AB08877	meat	mixed	Other indicator	248	62	0.25	39	1	carbapenems	0	0	0	0
AB10859	fish_seafood	seafood + fish	Salmonella other	100	5	0.05	5	0	sulfonamides combinations	1	1	0.2
AB08877	meat	mixed	Other indicator	248	62	0.25	39	1	cephalosporins	0	0	0	0
AB16010	fish_seafood	seafood + fish	Salmonella other	100	1	0.01	1	0	sulfonamides combinations	1	1	1
AB16010	fish_seafood	seafood + fish	Salmonella other	428	1	0.00233645	1	0	sulfonamides combinations	1	1	1
AB16010	fish_seafood	seafood + fish	Salmonella other	428	3	0.00700935	3	0	sulfonamides combinations	1	2	0.666667
AB16010	fish_seafood	seafood + fish	Salmonella other	428	2	0.0046729	2	0	sulfonamides combinations	1	2	1
AB16010	fish_seafood	seafood + fish	Salmonella other	428	6	0.0140187	6	0	sulfonamides combinations	1	1	0.166667
AB16010	fish_seafood	seafood + fish	Salmonella other	428	3	0.00700935	3	0	sulfonamides combinations	1	1	0.333333
AB16010	fish_seafood	seafood + fish	Salmonella other	428	6	0.0140187	6	0	sulfonamides combinations	1	4	0.666667
AB03997	meat	mixed	Salmonella other	180	31	0.172222	155	1	aminoglycosides	0	0	0	0
AB02037	fish_seafood	seafood + fish	Salmonella other	100	5	0.05	5	0	tetracyclines	1	2	0.4
AB04279	fish_seafood	seafood + fish	Salmonella other	100	5	0.05	5	0	tetracyclines	0	0	0
AB07176	fish_seafood	seafood + fish	Salmonella other	71	13	0.183099	13	0	tetracyclines	1	2	0.153846
AB07176	fish_seafood	seafood + fish	Salmonella other	71	13	0.183099	13	0	tetracyclines	1	4	0.307692
AB07176	fish_seafood	seafood + fish	Salmonella other	71	6	0.084507	6	0	tetracyclines	1	3	0.5
AB03997	meat	mixed	Salmonella other	180	31	0.172222	155	1	cephalosporins	0	0	0	0
AB07176	fish_seafood	seafood + fish	Salmonella other	71	13	0.183099	13	0	tetracyclines	1	7	0.538462
AB07176	fish_seafood	seafood + fish	Salmonella other	71	6	0.084507	6	0	tetracyclines	1	5	0.833333
AB07506	meat	mixed	Salmonella other	286	16	0.0559441	16	1	phenicols	0	0	0	0
AB07408	meat	mixed	Staphylococcus spp	694	200	0.288184	200	1	aminoglycosides	0	0	0	0
AB07408	meat	mixed	Staphylococcus spp	694	200	0.288184	200	1	fluoroquinolones	0	0	0	0
AB07408	meat	mixed	Staphylococcus spp	694	200	0.288184	200	1	glycopeptides	0	0	0	0
AB10859	fish_seafood	seafood + fish	Salmonella other	100	5	0.05	5	0	tetracyclines	0	0	0
AB14959	fish_seafood	seafood + fish	Salmonella other	50	9	0.18	9	0	tetracyclines	1	1	0.111111
AB07408	meat	mixed	Staphylococcus spp	694	200	0.288184	200	1	glycylcyclines	0	0	0	0
AB16010	fish_seafood	seafood + fish	Salmonella other	100	1	0.01	1	0	tetracyclines	1	1	1
AB16010	fish_seafood	seafood + fish	Salmonella other	428	1	0.00233645	1	0	tetracyclines	1	1	1
AB16010	fish_seafood	seafood + fish	Salmonella other	428	3	0.00700935	3	0	tetracyclines	1	2	0.666667
AB16010	fish_seafood	seafood + fish	Salmonella other	428	2	0.0046729	2	0	tetracyclines	1	2	1
AB16010	fish_seafood	seafood + fish	Salmonella other	428	6	0.0140187	6	0	tetracyclines	1	1	0.166667
AB16010	fish_seafood	seafood + fish	Salmonella other	428	3	0.00700935	3	0	tetracyclines	1	1	0.333333
AB16010	fish_seafood	seafood + fish	Salmonella other	428	6	0.0140187	6	0	tetracyclines	1	5	0.833333
AB07408	meat	mixed	Staphylococcus spp	694	200	0.288184	200	1	lipopeptide	0	0	0	0
AB02037	fish_seafood	seafood + fish	Salmonella other	100	5	0.05	5	0	trimethoprim	1	1	0.2
AB07176	fish_seafood	seafood + fish	Salmonella other	71	13	0.183099	13	0	trimethoprim	1	2	0.153846
AB07408	meat	mixed	Staphylococcus spp	694	200	0.288184	200	1	nitrofurans	0	0	0	0
AB14959	fish_seafood	seafood + fish	Salmonella other	50	9	0.18	9	0	trimethoprim	1	1	0.111111
AB07408	meat	mixed	Staphylococcus spp	694	200	0.288184	200	1	oxazolidinones	0	0	0	0
AB16010	fish_seafood	seafood + fish	Salmonella stanley	428	2	0.0046729	2	0	aminoglycosides	1	1	0.5
AB16010	fish_seafood	seafood + fish	Salmonella stanley	100	1	0.01	1	0	aminoglycosides	1	1	1
AB16010	fish_seafood	seafood + fish	Salmonella stanley	428	2	0.0046729	2	0	aminoglycosides	1	2	1
AB16010	fish_seafood	seafood + fish	Salmonella stanley	428	2	0.0046729	2	0	cephalosporins	1	1	0.5
AB07176	fish_seafood	seafood + fish	Salmonella typhimurium	71	8	0.112676	8	0	aminoglycosides	1	3	0.375
AB14960	fish_seafood	seafood + fish	Salmonella typhimurium	50	1	0.02	1	0	aminoglycosides	1	1	1
AB15340	fish_seafood	seafood + fish	Salmonella typhimurium	171	1	0.00584795	3	0	aminoglycosides	0	0	0
AB16010	fish_seafood	seafood + fish	Salmonella typhimurium	428	8	0.0186916	8	0	aminoglycosides	1	2	0.25
AB16010	fish_seafood	seafood + fish	Salmonella typhimurium	428	8	0.0186916	8	0	aminoglycosides	1	5	0.625
AB16010	fish_seafood	seafood + fish	Salmonella typhimurium	100	1	0.01	1	0	aminoglycosides	1	1	1
AB16010	fish_seafood	seafood + fish	Salmonella typhimurium	428	8	0.0186916	8	0	aminoglycosides	1	7	0.875
AB07176	fish_seafood	seafood + fish	Salmonella typhimurium	71	8	0.112676	8	0	cephalosporins	1	2	0.25
AB15340	fish_seafood	seafood + fish	Salmonella typhimurium	171	1	0.00584795	3	0	cephalosporins	0	0	0
AB16010	fish_seafood	seafood + fish	Salmonella typhimurium	428	8	0.0186916	8	0	cephalosporins	1	1	0.125
AB07176	fish_seafood	seafood + fish	Salmonella typhimurium	71	8	0.112676	8	0	fluoroquinolones	1	1	0.125
AB15340	fish_seafood	seafood + fish	Salmonella typhimurium	171	1	0.00584795	3	0	fluoroquinolones	0	0	0
AB16010	fish_seafood	seafood + fish	Salmonella typhimurium	428	8	0.0186916	8	0	fluoroquinolones	1	2	0.25
AB16010	fish_seafood	seafood + fish	Salmonella typhimurium	100	1	0.01	1	0	fluoroquinolones	1	1	1
AB16010	fish_seafood	seafood + fish	Salmonella typhimurium	428	8	0.0186916	8	0	fluoroquinolones	1	8	1
AB07176	fish_seafood	seafood + fish	Salmonella typhimurium	71	8	0.112676	8	0	penicillins	1	1	0.125
AB15340	fish_seafood	seafood + fish	Salmonella typhimurium	171	1	0.00584795	3	0	penicillins	0	0	0
AB16010	fish_seafood	seafood + fish	Salmonella typhimurium	428	8	0.0186916	8	0	penicillins	1	4	0.5
AB16010	fish_seafood	seafood + fish	Salmonella typhimurium	428	8	0.0186916	8	0	penicillins	1	5	0.625
AB15340	fish_seafood	seafood + fish	Salmonella typhimurium	171	1	0.00584795	3	0	phenicols	0	0	0
AB16010	fish_seafood	seafood + fish	Salmonella typhimurium	428	8	0.0186916	8	0	phenicols	1	4	0.5
AB07176	fish_seafood	seafood + fish	Salmonella typhimurium	71	8	0.112676	8	0	sulfonamides	1	5	0.625
AB15340	fish_seafood	seafood + fish	Salmonella typhimurium	171	1	0.00584795	3	0	sulfonamides combinations	0	0	0
AB16010	fish_seafood	seafood + fish	Salmonella typhimurium	428	8	0.0186916	8	0	sulfonamides combinations	1	2	0.25
AB07176	fish_seafood	seafood + fish	Salmonella typhimurium	71	8	0.112676	8	0	tetracyclines	1	3	0.375
AB07176	fish_seafood	seafood + fish	Salmonella typhimurium	71	8	0.112676	8	0	tetracyclines	1	6	0.75
AB14960	fish_seafood	seafood + fish	Salmonella typhimurium	50	1	0.02	1	0	tetracyclines	1	1	1
AB15340	fish_seafood	seafood + fish	Salmonella typhimurium	171	1	0.00584795	3	0	tetracyclines	0	0	0
AB16010	fish_seafood	seafood + fish	Salmonella typhimurium	428	8	0.0186916	8	0	tetracyclines	1	6	0.75
AB14960	fish_seafood	seafood + fish	Salmonella typhimurium	50	1	0.02	1	0	trimethoprim	1	1	1
AB07408	meat	mixed	Staphylococcus spp	694	200	0.288184	200	1	rifamycins	0	0	0	0
AB00097	fish_seafood	seafood + fish	Staphylococcus spp	136	7	0.0514706	7	0	aminoglycosides	1	3	0.428571
AB07408	meat	mixed	Staphylococcus spp	694	200	0.288184	200	1	sulfonamides combinations	0	0	0	0
AB01868	fish_seafood	seafood + fish	Staphylococcus spp	44	4	0.0909091	9	0	aminoglycosides	0	0	0
AB01868	fish_seafood	seafood + fish	Staphylococcus spp	44	4	0.0909091	9	0	aminoglycosides	1	3	0.333333
AB08575	meat	pork	Campylobacter spp	1309	66	0.0504202	68	1	aminoglycosides	0	0	0	0
AB08575	meat	pork	Campylobacter spp	1309	66	0.0504202	68	1	nitrofurans	0	0	0	0
AB01868	fish_seafood	seafood + fish	Staphylococcus spp	44	4	0.0909091	9	0	carbolic acids	0	0	0
AB13474	meat	pork	E coli	133	41	0.308271	41	1	aminoglycosides	0	0	0	0
AB00097	fish_seafood	seafood + fish	Staphylococcus spp	136	7	0.0514706	7	0	cephalosporins	1	3	0.428571
AB13474	meat	pork	E coli	133	41	0.308271	41	1	cephalosporins	0	0	0	0
AB01868	fish_seafood	seafood + fish	Staphylococcus spp	44	4	0.0909091	9	0	cephalosporins	0	0	0
AB13474	meat	pork	E coli	133	41	0.308271	41	1	fluoroquinolones	0	0	0	0
AB13474	meat	pork	E coli	133	41	0.308271	41	1	penicillins	0	0	0	0
AB13727	meat	pork	E coli	110	32	0.290909	32	1	polypeptids	0	0	0	0
AB00097	fish_seafood	seafood + fish	Staphylococcus spp	136	7	0.0514706	7	0	fluoroquinolones	1	3	0.428571
AB01868	fish_seafood	seafood + fish	Staphylococcus spp	44	4	0.0909091	9	0	fluoroquinolones	0	0	0
AB00868	meat	pork	Enterococcus spp	133	107	0.804511	107	1	fluoroquinolones	0	0	0	0
AB00868	meat	pork	Enterococcus spp	133	107	0.804511	107	1	glycopeptides	0	0	0	0
AB01868	fish_seafood	seafood + fish	Staphylococcus spp	44	4	0.0909091	9	0	fusidanes	0	0	0
AB01868	fish_seafood	seafood + fish	Staphylococcus spp	44	4	0.0909091	9	0	glycopeptides	0	0	0
AB00868	meat	pork	Enterococcus spp	133	107	0.804511	107	1	lipopeptide	0	0	0	0
AB00097	fish_seafood	seafood + fish	Staphylococcus spp	136	7	0.0514706	7	0	lincosamides	1	3	0.428571
AB01868	fish_seafood	seafood + fish	Staphylococcus spp	44	4	0.0909091	9	0	lincosamides	0	0	0
AB00868	meat	pork	Enterococcus spp	133	107	0.804511	107	1	oxazolidinones	0	0	0	0
AB00868	meat	pork	Enterococcus spp	133	107	0.804511	107	1	penicillins	0	0	0	0
AB00097	fish_seafood	seafood + fish	Staphylococcus spp	136	7	0.0514706	7	0	macrolides	1	3	0.428571
AB01868	fish_seafood	seafood + fish	Staphylococcus spp	44	4	0.0909091	9	0	macrolides	0	0	0
AB03841	meat	pork	Salmonella other	1270	57	0.0448819	57	1	aminoglycosides	0	0	0	0
AB08575	meat	pork	Salmonella other	1309	25	0.0190985	24	1	aminoglycosides	0	0	0	0
AB01868	fish_seafood	seafood + fish	Staphylococcus spp	44	4	0.0909091	9	0	oxazolidinones	0	0	0
AB03841	meat	pork	Salmonella other	1270	57	0.0448819	57	1	cephalosporins	0	0	0	0
AB00097	fish_seafood	seafood + fish	Staphylococcus spp	136	7	0.0514706	7	0	penicillins	1	3	0.428571
AB03841	meat	pork	Salmonella other	1270	57	0.0448819	57	1	fluoroquinolones	0	0	0	0
AB00097	fish_seafood	seafood + fish	Staphylococcus spp	136	7	0.0514706	7	0	penicillins	1	7	1
AB00097	fish_seafood	seafood + fish	Staphylococcus spp	136	7	0.0514706	7	0	penicillins	1	1	0.142857
AB01868	fish_seafood	seafood + fish	Staphylococcus spp	44	4	0.0909091	9	0	penicillins	1	5	0.555556
AB08575	meat	pork	Salmonella other	1309	25	0.0190985	24	1	fluoroquinolones	0	0	0	0
AB03841	meat	pork	Salmonella other	1270	57	0.0448819	57	1	penicillins	0	0	0	0
AB08575	meat	pork	Salmonella typhimurium	1309	25	0.0190985	26	1	aminoglycosides	0	0	0	0
AB01805	meat	pork	Yersinia enterolitica	125	19	0.152	22	1	aminoglycosides	0	0	0	0
AB01156	meat	poultry	Campylobacter spp	240	94	0.391667	67	1	aminoglycosides	0	0	0	0
AB00097	fish_seafood	seafood + fish	Staphylococcus spp	136	7	0.0514706	7	0	phenicols	0	0	0
AB01868	fish_seafood	seafood + fish	Staphylococcus spp	44	4	0.0909091	9	0	phenicols	1	1	0.111111
AB01156	meat	poultry	Campylobacter spp	240	24	0.1	21	1	aminoglycosides	0	0	0	0
AB00097	fish_seafood	seafood + fish	Staphylococcus spp	136	7	0.0514706	7	0	phosphonic acids	1	4	0.571429
AB01868	fish_seafood	seafood + fish	Staphylococcus spp	44	4	0.0909091	9	0	pleuromutilins	0	0	0
AB02982	meat	poultry	Campylobacter spp	188	157	0.835106	157	1	aminoglycosides	0	0	0	0
AB00097	fish_seafood	seafood + fish	Staphylococcus spp	136	7	0.0514706	7	0	rifamycins	1	3	0.428571
AB01868	fish_seafood	seafood + fish	Staphylococcus spp	44	4	0.0909091	9	0	rifamycins	0	0	0
AB02982	meat	poultry	Campylobacter spp	412	188	0.456311	157	1	aminoglycosides	0	0	0	0
AB00097	fish_seafood	seafood + fish	Staphylococcus spp	136	7	0.0514706	7	0	streptogramins	1	3	0.428571
AB01868	fish_seafood	seafood + fish	Staphylococcus spp	44	4	0.0909091	9	0	streptogramins	0	0	0
AB01868	fish_seafood	seafood + fish	Staphylococcus spp	44	4	0.0909091	9	0	sulfonamides	0	0	0
AB03531	meat	poultry	Campylobacter spp	1256	677	0.539013	677	1	aminoglycosides	0	0	0	0
AB00097	fish_seafood	seafood + fish	Staphylococcus spp	136	7	0.0514706	7	0	sulfonamides combinations	1	3	0.428571
AB03531	meat	poultry	Campylobacter spp	1256	65	0.0517516	65	1	aminoglycosides	0	0	0	0
AB01868	fish_seafood	seafood + fish	Staphylococcus spp	44	4	0.0909091	9	0	tetracyclines	1	3	0.333333
AB05826	meat	poultry	Campylobacter spp	241	167	0.692946	110	1	aminoglycosides	0	0	0	0
AB07978	meat	poultry	Campylobacter spp	60	54	0.9	26	1	aminoglycosides	0	0	0	0
AB07978	meat	poultry	Campylobacter spp	60	54	0.9	29	1	aminoglycosides	0	0	0	0
AB01868	fish_seafood	seafood + fish	Staphylococcus spp	44	4	0.0909091	9	0	trimethoprim	0	0	0
AB08574	meat	poultry	Campylobacter spp	2104	1206	0.573194	42	1	aminoglycosides	0	0	0	0
AB09989	meat	poultry	Campylobacter spp	231	25	0.108225	25	1	fluoroquinolones	0	0	0	0
AB01156	meat	poultry	Campylobacter spp	240	24	0.1	21	1	macrolides	0	0	0	0
AB05826	meat	poultry	Campylobacter spp	241	167	0.692946	110	1	macrolides	0	0	0	0
AB08574	meat	poultry	Campylobacter spp	2104	1206	0.573194	42	1	nitrofurans	0	0	0	0
AB02982	meat	poultry	Campylobacter spp	188	157	0.835106	157	1	penicillins	0	0	0	0
AB02982	meat	poultry	Campylobacter spp	412	188	0.456311	157	1	penicillins	0	0	0	0
AB03531	meat	poultry	Campylobacter spp	1256	677	0.539013	677	1	penicillins	0	0	0	0
AB03531	meat	poultry	Campylobacter spp	1256	65	0.0517516	65	1	penicillins	0	0	0	0
AB07978	meat	poultry	Campylobacter spp	60	54	0.9	26	1	penicillins	0	0	0	0
AB07978	meat	poultry	Campylobacter spp	60	54	0.9	29	1	penicillins	0	0	0	0
AB01156	meat	poultry	Campylobacter spp	240	94	0.391667	67	1	phenicols	0	0	0	0
AB01156	meat	poultry	Campylobacter spp	240	24	0.1	21	1	phenicols	0	0	0	0
AB03531	meat	poultry	Campylobacter spp	1256	677	0.539013	677	1	phenicols	0	0	0	0
AB03531	meat	poultry	Campylobacter spp	1256	65	0.0517516	65	1	phenicols	0	0	0	0
AB05826	meat	poultry	Campylobacter spp	241	167	0.692946	110	1	phenicols	0	0	0	0
AB09989	meat	poultry	Campylobacter spp	231	25	0.108225	25	1	phenicols	0	0	0	0
AB15023	meat	poultry	Clostridium difficile	155	17	0.109677	17	1	nitroimidazole	0	0	0	0
AB15023	meat	poultry	Clostridium difficile	155	17	0.109677	17	1	glycopeptides	0	0	0	0
AB02982	meat	poultry	E coli	412	392	0.951456	1281	1	aminoglycosides	0	0	0	0
AB07436	meat	poultry	E coli	959	242	0.252346	242	1	aminoglycosides	0	0	0	0
AB13474	meat	poultry	E coli	297	271	0.912458	271	1	aminoglycosides	0	0	0	0
AB16177	meat	poultry	E coli	50	21	0.42	26	1	aminoglycosides	0	0	0	0
AB16177	meat	poultry	E coli	50	21	0.42	26	1	carbapenems	0	0	0	0
AB02982	meat	poultry	E coli	412	392	0.951456	1281	1	cephalosporins	0	0	0	0
AB05282	meat	poultry	E coli	163	109	0.668712	134	1	cephalosporins	0	0	0	0
AB07436	meat	poultry	E coli	959	242	0.252346	242	1	cephalosporins	0	0	0	0
AB16177	meat	poultry	E coli	50	21	0.42	26	1	cephalosporins	0	0	0	0
AB02982	meat	poultry	E coli	412	392	0.951456	1281	1	fluoroquinolones	0	0	0	0
AB09989	meat	poultry	E coli	231	124	0.536797	124	1	fluoroquinolones	0	0	0	0
AB13474	meat	poultry	E coli	297	271	0.912458	271	1	fluoroquinolones	0	0	0	0
AB16177	meat	poultry	E coli	50	21	0.42	26	1	fluoroquinolones	0	0	0	0
AB16177	meat	poultry	E coli	50	21	0.42	26	1	penicillins	0	0	0	0
AB00519	meat	poultry	E coli	120	120	1	60	1	phosphonic acids	0	0	0	0
AB13474	meat	poultry	E coli	297	271	0.912458	271	1	sulfonamides	0	0	0	0
AB09989	meat	poultry	E coli	231	124	0.536797	124	1	sulfonamides combinations	0	0	0	0
AB00868	meat	poultry	Enterococcus spp	297	296	0.996633	297	1	fluoroquinolones	0	0	0	0
AB00868	meat	poultry	Enterococcus spp	297	296	0.996633	297	1	glycopeptides	0	0	0	0
AB00868	meat	poultry	Enterococcus spp	297	296	0.996633	297	1	lipopeptide	0	0	0	0
AB00868	meat	poultry	Enterococcus spp	297	296	0.996633	297	1	nitrofurans	0	0	0	0
AB00868	meat	poultry	Enterococcus spp	297	296	0.996633	297	1	oxazolidinones	0	0	0	0
AB00868	meat	poultry	Enterococcus spp	297	296	0.996633	297	1	phenicols	0	0	0	0
AB00731	meat	poultry	Listeria spp	63	26	0.412698	26	1	fluoroquinolones	0	0	0	0
AB00731	meat	poultry	Listeria spp	63	32	0.507937	32	1	fluoroquinolones	0	0	0	0
AB00731	meat	poultry	Listeria spp	63	26	0.412698	26	1	macrolides	0	0	0	0
AB00731	meat	poultry	Listeria spp	63	26	0.412698	26	1	tetracyclines	0	0	0	0
AB01391	meat	poultry	Other indicator	120	72	0.6	87	1	carbapenems	0	0	0	0
AB01391	meat	poultry	Other indicator	120	72	0.6	87	1	glycylcyclines	0	0	0	0
AB08574	meat	poultry	Salmonella enteritidis	2104	138	0.0655894	29	1	aminoglycosides	0	0	0	0
AB08574	meat	poultry	Salmonella enteritidis	2104	138	0.0655894	29	1	fluoroquinolones	0	0	0	0
AB08574	meat	poultry	Salmonella enteritidis	2104	138	0.0655894	29	1	phenicols	0	0	0	0
AB08574	meat	poultry	Salmonella enteritidis	2104	138	0.0655894	29	1	sulfonamides	0	0	0	0
AB09607	meat	poultry	Salmonella infantis	2679	73	0.027249	19	1	cephalosporins	0	0	0	0
AB09607	meat	poultry	Salmonella infantis	2679	73	0.027249	19	1	fluoroquinolones	0	0	0	0
AB09607	meat	poultry	Salmonella infantis	2679	73	0.027249	19	1	nitrofurans	0	0	0	0
AB09607	meat	poultry	Salmonella infantis	2679	73	0.027249	19	1	phenicols	0	0	0	0
AB09607	meat	poultry	Salmonella infantis	2679	73	0.027249	19	1	tetracyclines	0	0	0	0
AB00864	meat	poultry	Salmonella other	134	107	0.798507	107	1	aminoglycosides	0	0	0	0
AB00864	meat	poultry	Salmonella other	297	107	0.360269	107	1	aminoglycosides	0	0	0	0
AB02982	meat	poultry	Salmonella other	397	95	0.239295	30	1	aminoglycosides	0	0	0	0
AB03165	meat	poultry	Salmonella other	259	82	0.316602	82	1	aminoglycosides	0	0	0	0
AB09607	meat	poultry	Salmonella other	2679	73	0.027249	16	1	aminoglycosides	0	0	0	0
AB09794	meat	poultry	Salmonella other	378	84	0.222222	29	1	aminoglycosides	0	0	0	0
AB15671	meat	poultry	Salmonella other	150	27	0.18	27	1	aminoglycosides	0	0	0	0
AB15671	meat	poultry	Salmonella other	434	23	0.0529954	23	1	aminoglycosides	0	0	0	0
AB00864	meat	poultry	Salmonella other	134	107	0.798507	107	1	cephalosporins	0	0	0	0
AB02982	meat	poultry	Salmonella other	397	95	0.239295	30	1	cephalosporins	0	0	0	0
AB03165	meat	poultry	Salmonella other	259	82	0.316602	82	1	cephalosporins	0	0	0	0
AB00864	meat	poultry	Salmonella other	297	107	0.360269	107	1	fluoroquinolones	0	0	0	0
AB02982	meat	poultry	Salmonella other	397	95	0.239295	30	1	fluoroquinolones	0	0	0	0
AB03165	meat	poultry	Salmonella other	259	82	0.316602	82	1	fluoroquinolones	0	0	0	0
AB08574	meat	poultry	Salmonella other	2104	138	0.0655894	70	1	fluoroquinolones	0	0	0	0
AB09607	meat	poultry	Salmonella other	2679	73	0.027249	16	1	fluoroquinolones	0	0	0	0
AB09794	meat	poultry	Salmonella other	378	84	0.222222	29	1	fluoroquinolones	0	0	0	0
AB15671	meat	poultry	Salmonella other	150	27	0.18	27	1	fluoroquinolones	0	0	0	0
AB15671	meat	poultry	Salmonella other	434	23	0.0529954	23	1	fluoroquinolones	0	0	0	0
AB09607	meat	poultry	Salmonella other	2679	73	0.027249	16	1	nitrofurans	0	0	0	0
AB15671	meat	poultry	Salmonella other	434	23	0.0529954	23	1	nitrofurans	0	0	0	0
AB00864	meat	poultry	Salmonella other	134	107	0.798507	107	1	penicillins	0	0	0	0
AB15671	meat	poultry	Salmonella other	150	27	0.18	27	1	penicillins	0	0	0	0
AB02982	meat	poultry	Salmonella other	397	95	0.239295	30	1	phenicols	0	0	0	0
AB03165	meat	poultry	Salmonella other	259	82	0.316602	82	1	phenicols	0	0	0	0
AB09607	meat	poultry	Salmonella other	2679	73	0.027249	16	1	phenicols	0	0	0	0
AB09794	meat	poultry	Salmonella other	378	84	0.222222	29	1	phenicols	0	0	0	0
AB09989	meat	poultry	Salmonella other	231	56	0.242424	56	1	phenicols	0	0	0	0
AB15671	meat	poultry	Salmonella other	150	27	0.18	27	1	phenicols	0	0	0	0
AB00864	meat	poultry	Salmonella other	134	107	0.798507	107	1	sulfonamides	0	0	0	0
AB02982	meat	poultry	Salmonella other	397	95	0.239295	30	1	sulfonamides	0	0	0	0
AB02982	meat	poultry	Salmonella other	397	95	0.239295	30	1	sulfonamides combinations	0	0	0	0
AB03165	meat	poultry	Salmonella other	259	82	0.316602	82	1	sulfonamides combinations	0	0	0	0
AB09607	meat	poultry	Salmonella other	2679	73	0.027249	16	1	sulfonamides combinations	0	0	0	0
AB09794	meat	poultry	Salmonella other	378	84	0.222222	29	1	sulfonamides combinations	0	0	0	0
AB09989	meat	poultry	Salmonella other	231	56	0.242424	56	1	sulfonamides combinations	0	0	0	0
AB00864	meat	poultry	Salmonella other	134	107	0.798507	107	1	tetracyclines	0	0	0	0
AB09607	meat	poultry	Salmonella other	2679	73	0.027249	16	1	tetracyclines	0	0	0	0
AB09607	meat	poultry	Salmonella other	2679	73	0.027249	16	1	trimethoprim	0	0	0	0
AB15671	meat	poultry	Salmonella other	150	27	0.18	27	1	trimethoprim	0	0	0	0
AB03165	meat	poultry	Salmonella typhimurium	259	21	0.0810811	21	1	aminoglycosides	0	0	0	0
AB09794	meat	poultry	Salmonella typhimurium	378	84	0.222222	28	1	aminoglycosides	0	0	0	0
AB03165	meat	poultry	Salmonella typhimurium	259	21	0.0810811	21	1	cephalosporins	0	0	0	0
AB09607	meat	poultry	Salmonella typhimurium	2679	73	0.027249	18	1	cephalosporins	0	0	0	0
AB03165	meat	poultry	Salmonella typhimurium	259	21	0.0810811	21	1	fluoroquinolones	0	0	0	0
AB09607	meat	poultry	Salmonella typhimurium	2679	73	0.027249	18	1	fluoroquinolones	0	0	0	0
AB09794	meat	poultry	Salmonella typhimurium	378	84	0.222222	28	1	fluoroquinolones	0	0	0	0
AB09607	meat	poultry	Salmonella typhimurium	2679	73	0.027249	18	1	nitrofurans	0	0	0	0
AB03165	meat	poultry	Salmonella typhimurium	259	21	0.0810811	21	1	phenicols	0	0	0	0
AB09607	meat	poultry	Salmonella typhimurium	2679	73	0.027249	18	1	phenicols	0	0	0	0
AB09794	meat	poultry	Salmonella typhimurium	378	84	0.222222	28	1	phenicols	0	0	0	0
AB03165	meat	poultry	Salmonella typhimurium	259	21	0.0810811	21	1	sulfonamides combinations	0	0	0	0
AB09794	meat	poultry	Salmonella typhimurium	378	84	0.222222	28	1	sulfonamides combinations	0	0	0	0
AB02181	meat	poultry	Staphylococcus spp	37	25	0.675676	25	1	aminoglycosides	0	0	0	0
AB09352	meat	poultry	Staphylococcus spp	30	20	0.666667	31	1	aminoglycosides	0	0	0	0
AB15464	meat	poultry	Staphylococcus spp	72	39	0.541667	51	1	aminoglycosides	0	0	0	0
AB09352	meat	poultry	Staphylococcus spp	30	20	0.666667	19	1	cephalosporins	0	0	0	0
AB02181	meat	poultry	Staphylococcus spp	37	25	0.675676	25	1	fluoroquinolones	0	0	0	0
AB09352	meat	poultry	Staphylococcus spp	30	20	0.666667	19	1	fluoroquinolones	0	0	0	0
AB15023	meat	beef	Clostridium difficile	72	5	0.0694444	5	0	nitroimidazole	0	0	0
AB15023	meat	beef	Clostridium difficile	72	5	0.0694444	5	0	fluoroquinolones	0	0	0
AB15023	meat	beef	Clostridium difficile	72	5	0.0694444	5	0	glycopeptides	0	0	0
AB15023	meat	beef	Clostridium difficile	72	5	0.0694444	5	0	lincosamides	0	0	0
AB00740	meat	beef	E coli	316	2	0.00632911	2	0	aminoglycosides	0	0	0
AB03278	meat	beef	E coli	250	3	0.012	3	0	aminoglycosides	0	0	0
AB03278	meat	beef	E coli	250	3	0.012	3	0	aminoglycosides	1	3	1
AB06926	meat	beef	E coli	50	9	0.18	9	0	aminoglycosides	0	0	0
AB15464	meat	poultry	Staphylococcus spp	72	39	0.541667	51	1	glycopeptides	0	0	0	0
AB15464	meat	poultry	Staphylococcus spp	72	39	0.541667	51	1	lipopeptide	0	0	0	0
AB12053	meat	beef	E coli	30	4	0.133333	7	0	aminoglycosides	1	1	0.142857
AB12053	meat	beef	E coli	30	4	0.133333	7	0	aminoglycosides	1	2	0.285714
AB15464	meat	poultry	Staphylococcus spp	72	39	0.541667	51	1	oxazolidinones	0	0	0	0
AB02181	meat	poultry	Staphylococcus spp	37	25	0.675676	25	1	penicillins	0	0	0	0
AB02181	meat	poultry	Staphylococcus spp	37	25	0.675676	25	1	phenicols	0	0	0	0
AB15464	meat	poultry	Staphylococcus spp	72	39	0.541667	51	1	rifamycins	0	0	0	0
AB15464	meat	poultry	Staphylococcus spp	72	39	0.541667	51	1	sulfonamides combinations	0	0	0	0
AB01805	meat	poultry	Yersinia enterolitica	80	26	0.325	32	1	penicillins	0	0	0	0
AB02984	meat	veal	E coli	153	133	0.869281	392	1	aminoglycosides	0	0	0	0
AB14402	meat	veal	Staphylococcus spp	839	98	0.116806	103	1	oxazolidinones	0	0	0	0
AB12376	milk	raw milk	Staphylococcus spp	766	70	0.0913838	23	1	fluoroquinolones	0	0	0	0
AB06926	plants	fruit + vegetables	E coli	296	29	0.097973	38	1	aminoglycosides	0	0	0	0
AB07443	plants	fruit + vegetables	E coli	945	40	0.042328	22	1	aminoglycosides	0	0	0	0
AB06926	plants	fruit + vegetables	E coli	296	29	0.097973	38	1	cephalosporins	0	0	0	0
AB06926	plants	fruit + vegetables	E coli	296	29	0.097973	38	1	penicillins	0	0	0	0
AB05807	plants	fruit + vegetables	Listeria spp	261	21	0.0804598	42	1	aminoglycosides	0	0	0	0
AB05807	plants	fruit + vegetables	Listeria spp	261	14	0.0536398	28	1	aminoglycosides	0	0	0	0
AB05807	plants	fruit + vegetables	Listeria spp	261	14	0.0536398	28	1	cephalosporins	0	0	0	0
AB00740	meat	beef	E coli	316	2	0.00632911	2	0	carbapenems	0	0	0
AB00740	meat	beef	E coli	316	2	0.00632911	2	0	cephalosporins	1	1	0.5
AB00740	meat	beef	E coli	316	2	0.00632911	2	0	cephalosporins	1	2	1
AB03278	meat	beef	E coli	250	3	0.012	3	0	cephalosporins	1	1	0.333333
AB06926	meat	beef	E coli	50	9	0.18	9	0	cephalosporins	1	3	0.333333
AB06926	meat	beef	E coli	50	9	0.18	9	0	cephalosporins	0	0	0
AB12053	meat	beef	E coli	30	4	0.133333	7	0	cephalosporins	1	1	0.142857
AB05807	plants	fruit + vegetables	Listeria spp	261	15	0.0574713	30	1	glycopeptides	0	0	0	0
AB05807	plants	fruit + vegetables	Listeria spp	261	21	0.0804598	42	1	glycopeptides	0	0	0	0
AB05807	plants	fruit + vegetables	Listeria spp	261	14	0.0536398	28	1	lincosamides	0	0	0	0
AB05807	plants	fruit + vegetables	Listeria spp	261	21	0.0804598	42	1	penicillins	0	0	0	0
AB05807	plants	fruit + vegetables	Listeria spp	261	21	0.0804598	42	1	phenicols	0	0	0	0
AB05807	plants	fruit + vegetables	Listeria spp	261	14	0.0536398	28	1	phenicols	0	0	0	0
AB15220	plants	fruit + vegetables	Other indicator	445	39	0.0876404	45	1	aminoglycosides	0	0	0	0
AB15220	plants	fruit + vegetables	Other indicator	445	39	0.0876404	45	1	carbapenems	0	0	0	0
AB15220	plants	fruit + vegetables	Other indicator	445	39	0.0876404	45	1	cephalosporins	0	0	0	0
AB15216	meat	beef	E coli	50	1	0.02	1	0	cephalosporins	1	1	1
AB15220	plants	fruit + vegetables	Other indicator	445	39	0.0876404	45	1	fluoroquinolones	0	0	0	0
AB15220	plants	fruit + vegetables	Other indicator	445	39	0.0876404	45	1	penicillins	0	0	0	0
AB15220	plants	fruit + vegetables	Other indicator	445	39	0.0876404	45	1	phenicols	0	0	0	0
AB15220	plants	fruit + vegetables	Other indicator	445	39	0.0876404	45	1	polypeptids	0	0	0	0
AB15220	plants	fruit + vegetables	Other indicator	445	39	0.0876404	45	1	sulfonamides combinations	0	0	0	0
AB15220	plants	fruit + vegetables	Other indicator	445	39	0.0876404	45	1	trimethoprim	0	0	0	0
AB00740	meat	beef	E coli	316	2	0.00632911	2	0	fluoroquinolones	0	0	0
AB03278	meat	beef	E coli	250	3	0.012	3	0	fluoroquinolones	0	0	0
AB06926	meat	beef	E coli	50	9	0.18	9	0	fluoroquinolones	0	0	0
AB02273	plants	fruit + vegetables	E coli	50	13	0.26	78	1	aminoglycosides	0	0	0	0
AB12053	meat	beef	E coli	30	4	0.133333	7	0	fluoroquinolones	1	1	0.142857
AB13722	plants	fruit + vegetables	E coli	91	24	0.263736	27	1	aminoglycosides	0	0	0	0
AB13722	plants	fruit + vegetables	E coli	91	24	0.263736	27	1	cephalosporins	0	0	0	0
AB13722	plants	fruit + vegetables	E coli	91	24	0.263736	27	1	fluoroquinolones	0	0	0	0
AB15753	plants	fruit + vegetables	E coli	68	9	0.132353	33	1	fluoroquinolones	0	0	0	0
AB13722	plants	fruit + vegetables	E coli	91	24	0.263736	27	1	phenicols	0	0	0	0
AB15753	plants	fruit + vegetables	E coli	68	9	0.132353	33	1	phenicols	0	0	0	0
AB13722	plants	fruit + vegetables	E coli	91	24	0.263736	27	1	polypeptids	0	0	0	0
AB03278	meat	beef	E coli	250	3	0.012	3	0	glycopeptides	1	3	1
AB03278	meat	beef	E coli	250	3	0.012	3	0	glycopeptides	1	2	0.666667
AB00740	meat	beef	E coli	316	2	0.00632911	2	0	glycylcyclines	0	0	0
AB00740	meat	beef	E coli	316	2	0.00632911	2	0	macrolides	0	0	0
AB03278	meat	beef	E coli	250	3	0.012	3	0	macrolides	1	3	1
AB02273	plants	fruit + vegetables	Enterococcus spp	50	35	0.7	108	1	aminoglycosides	0	0	0	0
AB00740	meat	beef	E coli	316	2	0.00632911	2	0	penicillins	1	2	1
AB00740	meat	beef	E coli	316	2	0.00632911	2	0	penicillins	0	0	0
AB03278	meat	beef	E coli	250	3	0.012	3	0	penicillins	0	0	0
AB03278	meat	beef	E coli	250	3	0.012	3	0	penicillins	1	1	0.333333
AB06926	meat	beef	E coli	50	9	0.18	9	0	penicillins	1	2	0.222222
AB06926	meat	beef	E coli	50	9	0.18	9	0	penicillins	1	3	0.333333
AB02273	plants	fruit + vegetables	Enterococcus spp	50	35	0.7	108	1	fluoroquinolones	0	0	0	0
AB12053	meat	beef	E coli	30	4	0.133333	7	0	penicillins	1	3	0.428571
AB12053	meat	beef	E coli	30	4	0.133333	7	0	penicillins	1	1	0.142857
AB02273	plants	fruit + vegetables	Enterococcus spp	50	35	0.7	108	1	glycopeptides	0	0	0	0
AB02273	plants	fruit + vegetables	Enterococcus spp	50	35	0.7	108	1	penicillins	0	0	0	0
AB02273	plants	fruit + vegetables	Enterococcus spp	50	35	0.7	108	1	phenicols	0	0	0	0
AB04419	plants	fruit + vegetables	Other indicator	160	80	0.5	68	1	aminoglycosides	0	0	0	0
AB04419	plants	fruit + vegetables	Other indicator	160	80	0.5	28	1	aminoglycosides	0	0	0	0
AB04419	plants	fruit + vegetables	Other indicator	160	80	0.5	28	1	cephalosporins	0	0	0	0
AB00740	meat	beef	E coli	316	2	0.00632911	2	0	phenicols	1	1	0.5
AB03278	meat	beef	E coli	250	3	0.012	3	0	phenicols	1	1	0.333333
AB04419	plants	fruit + vegetables	Other indicator	160	80	0.5	68	1	cephalosporins	0	0	0	0
AB04419	plants	fruit + vegetables	Other indicator	160	80	0.5	68	1	fluoroquinolones	0	0	0	0
AB04419	plants	fruit + vegetables	Other indicator	160	80	0.5	28	1	fluoroquinolones	0	0	0	0
AB04419	plants	fruit + vegetables	Other indicator	160	80	0.5	68	1	phenicols	0	0	0	0
AB00740	meat	beef	E coli	316	2	0.00632911	2	0	polypeptids	0	0	0
AB03278	meat	beef	E coli	250	3	0.012	3	0	polypeptids	1	1	0.333333
AB04419	plants	fruit + vegetables	Other indicator	160	80	0.5	28	1	phenicols	0	0	0	0
AB00740	meat	beef	E coli	316	2	0.00632911	2	0	sulfonamides	1	2	1
AB03278	meat	beef	E coli	250	3	0.012	3	0	sulfonamides	1	1	0.333333
AB06926	meat	beef	E coli	50	9	0.18	9	0	sulfonamides	1	1	0.111111
AB04419	plants	fruit + vegetables	Other indicator	160	80	0.5	28	1	sulfonamides	0	0	0	0
AB12053	meat	beef	E coli	30	4	0.133333	7	0	sulfonamides	1	4	0.571429
AB13638	plants	fruit + vegetables	Salmonella other	974	35	0.0359343	35	1	aminoglycosides	0	0	0	0
AB13638	plants	fruit + vegetables	Salmonella other	974	35	0.0359343	35	1	cephalosporins	0	0	0	0
AB13638	plants	fruit + vegetables	Salmonella other	974	35	0.0359343	35	1	sulfonamides	0	0	0	0
AB16338	meat	pork	E coli	3000	1319	0.439667	1319	1	fluoroquinolones	1	1	0.00075815	0
AB15216	meat	beef	E coli	50	1	0.02	1	0	sulfonamides	1	1	1
AB02982	meat	poultry	E coli	412	392	0.951456	1281	1	fluoroquinolones	1	1	0.00078064	0
AB16338	meat	poultry	E coli	5930	4906	0.827319	4906	1	fluoroquinolones	1	7	0.00142682	0
AB13474	meat	poultry	E coli	297	271	0.912458	271	1	aminoglycosides	1	1	0.00369004	0
AB16338	meat	pork	E coli	3000	1319	0.439667	1319	1	fluoroquinolones	1	5	0.00379075	0
AB06926	meat	beef	E coli	50	9	0.18	9	0	sulfonamides combinations	1	1	0.111111
AB07436	meat	poultry	E coli	959	242	0.252346	242	1	fluoroquinolones	1	1	0.00413223	0
AB16259	fish_seafood	seafood + fish	Salmonella other	730	217	0.29726	217	1	cephalosporins	1	1	0.00460829	0
AB07408	meat	mixed	Staphylococcus spp	694	200	0.288184	200	1	cephalosporins	1	1	0.005	0
AB00740	meat	beef	E coli	316	2	0.00632911	2	0	tetracyclines	1	1	0.5
AB03278	meat	beef	E coli	250	3	0.012	3	0	tetracyclines	0	0	0
AB03278	meat	beef	E coli	250	3	0.012	3	0	tetracyclines	1	1	0.333333
AB06926	meat	beef	E coli	50	9	0.18	9	0	tetracyclines	1	5	0.555556
AB07408	meat	mixed	Staphylococcus spp	694	200	0.288184	200	1	penicillins	1	1	0.005	0
AB12053	meat	beef	E coli	30	4	0.133333	7	0	tetracyclines	1	3	0.428571
AB07408	meat	mixed	Staphylococcus spp	694	200	0.288184	200	1	phenicols	1	1	0.005	0
AB07408	meat	mixed	Staphylococcus spp	694	200	0.288184	200	1	streptogramins	1	1	0.005	0
AB02982	meat	poultry	Campylobacter spp	188	157	0.835106	157	1	lincosamides	1	1	0.00636943	0
AB02982	meat	poultry	Campylobacter spp	188	157	0.835106	157	1	macrolides	1	1	0.00636943	0
AB03997	meat	mixed	Salmonella other	180	31	0.172222	155	1	aminoglycosides	1	1	0.00645161	0
AB03997	meat	mixed	Salmonella other	180	31	0.172222	155	1	penicillins	1	1	0.00645161	0
AB15216	meat	beef	E coli	50	1	0.02	1	0	tetracyclines	1	1	1
AB03997	meat	mixed	Salmonella other	180	31	0.172222	155	1	phenicols	1	1	0.00645161	0
AB03997	meat	mixed	Salmonella other	180	31	0.172222	155	1	polypeptids	1	1	0.00645161	0
AB12154	plants	fruit + vegetables	Salmonella other	24669	82	0.00332401	153	1	cephalosporins	1	1	0.00653595	0
AB00740	meat	beef	E coli	316	2	0.00632911	2	0	trimethoprim	1	1	0.5
AB06926	meat	beef	E coli	50	9	0.18	9	0	trimethoprim	1	2	0.222222
AB12154	plants	fruit + vegetables	Salmonella other	24669	82	0.00332401	153	1	fluoroquinolones	1	1	0.00653595	0
AB12154	plants	fruit + vegetables	Salmonella other	24669	82	0.00332401	153	1	penicillins	1	1	0.00653595	0
AB12154	plants	fruit + vegetables	Salmonella other	24669	82	0.00332401	153	1	phenicols	1	1	0.00653595	0
AB15216	meat	beef	E coli	50	1	0.02	1	0	trimethoprim	1	1	1
AB12154	plants	fruit + vegetables	Salmonella other	24669	82	0.00332401	153	1	sulfonamides	1	1	0.00653595	0
AB12154	plants	fruit + vegetables	Salmonella other	24669	82	0.00332401	153	1	sulfonamides combinations	1	1	0.00653595	0
AB15837	fish_seafood	seafood + fish	Vibrio spp	224	98	0.4375	150	1	phenicols	1	1	0.00666667	0
AB16338	meat	beef	E coli	2991	2061	0.689067	2061	1	cephalosporins	1	14	0.00679282	0
AB13474	meat	poultry	E coli	297	271	0.912458	271	1	aminoglycosides	1	2	0.00738007	0
AB00868	meat	beef	Enterococcus spp	134	129	0.962687	129	1	aminoglycosides	1	1	0.00775194	0
AB00868	meat	beef	Enterococcus spp	134	129	0.962687	129	1	nitrofurans	1	1	0.00775194	0
AB11379	meat	beef	Enterococcus spp	227	11	0.0484581	11	0	aminoglycosides	1	5	0.454545
AB16338	meat	beef	E coli	2991	2061	0.689067	2061	1	fluoroquinolones	1	16	0.00776322	0
AB09607	meat	poultry	Salmonella enteritidis	2679	73	0.027249	122	1	cephalosporins	1	1	0.00819672	0
AB07933	fish_seafood	seafood + fish	E coli	188	73	0.388298	116	1	cephalosporins	1	1	0.00862069	0
AB07933	fish_seafood	seafood + fish	E coli	188	73	0.388298	116	1	fluoroquinolones	1	1	0.00862069	0
AB07933	fish_seafood	seafood + fish	E coli	188	73	0.388298	116	1	tetracyclines	1	1	0.00862069	0
AB15881	fish_seafood	seafood + fish	Vibrio spp	166	113	0.680723	113	1	tetracyclines	1	1	0.00884956	0
AB03531	meat	poultry	Campylobacter spp	1256	677	0.539013	677	1	fluoroquinolones	1	6	0.00886263	0
AB13474	meat	beef	E coli	134	110	0.820896	110	1	aminoglycosides	1	1	0.00909091	0
AB13474	meat	beef	E coli	134	110	0.820896	110	1	cephalosporins	1	1	0.00909091	0
AB13474	meat	beef	E coli	134	110	0.820896	110	1	fluoroquinolones	1	1	0.00909091	0
AB13474	meat	beef	E coli	134	110	0.820896	110	1	phenicols	1	1	0.00909091	0
AB05826	meat	poultry	Campylobacter spp	241	167	0.692946	110	1	aminoglycosides	1	1	0.00909091	0
AB16338	meat	pork	E coli	3000	1319	0.439667	1319	1	cephalosporins	1	12	0.0090978	0
AB16259	fish_seafood	seafood + fish	Salmonella other	730	217	0.29726	217	1	cephalosporins	1	2	0.00921659	0
AB11379	meat	beef	Enterococcus spp	227	11	0.0484581	11	0	macrolides	1	1	0.0909091
AB02273	plants	fruit + vegetables	Enterococcus spp	50	35	0.7	108	1	nitrofurans	1	1	0.00925926	0
AB00868	meat	pork	Enterococcus spp	133	107	0.804511	107	1	aminoglycosides	1	1	0.00934579	0
AB00868	meat	pork	Enterococcus spp	133	107	0.804511	107	1	nitrofurans	1	1	0.00934579	0
AB00864	meat	poultry	Salmonella other	297	107	0.360269	107	1	aminoglycosides	1	1	0.00934579	0
AB00864	meat	poultry	Salmonella other	297	107	0.360269	107	1	sulfonamides combinations	1	1	0.00934579	0
AB02982	meat	poultry	E coli	412	392	0.951456	1281	1	sulfonamides combinations	1	12	0.00936768	0
AB16338	meat	pork	E coli	3000	1319	0.439667	1319	1	cephalosporins	1	13	0.00985595	0
AB00868	meat	poultry	Enterococcus spp	297	296	0.996633	297	1	penicillins	1	3	0.010101	0
AB16338	meat	beef	E coli	2991	2061	0.689067	2061	1	sulfonamides combinations	1	21	0.0101892	0
AB16338	meat	pork	E coli	3000	1319	0.439667	1319	1	aminoglycosides	1	14	0.0106141	0
AB07995	milk	processed	Technological flora	91	91	1	91	1	glycopeptides	1	1	0.010989	0
AB07995	milk	processed	Technological flora	91	91	1	91	1	polypeptids	1	1	0.010989	0
AB11379	meat	beef	Enterococcus spp	227	11	0.0484581	11	0	tetracyclines	1	3	0.272727
AB08575	meat	lamb	Campylobacter spp	744	55	0.0739247	90	1	aminoglycosides	1	1	0.0111111	0
AB08575	meat	lamb	Campylobacter spp	744	55	0.0739247	90	1	phenicols	1	1	0.0111111	0
AB16338	meat	beef	E coli	2991	2061	0.689067	2061	1	aminoglycosides	1	23	0.0111596	0
AB04114	meat	beef	Other indicator	35	1	0.0285714	1	0	cephalosporins	1	1	1
AB08244	meat	poultry	Campylobacter spp	415	91	0.219277	87	1	macrolides	1	1	0.0114943	0
AB04313	meat	beef	Other indicator	62	1	0.016129	1	0	penicillins	1	1	1
AB01391	meat	poultry	Other indicator	120	72	0.6	87	1	aminoglycosides	1	1	0.0114943	0
AB01391	meat	poultry	Other indicator	120	72	0.6	87	1	cephalosporins	1	1	0.0114943	0
AB16338	meat	beef	E coli	2991	2061	0.689067	2061	1	cephalosporins	1	25	0.01213	0
AB08574	meat	poultry	Campylobacter spp	2104	1206	0.573194	82	1	aminoglycosides	1	1	0.0121951	0
AB08574	meat	poultry	Campylobacter spp	2104	1206	0.573194	82	1	nitrofurans	1	1	0.0121951	0
AB08574	meat	poultry	Campylobacter spp	2104	1206	0.573194	82	1	phenicols	1	1	0.0121951	0
AB03165	meat	poultry	Salmonella other	259	82	0.316602	82	1	aminoglycosides	1	1	0.0121951	0
AB08346	meat	poultry	E coli	98	92	0.938776	81	1	cephalosporins	1	1	0.0123457	0
AB02982	meat	poultry	E coli	412	392	0.951456	1281	1	aminoglycosides	1	16	0.0124902	0
AB00776	meat	poultry	E coli	317	234	0.73817	232	1	macrolides	1	3	0.012931	0
AB16338	meat	beef	E coli	2991	2061	0.689067	2061	1	cephalosporins	1	27	0.0131004	0
AB11384	meat	mixed	Listeria spp	1268	148	0.116719	76	1	penicillins	1	1	0.0131579	0
AB11384	meat	mixed	Listeria spp	1268	148	0.116719	76	1	sulfonamides	1	1	0.0131579	0
AB02982	meat	poultry	E coli	412	392	0.951456	1281	1	aminoglycosides	1	17	0.0132709	0
AB08575	meat	beef	Salmonella typhimurium	1514	18	0.011889	8	0	aminoglycosides	0	0	0
AB08575	meat	beef	Salmonella typhimurium	1514	18	0.011889	8	0	aminoglycosides	1	8	1
AB08575	meat	beef	Salmonella typhimurium	1514	18	0.011889	8	0	fluoroquinolones	0	0	0
AB08575	meat	beef	Salmonella typhimurium	1514	18	0.011889	8	0	penicillins	1	5	0.625
AB08575	meat	beef	Salmonella typhimurium	1514	18	0.011889	8	0	phenicols	1	5	0.625
AB08575	meat	beef	Salmonella typhimurium	1514	18	0.011889	8	0	sulfonamides	1	8	1
AB08575	meat	beef	Salmonella typhimurium	1514	18	0.011889	8	0	tetracyclines	1	5	0.625
AB08575	meat	beef	Salmonella typhimurium	1514	18	0.011889	8	0	trimethoprim	0	0	0
AB16259	fish_seafood	seafood + fish	Salmonella other	730	217	0.29726	217	1	cephalosporins	1	3	0.0138249	0
AB08574	meat	poultry	Salmonella other	2104	138	0.0655894	70	1	aminoglycosides	1	1	0.0142857	0
AB02181	meat	beef	Staphylococcus spp	37	10	0.27027	10	0	aminoglycosides	0	0	0
AB03836	fish_seafood	seafood + fish	Listeria spp	803	2	0.00249066	69	1	cephalosporins	1	1	0.0144928	0
AB03836	fish_seafood	seafood + fish	Listeria spp	803	2	0.00249066	69	1	penicillins	1	1	0.0144928	0
AB04654	meat	pork	Salmonella other	69	69	1	69	1	cephalosporins	1	1	0.0144928	0
AB04654	meat	pork	Salmonella other	69	69	1	69	1	fluoroquinolones	1	1	0.0144928	0
AB04654	meat	pork	Salmonella other	69	69	1	69	1	penicillins	1	1	0.0144928	0
AB15216	meat	beef	E coli	75	55	0.733333	68	1	aminoglycosides	1	1	0.0147059	0
AB15216	meat	beef	E coli	75	55	0.733333	68	1	cephalosporins	1	1	0.0147059	0
AB15216	meat	beef	E coli	75	55	0.733333	68	1	fluoroquinolones	1	1	0.0147059	0
AB15216	meat	beef	E coli	75	55	0.733333	68	1	macrolides	1	1	0.0147059	0
AB02181	meat	beef	Staphylococcus spp	37	10	0.27027	10	0	fluoroquinolones	0	0	0
AB15216	meat	beef	E coli	75	55	0.733333	68	1	phenicols	1	1	0.0147059	0
AB15216	meat	beef	E coli	75	55	0.733333	68	1	sulfonamides	1	1	0.0147059	0
AB15216	meat	beef	E coli	75	55	0.733333	68	1	tetracyclines	1	1	0.0147059	0
AB15216	meat	beef	E coli	75	55	0.733333	68	1	trimethoprim	1	1	0.0147059	0
AB04419	plants	fruit + vegetables	Other indicator	160	80	0.5	68	1	aminoglycosides	1	1	0.0147059	0
AB04419	plants	fruit + vegetables	Other indicator	160	80	0.5	68	1	cephalosporins	1	1	0.0147059	0
AB13474	meat	poultry	E coli	297	271	0.912458	271	1	tetracyclines	1	4	0.0147601	0
AB02181	meat	beef	Staphylococcus spp	37	10	0.27027	10	0	lincosamides	0	0	0
AB13477	meat	mixed	Listeria spp	698	67	0.0959885	67	1	oxazolidinones	1	1	0.0149254	0
AB13477	meat	mixed	Listeria spp	698	67	0.0959885	67	1	phenicols	1	1	0.0149254	0
AB01156	meat	poultry	Campylobacter spp	240	94	0.391667	67	1	macrolides	1	1	0.0149254	0
AB07408	meat	mixed	Staphylococcus spp	694	200	0.288184	200	1	aminoglycosides	1	3	0.015	0
AB08754	fish_seafood	seafood + fish	Vibrio spp	400	64	0.16	64	1	fluoroquinolones	1	1	0.015625	0
AB02181	meat	beef	Staphylococcus spp	37	10	0.27027	10	0	macrolides	0	0	0
AB07642	meat	poultry	E coli	190	157	0.826316	187	1	polypeptids	1	3	0.0160428	0
AB09607	meat	poultry	Salmonella enteritidis	2679	73	0.027249	122	1	trimethoprim	1	2	0.0163934	0
AB01259	plants	fruit + vegetables	Other indicator	37	11	0.297297	59	1	macrolides	1	1	0.0169492	0
AB00776	meat	poultry	E coli	317	234	0.73817	232	1	polypeptids	1	4	0.0172414	0
AB08686	meat	mixed	E coli	252	91	0.361111	57	1	aminoglycosides	1	1	0.0175439	0
AB08686	meat	mixed	E coli	252	91	0.361111	57	1	tetracyclines	1	1	0.0175439	0
AB03841	meat	pork	Salmonella other	1270	57	0.0448819	57	1	aminoglycosides	1	1	0.0175439	0
AB03841	meat	pork	Salmonella other	1270	57	0.0448819	57	1	cephalosporins	1	1	0.0175439	0
AB09989	meat	poultry	Salmonella other	231	56	0.242424	56	1	aminoglycosides	1	1	0.0178571	0
AB02181	meat	beef	Staphylococcus spp	37	10	0.27027	10	0	penicillins	0	0	0
AB02181	meat	beef	Staphylococcus spp	37	10	0.27027	10	0	penicillins	1	1	0.1
AB01868	fish_seafood	seafood + fish	Enterococcus spp	44	26	0.590909	55	1	phenicols	1	1	0.0181818	0
AB13474	meat	beef	E coli	134	110	0.820896	110	1	aminoglycosides	1	2	0.0181818	0
AB13474	meat	beef	E coli	134	110	0.820896	110	1	cephalosporins	1	2	0.0181818	0
AB13474	meat	beef	E coli	134	110	0.820896	110	1	sulfonamides	1	2	0.0181818	0
AB16338	meat	poultry	E coli	5930	4906	0.827319	4906	1	phenicols	1	90	0.0183449	0
AB13474	meat	poultry	E coli	297	271	0.912458	271	1	aminoglycosides	1	5	0.0184502	0
AB13474	meat	poultry	E coli	297	271	0.912458	271	1	cephalosporins	1	5	0.0184502	0
AB02181	meat	beef	Staphylococcus spp	37	10	0.27027	10	0	phenicols	0	0	0
AB00868	meat	pork	Enterococcus spp	133	107	0.804511	107	1	aminoglycosides	1	2	0.0186916	0
AB00868	meat	pork	Enterococcus spp	133	107	0.804511	107	1	phenicols	1	2	0.0186916	0
AB00864	meat	poultry	Salmonella other	134	107	0.798507	107	1	aminoglycosides	1	2	0.0186916	0
AB00864	meat	poultry	Salmonella other	297	107	0.360269	107	1	phenicols	1	2	0.0186916	0
AB07503	meat	poultry	Enterococcus spp	316	265	0.838608	265	1	phenicols	1	5	0.0188679	0
AB10062	milk	processed	Technological flora	52	52	1	52	1	phenicols	1	1	0.0192308	0
AB15464	meat	poultry	Staphylococcus spp	72	39	0.541667	51	1	cephalosporins	1	1	0.0196078	0
AB15464	meat	poultry	Staphylococcus spp	72	39	0.541667	51	1	penicillins	1	1	0.0196078	0
AB12154	plants	fruit + vegetables	Salmonella other	24669	82	0.00332401	153	1	aminoglycosides	1	3	0.0196078	0
AB12154	plants	fruit + vegetables	Salmonella other	24669	82	0.00332401	153	1	cephalosporins	1	3	0.0196078	0
AB02181	meat	beef	Staphylococcus spp	37	10	0.27027	10	0	tetracyclines	0	0	0
AB15837	fish_seafood	seafood + fish	Vibrio spp	224	98	0.4375	150	1	fluoroquinolones	1	3	0.02	0
AB00868	meat	poultry	Enterococcus spp	297	296	0.996633	297	1	aminoglycosides	1	6	0.020202	0
AB08575	meat	beef	Campylobacter spp	1514	71	0.0468956	49	1	aminoglycosides	1	1	0.0204082	0
AB08575	meat	game	Campylobacter spp	47	5	0.106383	4	0	aminoglycosides	0	0	0
AB08575	meat	game	Campylobacter spp	47	5	0.106383	4	0	fluoroquinolones	0	0	0
AB08575	meat	game	Campylobacter spp	47	5	0.106383	4	0	macrolides	0	0	0
AB08575	meat	game	Campylobacter spp	47	5	0.106383	4	0	nitrofurans	0	0	0
AB08575	meat	game	Campylobacter spp	47	5	0.106383	4	0	penicillins	1	3	0.75
AB08575	meat	game	Campylobacter spp	47	5	0.106383	4	0	phenicols	0	0	0
AB08575	meat	game	Campylobacter spp	47	5	0.106383	4	0	tetracyclines	1	3	0.75
AB13727	meat	game	E coli	50	13	0.26	13	0	aminoglycosides	0	0	0
AB13727	meat	game	E coli	50	13	0.26	13	0	cephalosporins	0	0	0
AB13727	meat	game	E coli	50	13	0.26	13	0	fluoroquinolones	0	0	0
AB13727	meat	game	E coli	50	13	0.26	13	0	penicillins	0	0	0
AB13727	meat	game	E coli	50	13	0.26	13	0	phenicols	0	0	0
AB13727	meat	game	E coli	50	13	0.26	13	0	polypeptids	0	0	0
AB13727	meat	game	E coli	50	13	0.26	13	0	sulfonamides combinations	0	0	0
AB13727	meat	game	E coli	50	13	0.26	13	0	tetracyclines	0	0	0
AB13727	meat	game	E coli	50	13	0.26	13	0	trimethoprim	0	0	0
AB08575	meat	beef	Campylobacter spp	1514	71	0.0468956	49	1	macrolides	1	1	0.0204082	0
AB08575	meat	beef	Campylobacter spp	1514	71	0.0468956	49	1	nitrofurans	1	1	0.0204082	0
AB08575	meat	beef	Campylobacter spp	1514	71	0.0468956	49	1	phenicols	1	1	0.0204082	0
AB07506	meat	poultry	Other indicator	187	166	0.887701	49	1	phenicols	1	1	0.0204082	0
AB16338	meat	beef	E coli	2991	2061	0.689067	2061	1	phenicols	1	43	0.0208637	0
AB02982	meat	poultry	E coli	412	392	0.951456	1281	1	phenicols	1	27	0.0210773	0
AB16338	meat	pork	E coli	3000	1319	0.439667	1319	1	cephalosporins	1	28	0.0212282	0
AB16338	meat	beef	E coli	2991	2061	0.689067	2061	1	penicillins	1	45	0.0218341	0
AB01391	meat	poultry	Other indicator	120	72	0.6	87	1	cephalosporins	1	2	0.0229885	0
AB16259	fish_seafood	seafood + fish	Salmonella other	730	217	0.29726	217	1	fluoroquinolones	1	5	0.0230415	0
AB00868	meat	beef	Enterococcus spp	134	129	0.962687	129	1	aminoglycosides	1	3	0.0232558	0
AB00868	meat	beef	Enterococcus spp	134	129	0.962687	129	1	glycylcyclines	1	3	0.0232558	0
AB10486	fish_seafood	seafood + fish	Salmonella other	154	63	0.409091	84	1	cephalosporins	1	2	0.0238095	0
AB09989	meat	poultry	E coli	231	124	0.536797	124	1	fluoroquinolones	1	3	0.0241935	0
AB02982	meat	poultry	E coli	412	392	0.951456	1281	1	cephalosporins	1	31	0.0241998	0
AB12808	meat	mixed	Campylobacter spp	101	41	0.405941	41	1	aminoglycosides	1	1	0.0243902	0
AB12808	meat	mixed	Campylobacter spp	101	41	0.405941	41	1	phenicols	1	1	0.0243902	0
AB13474	meat	pork	E coli	133	41	0.308271	41	1	aminoglycosides	1	1	0.0243902	0
AB13474	meat	pork	E coli	133	41	0.308271	41	1	cephalosporins	1	1	0.0243902	0
AB13474	meat	pork	E coli	133	41	0.308271	41	1	fluoroquinolones	1	1	0.0243902	0
AB13474	meat	pork	E coli	133	41	0.308271	41	1	sulfonamides combinations	1	1	0.0243902	0
AB13474	meat	pork	E coli	133	41	0.308271	41	1	tetracyclines	1	1	0.0243902	0
AB08574	meat	poultry	Campylobacter spp	2104	1206	0.573194	82	1	macrolides	1	2	0.0243902	0
AB11384	meat	mixed	Listeria spp	1268	148	0.116719	40	1	tetracyclines	1	1	0.025	0
AB03531	meat	poultry	Campylobacter spp	1256	677	0.539013	677	1	lincosamides	1	17	0.0251108	0
AB03531	meat	poultry	Campylobacter spp	1256	677	0.539013	677	1	macrolides	1	17	0.0251108	0
AB02982	meat	poultry	Campylobacter spp	412	188	0.456311	157	1	lincosamides	1	4	0.0254777	0
AB02982	meat	poultry	Campylobacter spp	412	188	0.456311	157	1	macrolides	1	4	0.0254777	0
AB02273	plants	fruit + vegetables	E coli	50	13	0.26	78	1	phenicols	1	2	0.025641	0
AB07933	fish_seafood	seafood + fish	E coli	188	73	0.388298	116	1	aminoglycosides	1	3	0.0258621	0
AB07933	fish_seafood	seafood + fish	E coli	188	73	0.388298	116	1	penicillins	1	3	0.0258621	0
AB12154	plants	fruit + vegetables	Salmonella other	24669	82	0.00332401	153	1	aminoglycosides	1	4	0.0261438	0
AB12154	plants	fruit + vegetables	Salmonella other	24669	82	0.00332401	153	1	tetracyclines	1	4	0.0261438	0
AB08575	meat	lamb	Salmonella other	744	17	0.0228495	5	0	aminoglycosides	0	0	0
AB08575	meat	lamb	Salmonella other	744	17	0.0228495	5	0	aminoglycosides	1	1	0.2
AB08575	meat	lamb	Salmonella other	744	17	0.0228495	5	0	fluoroquinolones	0	0	0
AB08575	meat	lamb	Salmonella other	744	17	0.0228495	5	0	penicillins	0	0	0
AB08575	meat	lamb	Salmonella other	744	17	0.0228495	5	0	phenicols	0	0	0
AB08575	meat	lamb	Salmonella other	744	17	0.0228495	5	0	sulfonamides	1	1	0.2
AB08575	meat	lamb	Salmonella other	744	17	0.0228495	5	0	tetracyclines	0	0	0
AB08575	meat	lamb	Salmonella other	744	17	0.0228495	5	0	trimethoprim	1	1	0.2
AB08575	meat	lamb	Salmonella typhimurium	744	17	0.0228495	11	0	aminoglycosides	0	0	0
AB08575	meat	lamb	Salmonella typhimurium	744	17	0.0228495	11	0	aminoglycosides	1	2	0.181818
AB08575	meat	lamb	Salmonella typhimurium	744	17	0.0228495	11	0	aminoglycosides	1	8	0.727273
AB08575	meat	lamb	Salmonella typhimurium	744	17	0.0228495	11	0	fluoroquinolones	0	0	0
AB08575	meat	lamb	Salmonella typhimurium	744	17	0.0228495	11	0	fluoroquinolones	1	4	0.363636
AB08575	meat	lamb	Salmonella typhimurium	744	17	0.0228495	11	0	penicillins	1	6	0.545455
AB08575	meat	lamb	Salmonella typhimurium	744	17	0.0228495	11	0	phenicols	1	6	0.545455
AB08575	meat	lamb	Salmonella typhimurium	744	17	0.0228495	11	0	sulfonamides	1	8	0.727273
AB08575	meat	lamb	Salmonella typhimurium	744	17	0.0228495	11	0	tetracyclines	1	8	0.727273
AB08575	meat	lamb	Salmonella typhimurium	744	17	0.0228495	11	0	trimethoprim	0	0	0
AB00058	meat	beef	Staphylococcus spp	46	23	0.5	76	1	sulfonamides combinations	1	2	0.0263158	0
AB06926	plants	fruit + vegetables	E coli	296	29	0.097973	38	1	fluoroquinolones	1	1	0.0263158	0
AB12808	meat	mixed	Campylobacter spp	101	12	0.118812	12	0	aminoglycosides	1	4	0.333333
AB06926	plants	fruit + vegetables	E coli	296	29	0.097973	38	1	penicillins	1	1	0.0263158	0
AB12808	meat	mixed	Campylobacter spp	101	12	0.118812	12	0	aminoglycosides	1	6	0.5
AB15881	fish_seafood	seafood + fish	Vibrio spp	166	113	0.680723	113	1	fluoroquinolones	1	3	0.0265487	0
AB12808	meat	mixed	Campylobacter spp	101	12	0.118812	12	0	cephalosporins	1	12	1
AB00868	meat	poultry	Enterococcus spp	297	296	0.996633	297	1	glycylcyclines	1	8	0.026936	0
AB12808	meat	mixed	Campylobacter spp	101	12	0.118812	12	0	fluoroquinolones	1	9	0.75
AB07176	fish_seafood	seafood + fish	Salmonella other	71	37	0.521127	37	1	fluoroquinolones	1	1	0.027027	0
AB06926	meat	poultry	E coli	50	37	0.74	37	1	cephalosporins	1	1	0.027027	0
AB12808	meat	mixed	Campylobacter spp	101	12	0.118812	12	0	lincosamides	1	8	0.666667
AB06926	meat	poultry	E coli	50	37	0.74	37	1	penicillins	1	1	0.027027	0
AB12808	meat	mixed	Campylobacter spp	101	12	0.118812	12	0	macrolides	1	5	0.416667
AB16338	meat	beef	E coli	2991	2061	0.689067	2061	1	aminoglycosides	1	56	0.0271713	0
AB12808	meat	mixed	Campylobacter spp	101	12	0.118812	12	0	macrolides	1	6	0.5
AB13474	meat	beef	E coli	134	110	0.820896	110	1	aminoglycosides	1	3	0.0272727	0
AB12808	meat	mixed	Campylobacter spp	101	12	0.118812	12	0	macrolides	1	7	0.583333
AB13474	meat	beef	E coli	134	110	0.820896	110	1	cephalosporins	1	3	0.0272727	0
AB12808	meat	mixed	Campylobacter spp	101	12	0.118812	12	0	penicillins	1	9	0.75
AB13474	meat	beef	E coli	134	110	0.820896	110	1	penicillins	1	3	0.0272727	0
AB12808	meat	mixed	Campylobacter spp	101	12	0.118812	12	0	phenicols	1	2	0.166667
AB16338	meat	pork	E coli	3000	1319	0.439667	1319	1	sulfonamides combinations	1	36	0.0272934	0
AB12808	meat	mixed	Campylobacter spp	101	12	0.118812	12	0	phosphonic acids	1	5	0.416667
AB10265	meat	pork	Salmonella other	336	36	0.107143	36	1	aminoglycosides	1	1	0.0277778	0
AB12808	meat	mixed	Campylobacter spp	101	12	0.118812	12	0	streptogramins	1	12	1
AB02273	plants	fruit + vegetables	Enterococcus spp	50	35	0.7	108	1	macrolides	1	3	0.0277778	0
AB12808	meat	mixed	Campylobacter spp	101	12	0.118812	12	0	tetracyclines	1	11	0.916667
AB10048	meat	mixed	Clostridium difficile	100	2	0.02	2	0	nitroimidazole	0	0	0
AB12423	meat	mixed	Clostridium difficile	240	8	0.0333333	8	0	nitroimidazole	0	0	0
AB10048	meat	mixed	Clostridium difficile	100	2	0.02	2	0	cephalosporins	0	0	0
AB10048	meat	mixed	Clostridium difficile	100	2	0.02	2	0	fluoroquinolones	1	2	1
AB12423	meat	mixed	Clostridium difficile	240	8	0.0333333	8	0	fluoroquinolones	0	0	0
AB10048	meat	mixed	Clostridium difficile	100	2	0.02	2	0	glycopeptides	1	2	1
AB12423	meat	mixed	Clostridium difficile	240	8	0.0333333	8	0	glycopeptides	0	0	0
AB10048	meat	mixed	Clostridium difficile	100	2	0.02	2	0	lincosamides	0	0	0
AB12423	meat	mixed	Clostridium difficile	240	8	0.0333333	8	0	lincosamides	1	1	0.125
AB10048	meat	mixed	Clostridium difficile	100	2	0.02	2	0	macrolides	1	2	1
AB12423	meat	mixed	Clostridium difficile	240	8	0.0333333	8	0	macrolides	1	1	0.125
AB10048	meat	mixed	Clostridium difficile	100	2	0.02	2	0	penicillins	0	0	0
AB12423	meat	mixed	Clostridium difficile	240	8	0.0333333	8	0	phenicols	0	0	0
AB10048	meat	mixed	Clostridium difficile	100	2	0.02	2	0	rifamycins	1	2	1
AB12423	meat	mixed	Clostridium difficile	240	8	0.0333333	8	0	rifamycins	0	0	0
AB10048	meat	mixed	Clostridium difficile	100	2	0.02	2	0	tetracyclines	1	2	1
AB12423	meat	mixed	Clostridium difficile	240	8	0.0333333	8	0	tetracyclines	1	2	0.25
AB00868	meat	pork	Enterococcus spp	133	107	0.804511	107	1	glycylcyclines	1	3	0.0280374	0
AB00864	meat	poultry	Salmonella other	134	107	0.798507	107	1	aminoglycosides	1	3	0.0280374	0
AB00864	meat	poultry	Salmonella other	134	107	0.798507	107	1	sulfonamides	1	3	0.0280374	0
AB02984	meat	veal	E coli	153	133	0.869281	392	1	cephalosporins	1	11	0.0280612	0
AB11384	meat	mixed	Listeria spp	1268	148	0.116719	35	1	aminoglycosides	1	1	0.0285714	0
AB11427	meat	mixed	E coli	100	9	0.09	10	0	aminoglycosides	0	0	0
AB11427	meat	mixed	E coli	100	9	0.09	10	0	carbolic acids	0	0	0
AB11384	meat	mixed	Listeria spp	1268	148	0.116719	35	1	glycopeptides	1	1	0.0285714	0
AB11384	meat	mixed	Listeria spp	1268	148	0.116719	35	1	sulfonamides	1	1	0.0285714	0
AB02181	meat	pork	Staphylococcus spp	71	35	0.492958	35	1	aminoglycosides	1	1	0.0285714	0
AB02181	meat	pork	Staphylococcus spp	71	35	0.492958	35	1	fluoroquinolones	1	1	0.0285714	0
AB02181	meat	pork	Staphylococcus spp	71	35	0.492958	35	1	phenicols	1	1	0.0285714	0
AB08574	meat	poultry	Salmonella other	2104	138	0.0655894	70	1	aminoglycosides	1	2	0.0285714	0
AB08574	meat	poultry	Salmonella other	2104	138	0.0655894	70	1	phenicols	1	2	0.0285714	0
AB11427	meat	mixed	E coli	100	9	0.09	10	0	cephalosporins	1	10	1
AB13638	plants	fruit + vegetables	Salmonella other	974	35	0.0359343	35	1	fluoroquinolones	1	1	0.0285714	0
AB09488	meat	pork	E coli	90	83	0.922222	139	1	fluoroquinolones	1	4	0.028777	0
AB07436	meat	poultry	E coli	959	242	0.252346	242	1	phenicols	1	7	0.0289256	0
AB07436	meat	poultry	E coli	959	242	0.252346	242	1	sulfonamides combinations	1	7	0.0289256	0
AB04654	meat	pork	Salmonella other	69	69	1	69	1	cephalosporins	1	2	0.0289855	0
AB14402	meat	veal	Staphylococcus spp	839	98	0.116806	103	1	carbolic acids	1	3	0.0291262	0
AB14402	meat	veal	Staphylococcus spp	839	98	0.116806	103	1	glycopeptides	1	3	0.0291262	0
AB11427	meat	mixed	E coli	100	9	0.09	10	0	fluoroquinolones	0	0	0
AB11427	meat	mixed	E coli	100	9	0.09	10	0	fusidanes	0	0	0
AB11427	meat	mixed	E coli	100	9	0.09	10	0	lincosamides	1	5	0.5
AB11427	meat	mixed	E coli	100	9	0.09	10	0	macrolides	1	5	0.5
AB15216	meat	beef	E coli	75	55	0.733333	68	1	aminoglycosides	1	2	0.0294118	0
AB11427	meat	mixed	E coli	100	9	0.09	10	0	oxazolidinones	0	0	0
AB15216	meat	beef	E coli	75	55	0.733333	68	1	cephalosporins	1	2	0.0294118	0
AB11055	fish_seafood	seafood + fish	Vibrio spp	78	33	0.423077	33	1	cephalosporins	1	1	0.030303	0
AB10587	meat	beef	Campylobacter spp	97	39	0.402062	33	1	aminoglycosides	1	1	0.030303	0
AB11427	meat	mixed	E coli	100	9	0.09	10	0	penicillins	1	10	1
AB10587	meat	beef	Campylobacter spp	97	39	0.402062	33	1	lincosamides	1	1	0.030303	0
AB10587	meat	beef	Campylobacter spp	97	39	0.402062	33	1	macrolides	1	1	0.030303	0
AB04654	meat	poultry	Salmonella other	33	33	1	33	1	cephalosporins	1	1	0.030303	0
AB04654	meat	poultry	Salmonella other	33	33	1	33	1	sulfonamides combinations	1	1	0.030303	0
AB11427	meat	mixed	E coli	100	9	0.09	10	0	rifamycins	0	0	0
AB15753	plants	fruit + vegetables	E coli	68	9	0.132353	33	1	aminoglycosides	1	1	0.030303	0
AB02982	meat	poultry	E coli	412	392	0.951456	1281	1	penicillins	1	39	0.030445	0
AB02984	meat	veal	E coli	153	133	0.869281	392	1	cephalosporins	1	12	0.0306122	0
AB03531	meat	poultry	Campylobacter spp	1256	65	0.0517516	65	1	fluoroquinolones	1	2	0.0307692	0
AB11427	meat	mixed	E coli	100	9	0.09	10	0	sulfonamides combinations	1	1	0.1
AB15881	fish_seafood	seafood + fish	Vibrio spp	94	32	0.340426	32	1	aminoglycosides	1	1	0.03125	0
AB15881	fish_seafood	seafood + fish	Vibrio spp	94	32	0.340426	32	1	sulfonamides combinations	1	1	0.03125	0
AB15881	fish_seafood	seafood + fish	Vibrio spp	94	32	0.340426	32	1	tetracyclines	1	1	0.03125	0
AB11427	meat	mixed	E coli	100	9	0.09	10	0	tetracyclines	1	9	0.9
AB13727	meat	pork	E coli	110	32	0.290909	32	1	aminoglycosides	1	1	0.03125	0
AB13727	meat	pork	E coli	110	32	0.290909	32	1	cephalosporins	1	1	0.03125	0
AB13727	meat	pork	E coli	110	32	0.290909	32	1	phenicols	1	1	0.03125	0
AB00731	meat	poultry	Listeria spp	63	32	0.507937	32	1	macrolides	1	1	0.03125	0
AB01805	meat	poultry	Yersinia enterolitica	80	26	0.325	32	1	aminoglycosides	1	1	0.03125	0
AB15838	fish_seafood	seafood + fish	Vibrio spp	250	95	0.38	95	1	fluoroquinolones	1	3	0.0315789	0
AB02982	meat	poultry	Campylobacter spp	188	157	0.835106	157	1	fluoroquinolones	1	5	0.0318471	0
AB16259	fish_seafood	seafood + fish	Salmonella other	730	217	0.29726	217	1	aminoglycosides	1	7	0.0322581	0
AB11379	meat	beef	Enterococcus spp	227	31	0.136564	31	1	fluoroquinolones	1	1	0.0322581	0
AB11379	meat	beef	Enterococcus spp	227	31	0.136564	31	1	glycopeptides	1	1	0.0322581	0
AB11379	meat	beef	Enterococcus spp	227	31	0.136564	31	1	penicillins	1	1	0.0322581	0
AB09352	meat	poultry	Staphylococcus spp	30	20	0.666667	31	1	cephalosporins	1	1	0.0322581	0
AB09352	meat	poultry	Staphylococcus spp	30	20	0.666667	31	1	fluoroquinolones	1	1	0.0322581	0
AB09352	meat	poultry	Staphylococcus spp	30	20	0.666667	31	1	glycopeptides	1	1	0.0322581	0
AB09352	meat	poultry	Staphylococcus spp	30	20	0.666667	31	1	phenicols	1	1	0.0322581	0
AB09352	meat	poultry	Staphylococcus spp	30	20	0.666667	31	1	sulfonamides combinations	1	1	0.0322581	0
AB09607	meat	poultry	Salmonella enteritidis	2679	73	0.027249	122	1	sulfonamides combinations	1	4	0.0327869	0
AB09488	meat	beef	E coli	91	67	0.736264	91	1	fluoroquinolones	1	3	0.032967	0
AB09488	meat	beef	E coli	91	67	0.736264	91	1	tetracyclines	1	3	0.032967	0
AB02984	meat	veal	E coli	153	133	0.869281	392	1	cephalosporins	1	13	0.0331633	0
AB11384	meat	mixed	Listeria spp	1268	148	0.116719	3	0	aminoglycosides	0	0	0
AB11384	meat	mixed	Listeria spp	1268	148	0.116719	10	0	aminoglycosides	1	2	0.2
AB11384	meat	mixed	Listeria spp	1268	148	0.116719	4	0	aminoglycosides	1	2	0.5
AB13474	meat	poultry	E coli	297	271	0.912458	271	1	aminoglycosides	1	9	0.0332103	0
AB13727	meat	beef	E coli	82	30	0.365854	30	1	aminoglycosides	1	1	0.0333333	0
AB13727	meat	beef	E coli	82	30	0.365854	30	1	sulfonamides combinations	1	1	0.0333333	0
AB11384	meat	mixed	Listeria spp	1268	148	0.116719	3	0	cephalosporins	1	1	0.333333
AB11384	meat	mixed	Listeria spp	1268	148	0.116719	10	0	cephalosporins	1	3	0.3
AB11384	meat	mixed	Listeria spp	1268	148	0.116719	4	0	cephalosporins	1	3	0.75
AB13727	meat	beef	E coli	82	30	0.365854	30	1	trimethoprim	1	1	0.0333333	0
AB11379	meat	poultry	Enterococcus spp	238	30	0.12605	30	1	glycopeptides	1	1	0.0333333	0
AB02982	meat	poultry	Salmonella other	397	95	0.239295	30	1	aminoglycosides	1	1	0.0333333	0
AB05807	plants	fruit + vegetables	Listeria spp	261	15	0.0574713	30	1	aminoglycosides	1	1	0.0333333	0
AB11384	meat	mixed	Listeria spp	1268	148	0.116719	3	0	glycopeptides	0	0	0
AB11384	meat	mixed	Listeria spp	1268	148	0.116719	10	0	glycopeptides	0	0	0
AB11384	meat	mixed	Listeria spp	1268	148	0.116719	4	0	glycopeptides	0	0	0
AB13727	meat	poultry	E coli	80	29	0.3625	29	1	cephalosporins	1	1	0.0344828	0
AB13727	meat	poultry	E coli	80	29	0.3625	29	1	polypeptids	1	1	0.0344828	0
AB01391	meat	poultry	Other indicator	120	72	0.6	87	1	cephalosporins	1	3	0.0344828	0
AB08574	meat	poultry	Salmonella enteritidis	2104	138	0.0655894	29	1	penicillins	1	1	0.0344828	0
AB08574	meat	poultry	Salmonella enteritidis	2104	138	0.0655894	29	1	tetracyclines	1	1	0.0344828	0
AB08574	meat	poultry	Salmonella enteritidis	2104	138	0.0655894	29	1	trimethoprim	1	1	0.0344828	0
AB11384	meat	mixed	Listeria spp	1268	148	0.116719	3	0	lincosamides	0	0	0
AB11384	meat	mixed	Listeria spp	1268	148	0.116719	10	0	lincosamides	1	6	0.6
AB11384	meat	mixed	Listeria spp	1268	148	0.116719	4	0	lincosamides	1	3	0.75
AB09794	meat	poultry	Salmonella other	378	84	0.222222	29	1	sulfonamides	1	1	0.0344828	0
AB02273	plants	fruit + vegetables	E coli	50	13	0.26	29	1	phenicols	1	1	0.0344828	0
AB03841	meat	pork	Salmonella other	1270	57	0.0448819	57	1	aminoglycosides	1	2	0.0350877	0
AB11384	meat	mixed	Listeria spp	1268	148	0.116719	3	0	macrolides	0	0	0
AB11384	meat	mixed	Listeria spp	1268	148	0.116719	10	0	macrolides	1	2	0.2
AB11384	meat	mixed	Listeria spp	1268	148	0.116719	4	0	macrolides	1	2	0.5
AB02982	meat	poultry	E coli	412	392	0.951456	1281	1	aminoglycosides	1	45	0.0351288	0
AB02982	meat	poultry	E coli	412	392	0.951456	1281	1	cephalosporins	1	45	0.0351288	0
AB16338	meat	pork	E coli	3000	1319	0.439667	1319	1	penicillins	1	47	0.0356331	0
AB02984	meat	veal	E coli	153	133	0.869281	392	1	fluoroquinolones	1	14	0.0357143	0
AB04419	plants	fruit + vegetables	Other indicator	160	80	0.5	28	1	aminoglycosides	1	1	0.0357143	0
AB11384	meat	mixed	Listeria spp	1268	148	0.116719	3	0	penicillins	0	0	0
AB11384	meat	mixed	Listeria spp	1268	148	0.116719	10	0	penicillins	1	2	0.2
AB11384	meat	mixed	Listeria spp	1268	148	0.116719	4	0	penicillins	1	1	0.25
AB04419	plants	fruit + vegetables	Other indicator	160	80	0.5	28	1	nitrofurans	1	1	0.0357143	0
AB04419	plants	fruit + vegetables	Other indicator	160	80	0.5	28	1	tetracyclines	1	1	0.0357143	0
AB02982	meat	poultry	E coli	412	392	0.951456	1281	1	tetracyclines	1	46	0.0359094	0
AB11384	meat	mixed	Listeria spp	1268	148	0.116719	10	0	penicillins	1	3	0.3
AB11384	meat	mixed	Listeria spp	1268	148	0.116719	4	0	penicillins	1	3	0.75
AB01868	fish_seafood	seafood + fish	Enterococcus spp	44	26	0.590909	55	1	aminoglycosides	1	2	0.0363636	0
AB01868	fish_seafood	seafood + fish	Enterococcus spp	44	26	0.590909	55	1	glycylcyclines	1	2	0.0363636	0
AB13474	meat	beef	E coli	134	110	0.820896	110	1	sulfonamides	1	4	0.0363636	0
AB11384	meat	mixed	Listeria spp	1268	148	0.116719	10	0	penicillins	1	6	0.6
AB05712	meat	game	Enterococcus spp	55	55	1	55	1	glycopeptides	1	2	0.0363636	0
AB08574	meat	poultry	Campylobacter spp	2104	1206	0.573194	82	1	aminoglycosides	1	3	0.0365854	0
AB02982	meat	poultry	E coli	412	392	0.951456	1281	1	sulfonamides	1	47	0.0366901	0
AB13474	meat	poultry	E coli	297	271	0.912458	271	1	sulfonamides combinations	1	10	0.0369004	0
AB13722	plants	fruit + vegetables	E coli	91	24	0.263736	27	1	fluoroquinolones	1	1	0.037037	0
AB13722	plants	fruit + vegetables	E coli	91	24	0.263736	27	1	tetracyclines	1	1	0.037037	0
AB11384	meat	mixed	Listeria spp	1268	148	0.116719	3	0	sulfonamides	0	0	0
AB11384	meat	mixed	Listeria spp	1268	148	0.116719	10	0	sulfonamides	1	2	0.2
AB11384	meat	mixed	Listeria spp	1268	148	0.116719	4	0	sulfonamides	0	0	0
AB00864	meat	poultry	Salmonella other	134	107	0.798507	107	1	aminoglycosides	1	4	0.0373832	0
AB02982	meat	poultry	Campylobacter spp	188	157	0.835106	157	1	fluoroquinolones	1	6	0.0382166	0
AB01868	fish_seafood	seafood + fish	Other indicator	44	12	0.272727	26	1	carbapenems	1	1	0.0384615	0
AB11384	meat	mixed	Listeria spp	1268	148	0.116719	3	0	tetracyclines	1	1	0.333333
AB11384	meat	mixed	Listeria spp	1268	148	0.116719	10	0	tetracyclines	1	2	0.2
AB11384	meat	mixed	Listeria spp	1268	148	0.116719	4	0	tetracyclines	0	0	0
AB08575	meat	pork	Salmonella typhimurium	1309	25	0.0190985	26	1	aminoglycosides	1	1	0.0384615	0
AB07978	meat	poultry	Campylobacter spp	60	54	0.9	26	1	penicillins	1	1	0.0384615	0
AB07978	meat	poultry	Campylobacter spp	60	54	0.9	26	1	tetracyclines	1	1	0.0384615	0
AB16177	meat	poultry	E coli	50	21	0.42	26	1	fluoroquinolones	1	1	0.0384615	0
AB00731	meat	poultry	Listeria spp	63	26	0.412698	26	1	aminoglycosides	1	1	0.0384615	0
AB16338	meat	pork	E coli	3000	1319	0.439667	1319	1	phenicols	1	51	0.0386657	0
AB00868	meat	beef	Enterococcus spp	134	129	0.962687	129	1	macrolides	1	5	0.0387597	0
AB02982	meat	poultry	E coli	412	392	0.951456	1281	1	cephalosporins	1	50	0.039032	0
AB02982	meat	poultry	E coli	412	392	0.951456	1281	1	penicillins	1	50	0.039032	0
AB15464	meat	poultry	Staphylococcus spp	72	39	0.541667	51	1	fluoroquinolones	1	2	0.0392157	0
AB11384	meat	mixed	Listeria spp	1268	148	0.116719	76	1	cephalosporins	1	3	0.0394737	0
AB11379	meat	beef	Enterococcus spp	227	25	0.110132	25	1	glycopeptides	1	1	0.04	0
AB11379	meat	beef	Enterococcus spp	227	25	0.110132	25	1	penicillins	1	1	0.04	0
AB09989	meat	poultry	Campylobacter spp	231	25	0.108225	25	1	fluoroquinolones	1	1	0.04	0
AB11379	meat	poultry	Enterococcus spp	238	25	0.105042	25	1	glycopeptides	1	1	0.04	0
AB11379	meat	poultry	Enterococcus spp	238	25	0.105042	25	1	penicillins	1	1	0.04	0
AB02181	meat	poultry	Staphylococcus spp	37	25	0.675676	25	1	lincosamides	1	1	0.04	0
AB02181	meat	poultry	Staphylococcus spp	37	25	0.675676	25	1	macrolides	1	1	0.04	0
AB02181	meat	poultry	Staphylococcus spp	37	25	0.675676	25	1	penicillins	1	1	0.04	0
AB02181	meat	poultry	Staphylococcus spp	37	25	0.675676	25	1	tetracyclines	1	1	0.04	0
AB15587	meat	mixed	Salmonella other	200	41	0.205	14	0	aminoglycosides	1	8	0.571429
AB15587	meat	mixed	Salmonella other	200	41	0.205	14	0	aminoglycosides	1	2	0.142857
AB15587	meat	mixed	Salmonella other	200	41	0.205	4	0	aminoglycosides	1	1	0.25
AB15587	meat	mixed	Salmonella other	200	41	0.205	10	0	aminoglycosides	1	9	0.9
AB13474	meat	poultry	E coli	297	271	0.912458	271	1	fluoroquinolones	1	11	0.0405904	0
AB15587	meat	mixed	Salmonella other	200	41	0.205	10	0	cephalosporins	1	5	0.5
AB15587	meat	mixed	Salmonella other	200	41	0.205	4	0	cephalosporins	0	0	0
AB13474	meat	poultry	E coli	297	271	0.912458	271	1	phenicols	1	11	0.0405904	0
AB07506	meat	beef	Other indicator	99	83	0.838384	24	1	phenicols	1	1	0.0416667	0
AB11427	meat	mixed	E coli	100	20	0.2	24	1	cephalosporins	1	1	0.0416667	0
AB11427	meat	mixed	E coli	100	20	0.2	24	1	penicillins	1	1	0.0416667	0
AB11427	meat	mixed	E coli	100	20	0.2	24	1	phenicols	1	1	0.0416667	0
AB08338	meat	poultry	Salmonella other	194	42	0.216495	24	1	aminoglycosides	1	1	0.0416667	0
AB08338	meat	poultry	Salmonella other	194	42	0.216495	24	1	fluoroquinolones	1	1	0.0416667	0
AB08338	meat	poultry	Salmonella other	194	42	0.216495	24	1	penicillins	1	1	0.0416667	0
AB08338	meat	poultry	Salmonella other	194	42	0.216495	24	1	phenicols	1	1	0.0416667	0
AB15587	meat	mixed	Salmonella other	200	41	0.205	10	0	penicillins	1	5	0.5
AB15587	meat	mixed	Salmonella other	200	41	0.205	4	0	penicillins	0	0	0
AB11379	milk	processed	Enterococcus spp	110	24	0.218182	24	1	glycopeptides	1	1	0.0416667	0
AB11379	milk	processed	Enterococcus spp	110	24	0.218182	24	1	penicillins	1	1	0.0416667	0
AB15838	fish_seafood	seafood + fish	Vibrio spp	250	95	0.38	95	1	macrolides	1	4	0.0421053	0
AB15838	fish_seafood	seafood + fish	Vibrio spp	250	95	0.38	95	1	phenicols	1	4	0.0421053	0
AB08574	meat	poultry	Salmonella other	2104	138	0.0655894	70	1	aminoglycosides	1	3	0.0428571	0
AB07933	fish_seafood	seafood + fish	E coli	188	73	0.388298	116	1	penicillins	1	5	0.0431034	0
AB00776	meat	poultry	E coli	317	234	0.73817	232	1	aminoglycosides	1	10	0.0431034	0
AB09488	meat	pork	E coli	90	83	0.922222	139	1	aminoglycosides	1	6	0.0431655	0
AB04654	meat	pork	Salmonella other	69	69	1	69	1	aminoglycosides	1	3	0.0434783	0
AB10642	meat	poultry	Enterococcus spp	99	82	0.828283	46	1	penicillins	1	2	0.0434783	0
AB15587	meat	mixed	Salmonella other	200	41	0.205	10	0	sulfonamides	1	8	0.8
AB15587	meat	mixed	Salmonella other	200	41	0.205	4	0	sulfonamides	1	3	0.75
AB15671	meat	poultry	Salmonella other	434	23	0.0529954	23	1	aminoglycosides	1	1	0.0434783	0
AB12376	milk	raw milk	Staphylococcus spp	766	70	0.0913838	23	1	phenicols	1	1	0.0434783	0
AB11379	milk	processed	Enterococcus spp	168	23	0.136905	23	1	fluoroquinolones	1	1	0.0434783	0
AB11379	milk	processed	Enterococcus spp	168	23	0.136905	23	1	glycopeptides	1	1	0.0434783	0
AB15587	meat	mixed	Salmonella other	200	41	0.205	10	0	tetracyclines	1	9	0.9
AB15587	meat	mixed	Salmonella other	200	41	0.205	4	0	tetracyclines	1	2	0.5
AB05807	plants	fruit + vegetables	Listeria spp	261	23	0.0881226	46	1	aminoglycosides	1	2	0.0434783	0
AB15587	meat	mixed	Salmonella other	200	41	0.205	14	0	trimethoprim	1	2	0.142857
AB15587	meat	mixed	Salmonella other	200	41	0.205	10	0	trimethoprim	1	5	0.5
AB15587	meat	mixed	Salmonella other	200	41	0.205	4	0	trimethoprim	1	2	0.5
AB05807	plants	fruit + vegetables	Listeria spp	261	23	0.0881226	46	1	glycopeptides	1	2	0.0434783	0
AB05807	plants	fruit + vegetables	Listeria spp	261	23	0.0881226	46	1	penicillins	1	2	0.0434783	0
AB09488	meat	beef	E coli	91	67	0.736264	91	1	aminoglycosides	1	4	0.043956	0
AB09488	meat	beef	E coli	91	67	0.736264	91	1	sulfonamides	1	4	0.043956	0
AB08338	meat	poultry	Salmonella other	194	42	0.216495	68	1	aminoglycosides	1	3	0.0441176	0
AB08338	meat	poultry	Salmonella other	194	42	0.216495	68	1	phenicols	1	3	0.0441176	0
AB04419	plants	fruit + vegetables	Other indicator	160	80	0.5	68	1	sulfonamides	1	3	0.0441176	0
AB02982	meat	poultry	Campylobacter spp	412	188	0.456311	157	1	fluoroquinolones	1	7	0.044586	0
AB13477	meat	mixed	Listeria spp	698	67	0.0959885	67	1	tetracyclines	1	3	0.0447761	0
AB07408	meat	mixed	Staphylococcus spp	694	200	0.288184	200	1	lincosamides	1	9	0.045	0
AB13474	meat	beef	E coli	134	110	0.820896	110	1	cephalosporins	1	5	0.0454545	0
AB13088	meat	mixed	Staphylococcus spp	154	1	0.00649351	1	0	macrolides	1	1	1
AB13088	meat	mixed	Staphylococcus spp	154	3	0.0194805	3	0	macrolides	1	3	1
AB01805	meat	pork	Yersinia enterolitica	125	19	0.152	22	1	penicillins	1	1	0.0454545	0
AB07443	plants	fruit + vegetables	E coli	945	40	0.042328	22	1	aminoglycosides	1	1	0.0454545	0
AB07443	plants	fruit + vegetables	E coli	945	40	0.042328	22	1	fluoroquinolones	1	1	0.0454545	0
AB07443	plants	fruit + vegetables	E coli	945	40	0.042328	22	1	polypeptids	1	1	0.0454545	0
AB16448	plants	fruit + vegetables	Other indicator	39	13	0.333333	22	1	cephalosporins	1	1	0.0454545	0
AB02984	meat	veal	E coli	153	133	0.869281	392	1	cephalosporins	1	18	0.0459184	0
AB13088	meat	mixed	Staphylococcus spp	154	3	0.0194805	3	0	penicillins	1	2	0.666667
AB13088	meat	mixed	Staphylococcus spp	154	1	0.00649351	1	0	penicillins	1	1	1
AB02273	plants	fruit + vegetables	Enterococcus spp	50	35	0.7	108	1	tetracyclines	1	5	0.0462963	0
AB00868	meat	beef	Enterococcus spp	134	129	0.962687	129	1	macrolides	1	6	0.0465116	0
AB00868	meat	pork	Enterococcus spp	133	107	0.804511	107	1	aminoglycosides	1	5	0.046729	0
AB00864	meat	poultry	Salmonella other	134	107	0.798507	107	1	sulfonamides	1	5	0.046729	0
AB13088	meat	mixed	Staphylococcus spp	154	1	0.00649351	1	0	sulfonamides combinations	1	1	1
AB13088	meat	mixed	Staphylococcus spp	154	3	0.0194805	3	0	sulfonamides combinations	1	1	0.333333
AB10486	fish_seafood	seafood + fish	Salmonella other	154	63	0.409091	84	1	fluoroquinolones	1	4	0.047619	0
AB13088	meat	mixed	Staphylococcus spp	154	3	0.0194805	3	0	tetracyclines	1	1	0.333333
AB13088	meat	mixed	Staphylococcus spp	154	1	0.00649351	1	0	tetracyclines	1	1	1
AB11379	meat	pork	Enterococcus spp	92	21	0.228261	21	1	aminoglycosides	1	1	0.047619	0
AB11379	meat	pork	Enterococcus spp	92	21	0.228261	21	1	penicillins	1	1	0.047619	0
AB10587	meat	pork	Campylobacter spp	100	2	0.02	6	0	aminoglycosides	1	4	0.666667
AB10587	meat	pork	Campylobacter spp	100	2	0.02	6	0	aminoglycosides	1	6	1
AB10587	meat	pork	Campylobacter spp	100	2	0.02	6	0	cephalosporins	1	6	1
AB11379	meat	pork	Enterococcus spp	92	21	0.228261	21	1	phenicols	1	1	0.047619	0
AB08574	meat	poultry	Campylobacter spp	2104	1206	0.573194	42	1	aminoglycosides	1	2	0.047619	0
AB10587	meat	pork	Campylobacter spp	100	2	0.02	6	0	fluoroquinolones	1	6	1
AB10587	meat	pork	Campylobacter spp	100	2	0.02	6	0	lincosamides	1	4	0.666667
AB08779	meat	poultry	Enterococcus spp	129	25	0.193798	21	1	aminoglycosides	1	1	0.047619	0
AB10587	meat	pork	Campylobacter spp	100	2	0.02	6	0	macrolides	1	6	1
AB10587	meat	pork	Campylobacter spp	100	2	0.02	6	0	macrolides	1	4	0.666667
AB03165	meat	poultry	Salmonella typhimurium	259	21	0.0810811	21	1	aminoglycosides	1	1	0.047619	0
AB03165	meat	poultry	Salmonella typhimurium	259	21	0.0810811	21	1	fluoroquinolones	1	1	0.047619	0
AB10587	meat	pork	Campylobacter spp	100	2	0.02	6	0	penicillins	1	6	1
AB03165	meat	poultry	Salmonella typhimurium	259	21	0.0810811	21	1	sulfonamides	1	1	0.047619	0
AB10587	meat	pork	Campylobacter spp	100	2	0.02	6	0	phenicols	1	6	1
AB05807	plants	fruit + vegetables	Listeria spp	261	21	0.0804598	42	1	aminoglycosides	1	2	0.047619	0
AB10587	meat	pork	Campylobacter spp	100	2	0.02	6	0	tetracyclines	1	6	1
AB15023	meat	pork	Clostridium difficile	78	9	0.115385	9	0	nitroimidazole	0	0	0
AB15023	meat	pork	Clostridium difficile	78	9	0.115385	9	0	fluoroquinolones	1	1	0.111111
AB15023	meat	pork	Clostridium difficile	78	9	0.115385	9	0	glycopeptides	0	0	0
AB15023	meat	pork	Clostridium difficile	78	9	0.115385	9	0	lincosamides	1	1	0.111111
AB00740	meat	pork	E coli	316	6	0.0189873	6	0	aminoglycosides	1	2	0.333333
AB06926	meat	pork	E coli	50	3	0.06	3	0	aminoglycosides	1	1	0.333333
AB05807	plants	fruit + vegetables	Listeria spp	261	21	0.0804598	42	1	cephalosporins	1	2	0.047619	0
AB05807	plants	fruit + vegetables	Listeria spp	261	21	0.0804598	42	1	lincosamides	1	2	0.047619	0
AB05807	plants	fruit + vegetables	Listeria spp	261	21	0.0804598	42	1	penicillins	1	2	0.047619	0
AB12808	meat	mixed	Campylobacter spp	101	41	0.405941	41	1	aminoglycosides	1	2	0.0487805	0
AB13474	meat	pork	E coli	133	41	0.308271	41	1	aminoglycosides	1	2	0.0487805	0
AB13474	meat	pork	E coli	133	41	0.308271	41	1	phenicols	1	2	0.0487805	0
AB13474	meat	pork	E coli	133	41	0.308271	41	1	sulfonamides	1	2	0.0487805	0
AB04114	meat	poultry	Other indicator	43	41	0.953488	41	1	cephalosporins	1	2	0.0487805	0
AB08346	meat	poultry	E coli	98	92	0.938776	81	1	cephalosporins	1	4	0.0493827	0
AB14958	fish_seafood	seafood + fish	E coli	50	20	0.4	20	1	aminoglycosides	1	1	0.05	0
AB01868	fish_seafood	seafood + fish	E coli	44	24	0.545455	60	1	cephalosporins	1	3	0.05	0
AB14958	fish_seafood	seafood + fish	E coli	50	20	0.4	20	1	penicillins	1	1	0.05	0
AB15928	fish_seafood	seafood + fish	Salmonella other	96	20	0.208333	20	1	aminoglycosides	1	1	0.05	0
AB15928	fish_seafood	seafood + fish	Salmonella other	96	20	0.208333	20	1	nitrofurans	1	1	0.05	0
AB00740	meat	pork	E coli	316	6	0.0189873	6	0	carbapenems	0	0	0
AB00740	meat	pork	E coli	316	6	0.0189873	6	0	cephalosporins	1	6	1
AB00740	meat	pork	E coli	316	6	0.0189873	6	0	cephalosporins	1	1	0.166667
AB06926	meat	pork	E coli	50	3	0.06	3	0	cephalosporins	0	0	0
AB15928	fish_seafood	seafood + fish	Salmonella other	96	20	0.208333	20	1	penicillins	1	1	0.05	0
AB11229	meat	beef	Staphylococcus spp	68	20	0.294118	20	1	aminoglycosides	1	1	0.05	0
AB11384	meat	mixed	Listeria spp	1268	148	0.116719	40	1	glycopeptides	1	2	0.05	0
AB11384	meat	mixed	Listeria spp	1268	148	0.116719	40	1	macrolides	1	2	0.05	0
AB11384	meat	mixed	Listeria spp	1268	148	0.116719	40	1	penicillins	1	2	0.05	0
AB08877	meat	mixed	Other indicator	248	62	0.25	39	1	cephalosporins	1	2	0.0512821	0
AB08877	meat	mixed	Other indicator	248	62	0.25	39	1	fluoroquinolones	1	2	0.0512821	0
AB08877	meat	mixed	Other indicator	248	62	0.25	39	1	penicillins	1	2	0.0512821	0
AB00740	meat	pork	E coli	316	6	0.0189873	6	0	fluoroquinolones	1	1	0.166667
AB00740	meat	pork	E coli	316	6	0.0189873	6	0	fluoroquinolones	0	0	0
AB06926	meat	pork	E coli	50	3	0.06	3	0	fluoroquinolones	0	0	0
AB08877	meat	mixed	Other indicator	248	62	0.25	39	1	polypeptids	1	2	0.0512821	0
AB02273	plants	fruit + vegetables	E coli	50	13	0.26	78	1	fluoroquinolones	1	4	0.0512821	0
AB16338	meat	poultry	E coli	5930	4906	0.827319	4906	1	cephalosporins	1	252	0.0513657	0
AB11384	meat	mixed	Listeria spp	1268	148	0.116719	76	1	glycopeptides	1	4	0.0526316	0
AB09352	meat	poultry	Staphylococcus spp	30	20	0.666667	19	1	rifamycins	1	1	0.0526316	0
AB06926	plants	fruit + vegetables	E coli	296	29	0.097973	38	1	sulfonamides	1	2	0.0526316	0
AB06926	plants	fruit + vegetables	E coli	296	29	0.097973	38	1	sulfonamides combinations	1	2	0.0526316	0
AB00740	meat	pork	E coli	316	6	0.0189873	6	0	glycylcyclines	0	0	0
AB00740	meat	pork	E coli	316	6	0.0189873	6	0	macrolides	0	0	0
AB00740	meat	pork	E coli	316	6	0.0189873	6	0	penicillins	1	6	1
AB00740	meat	pork	E coli	316	6	0.0189873	6	0	penicillins	0	0	0
AB06926	meat	pork	E coli	50	3	0.06	3	0	penicillins	0	0	0
AB06926	meat	pork	E coli	50	3	0.06	3	0	penicillins	1	1	0.333333
AB06926	plants	fruit + vegetables	E coli	296	29	0.097973	38	1	tetracyclines	1	2	0.0526316	0
AB06926	plants	fruit + vegetables	E coli	296	29	0.097973	38	1	trimethoprim	1	2	0.0526316	0
AB09989	meat	poultry	Salmonella other	231	56	0.242424	56	1	fluoroquinolones	1	3	0.0535714	0
AB00056	meat	poultry	Staphylococcus spp	167	84	0.502994	168	1	phenicols	1	9	0.0535714	0
AB07176	fish_seafood	seafood + fish	Salmonella other	71	37	0.521127	37	1	aminoglycosides	1	2	0.0540541	0
AB07176	fish_seafood	seafood + fish	Salmonella other	71	37	0.521127	37	1	penicillins	1	2	0.0540541	0
AB13088	meat	mixed	Staphylococcus spp	269	6	0.0223048	111	1	macrolides	1	6	0.0540541	0
AB00740	meat	pork	E coli	316	6	0.0189873	6	0	phenicols	1	1	0.166667
AB13474	meat	beef	E coli	134	110	0.820896	110	1	aminoglycosides	1	6	0.0545455	0
AB13474	meat	beef	E coli	134	110	0.820896	110	1	penicillins	1	6	0.0545455	0
AB09488	meat	beef	E coli	91	67	0.736264	91	1	aminoglycosides	1	5	0.0549451	0
AB00740	meat	pork	E coli	316	6	0.0189873	6	0	polypeptids	0	0	0
AB10581	fish_seafood	seafood + fish	Salmonella other	48	11	0.229167	18	1	phenicols	1	1	0.0555556	0
AB00740	meat	pork	E coli	316	6	0.0189873	6	0	sulfonamides	1	4	0.666667
AB06926	meat	pork	E coli	50	3	0.06	3	0	sulfonamides	0	0	0
AB10581	fish_seafood	seafood + fish	Salmonella other	48	11	0.229167	18	1	sulfonamides	1	1	0.0555556	0
AB10581	fish_seafood	seafood + fish	Salmonella other	48	11	0.229167	18	1	trimethoprim	1	1	0.0555556	0
AB09607	meat	poultry	Salmonella typhimurium	2679	73	0.027249	18	1	fluoroquinolones	1	1	0.0555556	0
AB02273	plants	fruit + vegetables	Enterococcus spp	50	35	0.7	108	1	tetracyclines	1	6	0.0555556	0
AB00864	meat	poultry	Salmonella other	297	107	0.360269	107	1	aminoglycosides	1	6	0.0560748	0
AB06926	meat	pork	E coli	50	3	0.06	3	0	sulfonamides combinations	0	0	0
AB16338	meat	poultry	E coli	5930	4906	0.827319	4906	1	cephalosporins	1	277	0.0564615	0
AB07503	meat	poultry	Enterococcus spp	316	265	0.838608	265	1	macrolides	1	15	0.0566038	0
AB16338	meat	poultry	E coli	5930	4906	0.827319	4906	1	fluoroquinolones	1	278	0.0566653	0
AB00740	meat	pork	E coli	316	6	0.0189873	6	0	tetracyclines	1	4	0.666667
AB06926	meat	pork	E coli	50	3	0.06	3	0	tetracyclines	0	0	0
AB16338	meat	poultry	E coli	5930	4906	0.827319	4906	1	sulfonamides combinations	1	279	0.0568691	0
AB11384	meat	mixed	Listeria spp	1268	148	0.116719	35	1	tetracyclines	1	2	0.0571429	0
AB13638	plants	fruit + vegetables	Salmonella other	974	35	0.0359343	35	1	penicillins	1	2	0.0571429	0
AB13638	plants	fruit + vegetables	Salmonella other	974	35	0.0359343	35	1	phenicols	1	2	0.0571429	0
AB01391	meat	poultry	Other indicator	120	72	0.6	87	1	cephalosporins	1	5	0.0574713	0
AB10062	milk	processed	Technological flora	52	52	1	52	1	glycopeptides	1	3	0.0576923	0
AB10062	milk	processed	Technological flora	52	52	1	52	1	macrolides	1	3	0.0576923	0
AB03836	fish_seafood	seafood + fish	Listeria spp	803	2	0.00249066	69	1	glycopeptides	1	4	0.057971	0
AB00740	meat	pork	E coli	316	6	0.0189873	6	0	trimethoprim	1	2	0.333333
AB06926	meat	pork	E coli	50	3	0.06	3	0	trimethoprim	0	0	0
AB14402	meat	veal	Staphylococcus spp	839	98	0.116806	103	1	phenicols	1	6	0.0582524	0
AB02984	meat	veal	E coli	153	133	0.869281	392	1	aminoglycosides	1	23	0.0586735	0
AB02984	meat	veal	E coli	153	133	0.869281	392	1	penicillins	1	23	0.0586735	0
AB15464	meat	beef	Staphylococcus spp	38	14	0.368421	17	1	cephalosporins	1	1	0.0588235	0
AB15464	meat	beef	Staphylococcus spp	38	14	0.368421	17	1	fluoroquinolones	1	1	0.0588235	0
AB15464	meat	beef	Staphylococcus spp	38	14	0.368421	17	1	lipopeptide	1	1	0.0588235	0
AB15464	meat	beef	Staphylococcus spp	38	14	0.368421	17	1	oxazolidinones	1	1	0.0588235	0
AB15464	meat	beef	Staphylococcus spp	38	14	0.368421	17	1	penicillins	1	1	0.0588235	0
AB08779	meat	pork	Enterococcus spp	32	2	0.0625	1	0	fluoroquinolones	1	1	1
AB08244	meat	poultry	Campylobacter spp	415	91	0.219277	85	1	penicillins	1	5	0.0588235	0
AB15023	meat	poultry	Clostridium difficile	155	17	0.109677	17	1	fluoroquinolones	1	1	0.0588235	0
AB16448	plants	fruit + vegetables	Other indicator	60	11	0.183333	17	1	cephalosporins	1	1	0.0588235	0
AB16448	plants	fruit + vegetables	Other indicator	60	11	0.183333	17	1	penicillins	1	1	0.0588235	0
AB08779	meat	pork	Enterococcus spp	32	2	0.0625	1	0	glycopeptides	1	1	1
AB04419	plants	fruit + vegetables	Other indicator	160	80	0.5	68	1	tetracyclines	1	4	0.0588235	0
AB01156	meat	poultry	Campylobacter spp	240	94	0.391667	67	1	tetracyclines	1	4	0.0597015	0
AB16338	meat	beef	E coli	2991	2061	0.689067	2061	1	penicillins	1	124	0.060165	0
AB07933	fish_seafood	seafood + fish	E coli	188	73	0.388298	116	1	aminoglycosides	1	7	0.0603448	0
AB11055	fish_seafood	seafood + fish	Vibrio spp	78	33	0.423077	33	1	tetracyclines	1	2	0.0606061	0
AB08779	meat	pork	Enterococcus spp	32	2	0.0625	1	0	macrolides	1	1	1
AB11379	meat	pork	Enterococcus spp	79	11	0.139241	11	0	macrolides	1	1	0.0909091
AB10587	meat	beef	Campylobacter spp	97	39	0.402062	33	1	macrolides	1	2	0.0606061	0
AB11379	meat	pork	Enterococcus spp	79	3	0.0379747	3	0	macrolides	1	1	0.333333
AB14402	meat	beef	Staphylococcus spp	509	41	0.0805501	33	1	carbolic acids	1	2	0.0606061	0
AB11379	meat	pork	Enterococcus spp	187	12	0.0641711	12	0	macrolides	1	3	0.25
AB14402	meat	beef	Staphylococcus spp	509	41	0.0805501	33	1	glycopeptides	1	2	0.0606061	0
AB04654	meat	poultry	Salmonella other	33	33	1	33	1	fluoroquinolones	1	2	0.0606061	0
AB04654	meat	poultry	Salmonella other	33	33	1	33	1	penicillins	1	2	0.0606061	0
AB11379	meat	pork	Enterococcus spp	187	12	0.0641711	12	0	penicillins	1	1	0.0833333
AB11379	meat	pork	Enterococcus spp	92	2	0.0217391	2	0	penicillins	1	1	0.5
AB11379	meat	pork	Enterococcus spp	79	11	0.139241	11	0	penicillins	1	1	0.0909091
AB15753	plants	fruit + vegetables	E coli	68	9	0.132353	33	1	tetracyclines	1	2	0.0606061	0
AB11379	meat	pork	Enterococcus spp	187	12	0.0641711	12	0	penicillins	1	2	0.166667
AB03165	meat	poultry	Salmonella other	259	82	0.316602	82	1	aminoglycosides	1	5	0.0609756	0
AB08779	meat	pork	Enterococcus spp	32	2	0.0625	1	0	phenicols	1	1	1
AB03165	meat	poultry	Salmonella other	259	82	0.316602	82	1	cephalosporins	1	5	0.0609756	0
AB03165	meat	poultry	Salmonella other	259	82	0.316602	82	1	penicillins	1	5	0.0609756	0
AB03165	meat	poultry	Salmonella other	259	82	0.316602	82	1	sulfonamides	1	5	0.0609756	0
AB14087	fish_seafood	seafood + fish	Vibrio spp	110	72	0.654545	32	1	aminoglycosides	1	2	0.0625	0
AB08779	meat	pork	Enterococcus spp	32	2	0.0625	1	0	tetracyclines	1	1	1
AB11379	meat	pork	Enterococcus spp	79	11	0.139241	11	0	tetracyclines	1	1	0.0909091
AB07506	meat	mixed	Salmonella other	286	16	0.0559441	16	1	aminoglycosides	1	1	0.0625	0
AB11379	meat	pork	Enterococcus spp	79	3	0.0379747	3	0	tetracyclines	1	1	0.333333
AB11379	meat	pork	Enterococcus spp	92	14	0.152174	14	0	tetracyclines	1	1	0.0714286
AB13727	meat	pork	E coli	110	32	0.290909	32	1	aminoglycosides	1	2	0.0625	0
AB11379	meat	pork	Enterococcus spp	92	2	0.0217391	2	0	tetracyclines	1	1	0.5
AB11379	meat	pork	Enterococcus spp	92	1	0.0108696	1	0	tetracyclines	1	1	1
AB11379	meat	pork	Enterococcus spp	187	12	0.0641711	12	0	tetracyclines	1	7	0.583333
AB11379	meat	pork	Enterococcus spp	187	2	0.0106952	2	0	tetracyclines	1	1	0.5
AB03836	meat	pork	Listeria spp	192	2	0.0104167	12	0	aminoglycosides	1	2	0.166667
AB03836	meat	pork	Listeria spp	192	2	0.0104167	12	0	cephalosporins	1	1	0.0833333
AB03836	meat	pork	Listeria spp	192	2	0.0104167	12	0	glycopeptides	1	1	0.0833333
AB03836	meat	pork	Listeria spp	192	2	0.0104167	12	0	sulfonamides combinations	1	2	0.166667
AB03836	meat	pork	Listeria spp	192	2	0.0104167	12	0	tetracyclines	1	2	0.166667
AB04114	meat	pork	Other indicator	44	3	0.0681818	3	0	cephalosporins	1	2	0.666667
AB04114	meat	pork	Other indicator	44	3	0.0681818	3	0	cephalosporins	1	1	0.333333
AB04114	meat	pork	Other indicator	44	3	0.0681818	3	0	cephalosporins	1	3	1
AB10265	meat	pork	Salmonella derby	336	11	0.0327381	11	0	aminoglycosides	1	5	0.454545
AB10265	meat	pork	Salmonella derby	336	11	0.0327381	11	0	penicillins	1	1	0.0909091
AB10265	meat	pork	Salmonella derby	336	11	0.0327381	11	0	phenicols	1	2	0.181818
AB10265	meat	pork	Salmonella derby	336	11	0.0327381	11	0	sulfonamides	1	9	0.818182
AB10265	meat	pork	Salmonella derby	336	11	0.0327381	11	0	sulfonamides combinations	1	2	0.181818
AB10265	meat	pork	Salmonella derby	336	11	0.0327381	11	0	tetracyclines	1	11	1
AB00864	meat	pork	Salmonella other	133	3	0.0225564	3	0	aminoglycosides	0	0	0
AB00864	meat	pork	Salmonella other	133	3	0.0225564	3	0	aminoglycosides	1	2	0.666667
AB00864	meat	pork	Salmonella other	133	3	0.0225564	3	0	aminoglycosides	1	1	0.333333
AB03841	meat	pork	Salmonella other	196	9	0.0459184	9	0	aminoglycosides	0	0	0
AB13727	meat	pork	E coli	110	32	0.290909	32	1	fluoroquinolones	1	2	0.0625	0
AB00729	meat	poultry	Salmonella enteritidis	60	16	0.266667	16	1	penicillins	1	1	0.0625	0
AB04489	meat	poultry	Salmonella enteritidis	115	17	0.147826	16	1	phosphonic acids	1	1	0.0625	0
AB13474	meat	beef	E coli	134	110	0.820896	110	1	aminoglycosides	1	7	0.0636364	0
AB13474	meat	beef	E coli	134	110	0.820896	110	1	sulfonamides	1	7	0.0636364	0
AB02982	meat	poultry	Campylobacter spp	412	188	0.456311	157	1	penicillins	1	10	0.0636943	0
AB10265	meat	pork	Salmonella other	336	12	0.0357143	12	0	aminoglycosides	1	1	0.0833333
AB10265	meat	pork	Salmonella other	336	14	0.0416667	14	0	aminoglycosides	1	1	0.0714286
AB09989	meat	poultry	E coli	231	124	0.536797	124	1	aminoglycosides	1	8	0.0645161	0
AB10265	meat	pork	Salmonella other	336	12	0.0357143	12	0	aminoglycosides	1	9	0.75
AB09989	meat	poultry	E coli	231	124	0.536797	124	1	phenicols	1	8	0.0645161	0
AB00864	meat	pork	Salmonella other	133	3	0.0225564	3	0	cephalosporins	0	0	0
AB03836	meat	pork	Salmonella other	78	7	0.0897436	7	0	cephalosporins	1	4	0.571429
AB03841	meat	pork	Salmonella other	196	9	0.0459184	9	0	cephalosporins	0	0	0
AB09352	meat	poultry	Staphylococcus spp	30	20	0.666667	31	1	rifamycins	1	2	0.0645161	0
AB12902	meat	poultry	Campylobacter spp	352	80	0.227273	46	1	aminoglycosides	1	3	0.0652174	0
AB10642	meat	poultry	Enterococcus spp	99	82	0.828283	46	1	glycopeptides	1	3	0.0652174	0
AB05807	plants	fruit + vegetables	Listeria spp	261	23	0.0881226	46	1	aminoglycosides	1	3	0.0652174	0
AB00864	meat	pork	Salmonella other	133	3	0.0225564	3	0	fluoroquinolones	0	0	0
AB03841	meat	pork	Salmonella other	196	9	0.0459184	9	0	fluoroquinolones	0	0	0
AB05807	plants	fruit + vegetables	Listeria spp	261	23	0.0881226	46	1	cephalosporins	1	3	0.0652174	0
AB05807	plants	fruit + vegetables	Listeria spp	261	23	0.0881226	46	1	phenicols	1	3	0.0652174	0
AB00868	meat	pork	Enterococcus spp	133	107	0.804511	107	1	macrolides	1	7	0.0654206	0
AB16338	meat	pork	E coli	3000	1319	0.439667	1319	1	aminoglycosides	1	87	0.0659591	0
AB10265	meat	pork	Salmonella other	336	14	0.0416667	14	0	fluoroquinolones	1	5	0.357143
AB13727	meat	beef	E coli	82	30	0.365854	30	1	aminoglycosides	1	2	0.0666667	0
AB10265	meat	pork	Salmonella other	336	12	0.0357143	12	0	fluoroquinolones	1	6	0.5
AB00864	meat	pork	Salmonella other	133	3	0.0225564	3	0	penicillins	0	0	0
AB03836	meat	pork	Salmonella other	78	7	0.0897436	7	0	penicillins	1	2	0.285714
AB03836	meat	pork	Salmonella other	78	7	0.0897436	7	0	penicillins	1	5	0.714286
AB03841	meat	pork	Salmonella other	196	9	0.0459184	9	0	penicillins	0	0	0
AB13727	meat	beef	E coli	82	30	0.365854	30	1	cephalosporins	1	2	0.0666667	0
AB03841	meat	pork	Salmonella other	196	9	0.0459184	9	0	penicillins	1	1	0.111111
AB13727	meat	beef	E coli	82	30	0.365854	30	1	tetracyclines	1	2	0.0666667	0
AB08575	meat	lamb	Campylobacter spp	744	55	0.0739247	90	1	macrolides	1	6	0.0666667	0
AB11379	meat	poultry	Enterococcus spp	238	30	0.12605	30	1	penicillins	1	2	0.0666667	0
AB11379	meat	poultry	Enterococcus spp	238	30	0.12605	30	1	phenicols	1	2	0.0666667	0
AB02982	meat	poultry	Salmonella other	397	95	0.239295	30	1	cephalosporins	1	2	0.0666667	0
AB02982	meat	poultry	Salmonella other	397	95	0.239295	30	1	penicillins	1	2	0.0666667	0
AB05807	plants	fruit + vegetables	Listeria spp	261	15	0.0574713	30	1	cephalosporins	1	2	0.0666667	0
AB10265	meat	pork	Salmonella other	336	12	0.0357143	12	0	penicillins	1	10	0.833333
AB00864	meat	pork	Salmonella other	133	3	0.0225564	3	0	phenicols	0	0	0
AB03836	meat	pork	Salmonella other	78	7	0.0897436	7	0	phenicols	1	5	0.714286
AB03841	meat	pork	Salmonella other	196	9	0.0459184	9	0	phenicols	1	1	0.111111
AB05807	plants	fruit + vegetables	Listeria spp	261	15	0.0574713	30	1	penicillins	1	2	0.0666667	0
AB05807	plants	fruit + vegetables	Listeria spp	261	15	0.0574713	30	1	phenicols	1	2	0.0666667	0
AB15220	plants	fruit + vegetables	Other indicator	445	39	0.0876404	45	1	sulfonamides	1	3	0.0666667	0
AB10265	meat	pork	Salmonella other	336	14	0.0416667	14	0	phenicols	1	1	0.0714286
AB13727	meat	poultry	E coli	80	29	0.3625	29	1	aminoglycosides	1	2	0.0689655	0
AB10265	meat	pork	Salmonella other	336	12	0.0357143	12	0	phenicols	1	9	0.75
AB00776	meat	poultry	E coli	317	234	0.73817	232	1	phenicols	1	16	0.0689655	0
AB00864	meat	pork	Salmonella other	133	3	0.0225564	3	0	sulfonamides	0	0	0
AB00864	meat	pork	Salmonella other	133	3	0.0225564	3	0	sulfonamides	1	1	0.333333
AB02273	plants	fruit + vegetables	E coli	50	13	0.26	29	1	sulfonamides	1	2	0.0689655	0
AB10265	meat	pork	Salmonella other	336	14	0.0416667	14	0	sulfonamides	1	12	0.857143
AB02273	plants	fruit + vegetables	E coli	50	13	0.26	29	1	trimethoprim	1	2	0.0689655	0
AB10265	meat	pork	Salmonella other	336	12	0.0357143	12	0	sulfonamides	1	10	0.833333
AB00864	meat	pork	Salmonella other	133	3	0.0225564	3	0	sulfonamides combinations	1	1	0.333333
AB03836	meat	pork	Salmonella other	78	7	0.0897436	7	0	sulfonamides combinations	1	5	0.714286
AB03841	meat	pork	Salmonella other	196	9	0.0459184	9	0	sulfonamides combinations	0	0	0
AB03531	meat	poultry	Campylobacter spp	1256	677	0.539013	677	1	penicillins	1	48	0.070901	0
AB15449	meat	beef	Salmonella other	308	28	0.0909091	28	1	aminoglycosides	1	2	0.0714286	0
AB10265	meat	pork	Salmonella other	336	14	0.0416667	14	0	sulfonamides combinations	1	12	0.857143
AB15449	meat	beef	Salmonella other	308	28	0.0909091	28	1	penicillins	1	2	0.0714286	0
AB10265	meat	pork	Salmonella other	336	12	0.0357143	12	0	sulfonamides combinations	1	4	0.333333
AB00864	meat	pork	Salmonella other	133	3	0.0225564	3	0	tetracyclines	0	0	0
AB03836	meat	pork	Salmonella other	78	7	0.0897436	7	0	tetracyclines	1	6	0.857143
AB03841	meat	pork	Salmonella other	196	9	0.0459184	9	0	tetracyclines	1	2	0.222222
AB15449	meat	beef	Salmonella other	308	28	0.0909091	28	1	phenicols	1	2	0.0714286	0
AB04489	meat	pork	Salmonella other	90	6	0.0666667	6	0	tetracyclines	1	6	1
AB15449	meat	beef	Salmonella other	308	28	0.0909091	28	1	sulfonamides	1	2	0.0714286	0
AB15449	meat	beef	Salmonella other	308	28	0.0909091	28	1	tetracyclines	1	2	0.0714286	0
AB10265	meat	pork	Salmonella other	336	14	0.0416667	14	0	tetracyclines	1	13	0.928571
AB12902	meat	poultry	Campylobacter spp	352	80	0.227273	28	1	aminoglycosides	1	2	0.0714286	0
AB10265	meat	pork	Salmonella other	336	12	0.0357143	12	0	tetracyclines	1	9	0.75
AB08574	meat	poultry	Campylobacter spp	2104	1206	0.573194	42	1	phenicols	1	3	0.0714286	0
AB04114	meat	pork	Salmonella typhimurium	430	2	0.00465116	2	0	aminoglycosides	0	0	0
AB04114	meat	pork	Salmonella typhimurium	430	2	0.00465116	2	0	aminoglycosides	1	1	0.5
AB09989	meat	poultry	Salmonella other	231	56	0.242424	56	1	aminoglycosides	1	4	0.0714286	0
AB09989	meat	poultry	Salmonella other	231	56	0.242424	56	1	fluoroquinolones	1	4	0.0714286	0
AB02984	meat	veal	E coli	153	133	0.869281	392	1	fluoroquinolones	1	28	0.0714286	0
AB05807	plants	fruit + vegetables	Listeria spp	261	14	0.0536398	28	1	glycopeptides	1	2	0.0714286	0
AB10265	meat	pork	Salmonella typhimurium	336	8	0.0238095	8	0	aminoglycosides	1	1	0.125
AB04114	meat	pork	Salmonella typhimurium	430	2	0.00465116	2	0	cephalosporins	0	0	0
AB04114	meat	pork	Salmonella typhimurium	430	2	0.00465116	2	0	fluoroquinolones	0	0	0
AB05807	plants	fruit + vegetables	Listeria spp	261	14	0.0536398	28	1	penicillins	1	2	0.0714286	0
AB16338	meat	poultry	E coli	5930	4906	0.827319	4906	1	cephalosporins	1	355	0.0723604	0
AB10265	meat	pork	Salmonella typhimurium	336	8	0.0238095	8	0	fluoroquinolones	1	4	0.5
AB04114	meat	pork	Salmonella typhimurium	430	2	0.00465116	2	0	penicillins	1	2	1
AB04654	meat	pork	Salmonella other	69	69	1	69	1	polypeptids	1	5	0.0724638	0
AB10265	meat	pork	Salmonella typhimurium	336	8	0.0238095	8	0	penicillins	1	5	0.625
AB04114	meat	pork	Salmonella typhimurium	430	2	0.00465116	2	0	phenicols	0	0	0
AB08575	meat	pork	Campylobacter spp	1309	66	0.0504202	68	1	aminoglycosides	1	5	0.0735294	0
AB10265	meat	pork	Salmonella typhimurium	336	8	0.0238095	8	0	phenicols	1	3	0.375
AB04114	meat	pork	Salmonella typhimurium	430	2	0.00465116	2	0	sulfonamides	1	2	1
AB09607	meat	poultry	Salmonella enteritidis	2679	73	0.027249	122	1	fluoroquinolones	1	9	0.0737705	0
AB10265	meat	pork	Salmonella typhimurium	336	8	0.0238095	8	0	sulfonamides	1	3	0.375
AB10265	meat	pork	Salmonella typhimurium	336	8	0.0238095	8	0	sulfonamides combinations	1	1	0.125
AB04114	meat	pork	Salmonella typhimurium	430	2	0.00465116	2	0	tetracyclines	1	2	1
AB13722	plants	fruit + vegetables	E coli	91	24	0.263736	27	1	aminoglycosides	1	2	0.0740741	0
AB10265	meat	pork	Salmonella typhimurium	336	8	0.0238095	8	0	tetracyclines	1	7	0.875
AB04114	meat	pork	Salmonella typhimurium	430	2	0.00465116	2	0	trimethoprim	0	0	0
AB13722	plants	fruit + vegetables	E coli	91	24	0.263736	27	1	cephalosporins	1	2	0.0740741	0
AB13722	plants	fruit + vegetables	E coli	91	24	0.263736	27	1	penicillins	1	2	0.0740741	0
AB11229	meat	pork	Staphylococcus spp	66	10	0.151515	10	0	aminoglycosides	1	1	0.1
AB11229	meat	pork	Staphylococcus spp	66	10	0.151515	10	0	cephalosporins	1	1	0.1
AB13722	plants	fruit + vegetables	E coli	91	24	0.263736	27	1	sulfonamides combinations	1	2	0.0740741	0
AB11229	meat	pork	Staphylococcus spp	66	10	0.151515	10	0	glycopeptides	0	0	0
AB13722	plants	fruit + vegetables	E coli	91	24	0.263736	27	1	trimethoprim	1	2	0.0740741	0
AB11229	meat	pork	Staphylococcus spp	66	10	0.151515	10	0	lincosamides	1	3	0.3
AB05282	meat	poultry	E coli	163	109	0.668712	134	1	cephalosporins	1	10	0.0746269	0
AB11229	meat	pork	Staphylococcus spp	66	10	0.151515	10	0	macrolides	1	2	0.2
AB00868	meat	pork	Enterococcus spp	133	107	0.804511	107	1	macrolides	1	8	0.0747664	0
AB00864	meat	poultry	Salmonella other	297	107	0.360269	107	1	sulfonamides	1	8	0.0747664	0
AB11229	meat	pork	Staphylococcus spp	66	10	0.151515	10	0	penicillins	1	2	0.2
AB11229	meat	pork	Staphylococcus spp	66	10	0.151515	10	0	penicillins	0	0	0
AB11229	meat	pork	Staphylococcus spp	66	10	0.151515	10	0	penicillins	1	1	0.1
AB15340	fish_seafood	seafood + fish	E coli	171	16	0.0935673	40	1	penicillins	1	3	0.075	0
AB11229	meat	pork	Staphylococcus spp	66	10	0.151515	10	0	sulfonamides combinations	1	1	0.1
AB15340	fish_seafood	seafood + fish	E coli	171	16	0.0935673	40	1	tetracyclines	1	3	0.075	0
AB11229	meat	pork	Staphylococcus spp	66	10	0.151515	10	0	tetracyclines	1	2	0.2
AB11384	meat	mixed	Listeria spp	1268	148	0.116719	40	1	aminoglycosides	1	3	0.075	0
AB11384	meat	mixed	Listeria spp	1268	148	0.116719	40	1	glycopeptides	1	3	0.075	0
AB09488	meat	beef	E coli	91	67	0.736264	91	1	penicillins	1	7	0.0769231	0
AB09488	meat	beef	E coli	91	67	0.736264	91	1	trimethoprim	1	7	0.0769231	0
AB08575	meat	pork	Salmonella typhimurium	1309	25	0.0190985	26	1	aminoglycosides	1	2	0.0769231	0
AB08575	meat	pork	Salmonella typhimurium	1309	25	0.0190985	26	1	fluoroquinolones	1	2	0.0769231	0
AB03531	meat	poultry	Campylobacter spp	1256	65	0.0517516	65	1	penicillins	1	5	0.0769231	0
AB16177	meat	poultry	E coli	50	21	0.42	26	1	cephalosporins	1	2	0.0769231	0
AB00056	meat	poultry	Staphylococcus spp	167	84	0.502994	168	1	sulfonamides combinations	1	13	0.077381	0
AB03997	meat	mixed	Salmonella other	180	31	0.172222	155	1	penicillins	1	12	0.0774194	0
AB09488	meat	poultry	E coli	110	110	1	179	1	aminoglycosides	1	14	0.0782123	0
AB00058	meat	beef	Staphylococcus spp	46	23	0.5	76	1	glycopeptides	1	6	0.0789474	0
AB03531	meat	poultry	Campylobacter spp	1256	7	0.00557325	7	0	aminoglycosides	0	0	0
AB00058	meat	beef	Staphylococcus spp	46	23	0.5	76	1	penicillins	1	6	0.0789474	0
AB00058	meat	beef	Staphylococcus spp	46	23	0.5	76	1	phenicols	1	6	0.0789474	0
AB00058	meat	beef	Staphylococcus spp	46	23	0.5	76	1	rifamycins	1	6	0.0789474	0
AB11379	meat	beef	Enterococcus spp	227	25	0.110132	25	1	glycopeptides	1	2	0.08	0
AB11379	meat	beef	Enterococcus spp	227	25	0.110132	25	1	macrolides	1	2	0.08	0
AB11379	meat	beef	Enterococcus spp	227	25	0.110132	25	1	phenicols	1	2	0.08	0
AB07408	meat	mixed	Staphylococcus spp	694	200	0.288184	200	1	macrolides	1	16	0.08	0
AB11379	meat	poultry	Enterococcus spp	238	25	0.105042	25	1	penicillins	1	2	0.08	0
AB08244	meat	poultry	Campylobacter spp	415	91	0.219277	87	1	aminoglycosides	1	7	0.0804598	0
AB06926	meat	poultry	E coli	50	37	0.74	37	1	sulfonamides combinations	1	3	0.0810811	0
AB13474	meat	beef	E coli	134	110	0.820896	110	1	tetracyclines	1	9	0.0818182	0
AB00776	meat	poultry	E coli	317	234	0.73817	232	1	carbapenems	1	19	0.0818966	0
AB01868	fish_seafood	seafood + fish	E coli	44	24	0.545455	60	1	penicillins	1	5	0.0833333	0
AB01868	fish_seafood	seafood + fish	E coli	44	24	0.545455	60	1	trimethoprim	1	5	0.0833333	0
AB10486	fish_seafood	seafood + fish	Salmonella other	154	63	0.409091	84	1	aminoglycosides	1	7	0.0833333	0
AB10486	fish_seafood	seafood + fish	Salmonella other	154	63	0.409091	84	1	phenicols	1	7	0.0833333	0
AB07506	meat	beef	Other indicator	99	83	0.838384	24	1	tetracyclines	1	2	0.0833333	0
AB11427	meat	mixed	E coli	100	20	0.2	24	1	aminoglycosides	1	2	0.0833333	0
AB11427	meat	mixed	E coli	100	20	0.2	24	1	cephalosporins	1	2	0.0833333	0
AB13088	meat	mixed	Staphylococcus spp	154	7	0.0454545	84	1	macrolides	1	7	0.0833333	0
AB08575	meat	pork	Salmonella other	1309	25	0.0190985	24	1	phenicols	1	2	0.0833333	0
AB00519	meat	poultry	E coli	120	120	1	60	1	penicillins	1	5	0.0833333	0
AB11379	milk	processed	Enterococcus spp	110	24	0.218182	24	1	glycopeptides	1	2	0.0833333	0
AB11379	milk	processed	Enterococcus spp	110	24	0.218182	24	1	phenicols	1	2	0.0833333	0
AB15838	fish_seafood	seafood + fish	Vibrio spp	250	95	0.38	95	1	tetracyclines	1	8	0.0842105	0
AB16338	meat	poultry	E coli	5930	4906	0.827319	4906	1	penicillins	1	414	0.0843865	0
AB08574	meat	poultry	Campylobacter spp	2104	1206	0.573194	82	1	fluoroquinolones	1	7	0.0853659	0
AB07436	meat	poultry	E coli	959	242	0.252346	242	1	fluoroquinolones	1	21	0.0867769	0
AB03531	meat	poultry	Campylobacter spp	1256	7	0.00557325	7	0	fluoroquinolones	1	6	0.857143
AB10642	meat	poultry	Enterococcus spp	99	82	0.828283	46	1	glycopeptides	1	4	0.0869565	0
AB12376	milk	raw milk	Staphylococcus spp	766	70	0.0913838	23	1	aminoglycosides	1	2	0.0869565	0
AB12376	milk	raw milk	Staphylococcus spp	766	70	0.0913838	23	1	lincosamides	1	2	0.0869565	0
AB12376	milk	raw milk	Staphylococcus spp	766	70	0.0913838	23	1	sulfonamides combinations	1	2	0.0869565	0
AB08338	meat	poultry	Salmonella other	194	42	0.216495	68	1	sulfonamides	1	6	0.0882353	0
AB13474	meat	poultry	E coli	297	271	0.912458	271	1	aminoglycosides	1	24	0.0885609	0
AB05282	meat	poultry	E coli	163	109	0.668712	134	1	cephalosporins	1	12	0.0895522	0
AB09607	meat	poultry	Salmonella enteritidis	2679	73	0.027249	122	1	penicillins	1	11	0.0901639	0
AB13474	meat	beef	E coli	134	110	0.820896	110	1	tetracyclines	1	10	0.0909091	0
AB14402	meat	beef	Staphylococcus spp	509	41	0.0805501	33	1	phenicols	1	3	0.0909091	0
AB05712	meat	game	Enterococcus spp	55	55	1	55	1	aminoglycosides	1	5	0.0909091	0
AB04654	meat	poultry	Salmonella other	33	33	1	33	1	aminoglycosides	1	3	0.0909091	0
AB04654	meat	poultry	Salmonella other	33	33	1	33	1	penicillins	1	3	0.0909091	0
AB07443	plants	fruit + vegetables	E coli	945	40	0.042328	22	1	fluoroquinolones	1	2	0.0909091	0
AB11384	meat	mixed	Listeria spp	1268	148	0.116719	76	1	aminoglycosides	1	7	0.0921053	0
AB14087	fish_seafood	seafood + fish	Vibrio spp	110	72	0.654545	32	1	aminoglycosides	1	3	0.09375	0
AB13727	meat	pork	E coli	110	32	0.290909	32	1	fluoroquinolones	1	3	0.09375	0
AB13727	meat	pork	E coli	110	32	0.290909	32	1	penicillins	1	3	0.09375	0
AB07503	meat	poultry	Enterococcus spp	316	265	0.838608	265	1	cephalosporins	1	25	0.0943396	0
AB16338	meat	beef	E coli	2991	2061	0.689067	2061	1	aminoglycosides	1	196	0.0950995	0
AB11379	meat	pork	Enterococcus spp	92	21	0.228261	21	1	macrolides	1	2	0.0952381	0
AB01156	meat	poultry	Campylobacter spp	240	24	0.1	21	1	aminoglycosides	1	2	0.0952381	0
AB01156	meat	poultry	Campylobacter spp	240	24	0.1	21	1	tetracyclines	1	2	0.0952381	0
AB05807	plants	fruit + vegetables	Listeria spp	261	21	0.0804598	42	1	macrolides	1	4	0.0952381	0
AB05807	plants	fruit + vegetables	Salmonella other	261	21	0.0804598	42	1	cephalosporins	1	4	0.0952381	0
AB03531	meat	poultry	Campylobacter spp	1256	7	0.00557325	7	0	lincosamides	0	0	0
AB05807	plants	fruit + vegetables	Salmonella other	261	21	0.0804598	42	1	penicillins	1	4	0.0952381	0
AB10062	milk	processed	Technological flora	52	52	1	52	1	penicillins	1	5	0.0961538	0
AB03997	meat	mixed	Salmonella other	180	31	0.172222	155	1	aminoglycosides	1	15	0.0967742	0
AB09989	meat	poultry	E coli	231	124	0.536797	124	1	cephalosporins	1	12	0.0967742	0
AB09352	meat	poultry	Staphylococcus spp	30	20	0.666667	31	1	penicillins	1	3	0.0967742	0
AB13474	meat	pork	E coli	133	41	0.308271	41	1	aminoglycosides	1	4	0.097561	0
AB13474	meat	pork	E coli	133	41	0.308271	41	1	sulfonamides	1	4	0.097561	0
AB03531	meat	poultry	Campylobacter spp	1256	7	0.00557325	7	0	macrolides	0	0	0
AB08574	meat	poultry	Campylobacter spp	2104	1206	0.573194	82	1	fluoroquinolones	1	8	0.097561	0
AB15464	meat	poultry	Staphylococcus spp	72	39	0.541667	51	1	fluoroquinolones	1	5	0.0980392	0
AB15464	meat	poultry	Staphylococcus spp	72	39	0.541667	51	1	lincosamides	1	5	0.0980392	0
AB13474	meat	poultry	E coli	297	271	0.912458	271	1	aminoglycosides	1	27	0.099631	0
AB08244	meat	poultry	Campylobacter spp	415	91	0.219277	87	1	aminoglycosides	1	9	0.103448	1
AB13727	meat	poultry	E coli	80	29	0.3625	29	1	aminoglycosides	1	3	0.103448	1
AB09989	meat	poultry	E coli	231	124	0.536797	124	1	aminoglycosides	1	13	0.104839	1
AB13474	meat	poultry	E coli	297	271	0.912458	271	1	aminoglycosides	1	29	0.107011	1
AB09794	meat	poultry	Salmonella typhimurium	378	84	0.222222	28	1	aminoglycosides	1	3	0.107143	1
AB10642	meat	poultry	Enterococcus spp	99	82	0.828283	46	1	aminoglycosides	1	5	0.108696	1
AB11379	meat	pork	Enterococcus spp	79	18	0.227848	18	1	aminoglycosides	1	2	0.111111	1
AB05807	plants	fruit + vegetables	Listeria spp	261	15	0.0574713	30	1	aminoglycosides	1	3	0.1	1
AB08877	meat	mixed	Other indicator	248	62	0.25	39	1	tetracyclines	1	4	0.102564	1
AB09607	meat	poultry	Salmonella typhimurium	2679	73	0.027249	18	1	aminoglycosides	1	2	0.111111	1
AB16338	meat	poultry	E coli	5930	4906	0.827319	4906	1	aminoglycosides	1	561	0.11435	1
AB13474	meat	beef	E coli	134	110	0.820896	110	1	aminoglycosides	1	13	0.118182	1
AB05282	meat	poultry	E coli	163	109	0.668712	134	1	aminoglycosides	1	16	0.119403	1
AB13474	meat	pork	E coli	133	41	0.308271	41	1	aminoglycosides	1	5	0.121951	1
AB07506	meat	mixed	Salmonella other	286	16	0.0559441	16	1	aminoglycosides	1	2	0.125	1
AB09607	meat	poultry	Salmonella enteritidis	2679	73	0.027249	122	1	aminoglycosides	1	17	0.139344	1
AB08686	meat	mixed	E coli	252	91	0.361111	57	1	aminoglycosides	1	8	0.140351	1
AB03531	meat	poultry	Campylobacter spp	1256	7	0.00557325	7	0	penicillins	0	0	0
AB14958	fish_seafood	seafood + fish	E coli	50	20	0.4	20	1	aminoglycosides	1	5	0.25	1
AB02984	meat	veal	E coli	153	133	0.869281	392	1	aminoglycosides	1	58	0.147959	1
AB03531	meat	poultry	Campylobacter spp	1256	7	0.00557325	7	0	penicillins	1	2	0.285714
AB02984	meat	veal	E coli	153	133	0.869281	392	1	aminoglycosides	1	59	0.15051	1
AB11384	meat	mixed	Listeria spp	1268	148	0.116719	76	1	macrolides	1	8	0.105263	1
AB09989	meat	poultry	Campylobacter spp	231	25	0.108225	25	1	aminoglycosides	1	4	0.16	1
AB08575	meat	pork	Salmonella other	1309	25	0.0190985	24	1	aminoglycosides	1	4	0.166667	1
AB07503	meat	poultry	Enterococcus spp	316	265	0.838608	265	1	aminoglycosides	1	46	0.173585	1
AB10642	meat	poultry	Enterococcus spp	99	82	0.828283	46	1	aminoglycosides	1	8	0.173913	1
AB16338	meat	pork	E coli	3000	1319	0.439667	1319	1	aminoglycosides	1	233	0.176649	1
AB10587	meat	beef	Campylobacter spp	97	39	0.402062	33	1	aminoglycosides	1	6	0.181818	1
AB10484	fish_seafood	seafood + fish	E coli	82	24	0.292683	44	1	aminoglycosides	1	14	0.318182	1
AB00776	meat	poultry	Staphylococcus spp	319	22	0.0689655	22	1	aminoglycosides	1	4	0.181818	1
AB07443	plants	fruit + vegetables	E coli	945	40	0.042328	22	1	aminoglycosides	1	4	0.181818	1
AB09488	meat	poultry	E coli	110	110	1	179	1	aminoglycosides	1	34	0.189944	1
AB05807	plants	fruit + vegetables	Listeria spp	261	14	0.0536398	28	1	aminoglycosides	1	3	0.107143	1
AB03165	meat	poultry	Salmonella typhimurium	259	21	0.0810811	21	1	aminoglycosides	1	4	0.190476	1
AB10265	meat	pork	Salmonella other	336	36	0.107143	36	1	aminoglycosides	1	7	0.194444	1
AB03531	meat	poultry	Campylobacter spp	1256	7	0.00557325	7	0	phenicols	0	0	0
AB00868	meat	poultry	Enterococcus spp	297	296	0.996633	297	1	aminoglycosides	1	59	0.198653	1
AB11379	meat	poultry	Enterococcus spp	238	25	0.105042	25	1	aminoglycosides	1	5	0.2	1
AB05807	plants	fruit + vegetables	Listeria spp	261	23	0.0881226	46	1	lincosamides	1	5	0.108696	1
AB09989	meat	poultry	E coli	231	124	0.536797	124	1	aminoglycosides	1	25	0.201613	1
AB07436	meat	poultry	E coli	959	242	0.252346	242	1	aminoglycosides	1	50	0.206612	1
AB10484	fish_seafood	seafood + fish	E coli	82	24	0.292683	44	1	aminoglycosides	1	20	0.454545	1
AB11379	milk	processed	Enterococcus spp	110	24	0.218182	24	1	aminoglycosides	1	5	0.208333	1
AB09352	meat	poultry	Staphylococcus spp	30	20	0.666667	19	1	aminoglycosides	1	4	0.210526	1
AB14402	meat	beef	Staphylococcus spp	509	41	0.0805501	33	1	aminoglycosides	1	7	0.212121	1
AB14402	meat	veal	Staphylococcus spp	839	98	0.116806	103	1	aminoglycosides	1	22	0.213592	1
AB08574	meat	poultry	Salmonella other	2104	138	0.0655894	70	1	aminoglycosides	1	15	0.214286	1
AB00519	meat	poultry	E coli	120	120	1	60	1	aminoglycosides	1	13	0.216667	1
AB03531	meat	poultry	Campylobacter spp	1256	7	0.00557325	7	0	sulfonamides combinations	1	7	1
AB13474	meat	pork	E coli	133	41	0.308271	41	1	aminoglycosides	1	9	0.219512	1
AB13474	meat	poultry	E coli	297	271	0.912458	271	1	aminoglycosides	1	61	0.225092	1
AB10587	meat	beef	Campylobacter spp	97	39	0.402062	69	1	aminoglycosides	1	16	0.231884	1
AB13727	meat	poultry	E coli	80	29	0.3625	29	1	aminoglycosides	1	7	0.241379	1
AB06930	meat	mixed	E coli	138	93	0.673913	93	1	aminoglycosides	1	23	0.247312	1
AB10484	fish_seafood	seafood + fish	E coli	82	24	0.292683	44	1	aminoglycosides	1	37	0.840909	2
AB11384	meat	mixed	Listeria spp	1268	148	0.116719	35	1	cephalosporins	1	4	0.114286	1
AB11384	meat	mixed	Listeria spp	1268	148	0.116719	35	1	macrolides	1	4	0.114286	1
AB11384	meat	mixed	Listeria spp	1268	148	0.116719	35	1	penicillins	1	4	0.114286	1
AB03531	meat	poultry	Campylobacter spp	1256	7	0.00557325	7	0	tetracyclines	1	1	0.142857
AB13727	meat	pork	E coli	110	32	0.290909	32	1	aminoglycosides	1	8	0.25	1
AB00056	meat	poultry	Staphylococcus spp	167	84	0.502994	168	1	aminoglycosides	1	43	0.255952	1
AB15671	meat	poultry	Salmonella other	434	23	0.0529954	23	1	aminoglycosides	1	6	0.26087	1
AB10486	fish_seafood	seafood + fish	Salmonella other	154	63	0.409091	84	1	aminoglycosides	1	22	0.261905	1
AB09607	meat	poultry	Salmonella infantis	2679	73	0.027249	19	1	aminoglycosides	1	5	0.263158	1
AB10062	milk	processed	Technological flora	52	52	1	52	1	aminoglycosides	1	6	0.115385	1
AB01838	plants	fruit + vegetables	Other indicator	43	5	0.116279	43	1	cephalosporins	1	5	0.116279	1
AB00056	meat	poultry	Staphylococcus spp	167	84	0.502994	168	1	aminoglycosides	1	45	0.267857	1
AB10551	meat	poultry	Campylobacter spp	208	43	0.206731	43	1	aminoglycosides	1	12	0.27907	1
AB16259	fish_seafood	seafood + fish	Salmonella other	730	217	0.29726	217	1	aminoglycosides	1	62	0.285714	1
AB06009	meat	poultry	Clostridium difficile	32	7	0.21875	7	0	nitroimidazole	0	0	0
AB16448	plants	fruit + vegetables	Other indicator	60	11	0.183333	17	1	cephalosporins	1	2	0.117647	1
AB06009	meat	poultry	Clostridium difficile	32	7	0.21875	7	0	carbapenems	1	7	1
AB06009	meat	poultry	Clostridium difficile	32	7	0.21875	7	0	cephalosporins	1	7	1
AB06009	meat	poultry	Clostridium difficile	32	7	0.21875	7	0	fluoroquinolones	1	7	1
AB01838	plants	fruit + vegetables	Other indicator	43	4	0.0930233	34	1	cephalosporins	1	4	0.117647	1
AB06009	meat	poultry	Clostridium difficile	32	7	0.21875	7	0	glycopeptides	0	0	0
AB08779	meat	poultry	Enterococcus spp	129	25	0.193798	21	1	aminoglycosides	1	6	0.285714	1
AB06009	meat	poultry	Clostridium difficile	32	7	0.21875	7	0	lincosamides	1	5	0.714286
AB05807	plants	fruit + vegetables	Salmonella other	261	21	0.0804598	42	1	aminoglycosides	1	12	0.285714	1
AB06009	meat	poultry	Clostridium difficile	32	7	0.21875	7	0	penicillins	0	0	0
AB06009	meat	poultry	Clostridium difficile	32	7	0.21875	7	0	penicillins	1	7	1
AB06009	meat	poultry	Clostridium difficile	32	7	0.21875	7	0	phenicols	0	0	0
AB06009	meat	poultry	Clostridium difficile	32	7	0.21875	7	0	tetracyclines	1	1	0.142857
AB13638	plants	fruit + vegetables	Salmonella other	974	35	0.0359343	35	1	aminoglycosides	1	10	0.285714	1
AB05807	plants	fruit + vegetables	Listeria spp	261	21	0.0804598	42	1	aminoglycosides	1	5	0.119048	1
AB00058	meat	beef	Staphylococcus spp	46	23	0.5	76	1	aminoglycosides	1	22	0.289474	1
AB07436	meat	poultry	E coli	959	242	0.252346	242	1	aminoglycosides	1	71	0.293388	1
AB11379	meat	poultry	Enterococcus spp	238	30	0.12605	30	1	aminoglycosides	1	9	0.3	1
AB00058	meat	beef	Staphylococcus spp	46	23	0.5	76	1	aminoglycosides	1	23	0.302632	1
AB10642	meat	poultry	Enterococcus spp	99	82	0.828283	46	1	aminoglycosides	1	14	0.304348	1
AB15216	meat	beef	E coli	75	55	0.733333	68	1	aminoglycosides	1	21	0.308824	1
AB16338	meat	poultry	E coli	5930	4906	0.827319	4906	1	aminoglycosides	1	1517	0.309213	1
AB02273	plants	fruit + vegetables	E coli	50	13	0.26	29	1	aminoglycosides	1	9	0.310345	1
AB00097	fish_seafood	seafood + fish	Staphylococcus spp	136	17	0.125	17	1	aminoglycosides	1	11	0.647059	2
AB10587	meat	beef	Campylobacter spp	97	39	0.402062	69	1	aminoglycosides	1	22	0.318841	1
AB11379	meat	beef	Enterococcus spp	227	25	0.110132	25	1	aminoglycosides	1	8	0.32	1
AB09794	meat	poultry	Salmonella typhimurium	378	84	0.222222	28	1	aminoglycosides	1	9	0.321429	1
AB11379	meat	beef	Enterococcus spp	227	31	0.136564	31	1	aminoglycosides	1	10	0.322581	1
AB05807	plants	fruit + vegetables	Salmonella other	261	21	0.0804598	42	1	aminoglycosides	1	14	0.333333	1
AB07506	meat	beef	Other indicator	99	83	0.838384	24	1	aminoglycosides	1	3	0.125	1
AB12808	meat	mixed	Campylobacter spp	101	41	0.405941	41	1	aminoglycosides	1	14	0.341463	1
AB12053	meat	poultry	E coli	30	7	0.233333	7	0	aminoglycosides	1	3	0.428571
AB12053	meat	poultry	E coli	30	7	0.233333	7	0	aminoglycosides	1	4	0.571429
AB13638	plants	fruit + vegetables	Salmonella other	974	35	0.0359343	35	1	aminoglycosides	1	12	0.342857	1
AB02273	plants	fruit + vegetables	E coli	50	13	0.26	29	1	aminoglycosides	1	10	0.344828	1
AB14402	meat	veal	Staphylococcus spp	839	98	0.116806	103	1	aminoglycosides	1	36	0.349515	1
AB00731	meat	poultry	Listeria spp	63	32	0.507937	32	1	aminoglycosides	1	4	0.125	1
AB06926	meat	poultry	E coli	50	37	0.74	37	1	aminoglycosides	1	13	0.351351	1
AB05807	plants	fruit + vegetables	Salmonella other	261	21	0.0804598	42	1	aminoglycosides	1	15	0.357143	1
AB09488	meat	pork	E coli	90	83	0.922222	139	1	aminoglycosides	1	50	0.359712	1
AB00868	meat	poultry	Enterococcus spp	297	296	0.996633	297	1	aminoglycosides	1	109	0.367003	1
AB13474	meat	poultry	E coli	297	271	0.912458	271	1	aminoglycosides	1	101	0.372694	1
AB00864	meat	poultry	Salmonella other	297	107	0.360269	107	1	aminoglycosides	1	40	0.373832	1
AB07506	meat	mixed	Salmonella other	286	16	0.0559441	16	1	aminoglycosides	1	6	0.375	1
AB09989	meat	poultry	Salmonella other	231	56	0.242424	56	1	aminoglycosides	1	22	0.392857	1
AB07503	meat	poultry	Enterococcus spp	316	265	0.838608	265	1	aminoglycosides	1	108	0.407547	1
AB15753	plants	fruit + vegetables	E coli	68	9	0.132353	33	1	aminoglycosides	1	14	0.424242	1
AB00864	meat	poultry	Salmonella other	134	107	0.798507	107	1	aminoglycosides	1	46	0.429907	1
AB05807	plants	fruit + vegetables	Listeria spp	261	23	0.0881226	46	1	penicillins	1	6	0.130435	1
AB07436	meat	poultry	E coli	959	242	0.252346	242	1	aminoglycosides	1	107	0.442149	1
AB11384	meat	mixed	Listeria spp	1268	148	0.116719	76	1	tetracyclines	1	10	0.131579	1
AB00097	fish_seafood	seafood + fish	Staphylococcus spp	136	17	0.125	17	1	aminoglycosides	1	14	0.823529	2
AB05807	plants	fruit + vegetables	Listeria spp	261	15	0.0574713	30	1	aminoglycosides	1	4	0.133333	1
AB05807	plants	fruit + vegetables	Listeria spp	261	15	0.0574713	30	1	lincosamides	1	4	0.133333	1
AB05807	plants	fruit + vegetables	Listeria spp	261	15	0.0574713	30	1	tetracyclines	1	4	0.133333	1
AB14402	meat	beef	Staphylococcus spp	509	41	0.0805501	33	1	aminoglycosides	1	15	0.454545	1
AB03997	meat	mixed	Salmonella other	180	31	0.172222	155	1	aminoglycosides	1	71	0.458065	1
AB09794	meat	poultry	Salmonella other	378	84	0.222222	29	1	aminoglycosides	1	14	0.482759	1
AB16338	meat	poultry	E coli	5930	4906	0.827319	4906	1	aminoglycosides	1	2460	0.501427	2
AB07176	fish_seafood	seafood + fish	Salmonella other	71	37	0.521127	37	1	aminoglycosides	1	19	0.513514	2
AB08338	meat	poultry	Salmonella other	194	42	0.216495	68	1	aminoglycosides	1	35	0.514706	2
AB10587	meat	beef	Campylobacter spp	97	39	0.402062	69	1	aminoglycosides	1	36	0.521739	2
AB08779	meat	poultry	Enterococcus spp	129	25	0.193798	21	1	aminoglycosides	1	11	0.52381	2
AB02273	plants	fruit + vegetables	E coli	50	13	0.26	78	1	aminoglycosides	1	45	0.576923	2
AB08754	fish_seafood	seafood + fish	Vibrio spp	400	64	0.16	64	1	aminoglycosides	1	7	0.109375	1
AB09607	meat	poultry	Salmonella enteritidis	2679	73	0.027249	122	1	aminoglycosides	1	79	0.647541	2
AB03165	meat	poultry	Salmonella other	259	82	0.316602	82	1	aminoglycosides	1	54	0.658537	2
AB08575	meat	pork	Salmonella typhimurium	1309	25	0.0190985	26	1	aminoglycosides	1	18	0.692308	2
AB03997	meat	mixed	Salmonella other	180	31	0.172222	155	1	aminoglycosides	1	117	0.754839	2
AB15838	fish_seafood	seafood + fish	Vibrio spp	250	95	0.38	95	1	aminoglycosides	1	20	0.210526	1
AB11229	meat	mixed	Enterococcus spp	100	45	0.45	45	1	aminoglycosides	1	35	0.777778	2
AB07503	meat	poultry	Enterococcus spp	316	265	0.838608	265	1	aminoglycosides	1	213	0.803774	2
AB06930	meat	poultry	E coli	195	175	0.897436	175	1	aminoglycosides	1	142	0.811429	2
AB03997	meat	mixed	Salmonella other	180	31	0.172222	155	1	aminoglycosides	1	127	0.819355	2
AB15881	fish_seafood	seafood + fish	Vibrio spp	166	113	0.680723	113	1	aminoglycosides	1	24	0.212389	1
AB15881	fish_seafood	seafood + fish	Vibrio spp	94	32	0.340426	32	1	aminoglycosides	1	8	0.25	1
AB07506	meat	poultry	Other indicator	187	166	0.887701	49	1	aminoglycosides	1	7	0.142857	1
AB05807	plants	fruit + vegetables	Listeria spp	261	21	0.0804598	42	1	penicillins	1	6	0.142857	1
AB15753	plants	fruit + vegetables	E coli	68	9	0.132353	33	1	aminoglycosides	1	28	0.848485	2
AB13638	plants	fruit + vegetables	Salmonella other	974	35	0.0359343	35	1	aminoglycosides	1	30	0.857143	2
AB15753	plants	fruit + vegetables	E coli	68	9	0.132353	33	1	aminoglycosides	1	29	0.878788	2
AB04114	meat	poultry	Other indicator	43	41	0.953488	41	1	cephalosporins	1	6	0.146341	1
AB11229	meat	mixed	Enterococcus spp	100	45	0.45	45	1	aminoglycosides	1	41	0.911111	2
AB09607	meat	poultry	Salmonella infantis	2679	73	0.027249	19	1	aminoglycosides	1	18	0.947368	2
AB08338	meat	poultry	Salmonella other	194	42	0.216495	24	1	aminoglycosides	1	24	1	2
AB09607	meat	poultry	Salmonella other	2679	73	0.027249	16	1	aminoglycosides	1	16	1	2
AB09607	meat	poultry	Salmonella typhimurium	2679	73	0.027249	18	1	aminoglycosides	1	18	1	2
AB12053	meat	poultry	E coli	30	7	0.233333	7	0	cephalosporins	1	2	0.285714
AB13638	plants	fruit + vegetables	Salmonella other	974	35	0.0359343	35	1	carbapenems	1	7	0.2	1
AB11229	meat	mixed	Enterococcus spp	100	45	0.45	45	1	carbapenems	1	12	0.266667	1
AB11384	meat	mixed	Listeria spp	1268	148	0.116719	40	1	cephalosporins	1	6	0.15	1
AB00519	meat	poultry	E coli	120	120	1	60	1	cephalosporins	1	6	0.1	1
AB00058	meat	beef	Staphylococcus spp	46	23	0.5	76	1	cephalosporins	1	8	0.105263	1
AB09607	meat	poultry	Salmonella typhimurium	2679	73	0.027249	18	1	cephalosporins	1	2	0.111111	1
AB07436	meat	poultry	E coli	959	242	0.252346	242	1	cephalosporins	1	27	0.11157	1
AB05282	meat	poultry	E coli	163	109	0.668712	134	1	cephalosporins	1	15	0.11194	1
AB15211	meat	poultry	E coli	98	92	0.938776	12	0	cephalosporins	1	12	1
AB05807	plants	fruit + vegetables	Listeria spp	261	23	0.0881226	46	1	tetracyclines	1	7	0.152174	1
AB09989	meat	poultry	E coli	231	124	0.536797	124	1	cephalosporins	1	14	0.112903	1
AB16177	meat	poultry	E coli	50	21	0.42	26	1	cephalosporins	1	3	0.115385	1
AB09607	meat	poultry	Salmonella enteritidis	2679	73	0.027249	122	1	cephalosporins	1	15	0.122951	1
AB08338	meat	poultry	Salmonella other	194	42	0.216495	24	1	cephalosporins	1	3	0.125	1
AB07503	meat	poultry	Enterococcus spp	316	265	0.838608	265	1	cephalosporins	1	34	0.128302	1
AB09607	meat	poultry	Salmonella enteritidis	2679	73	0.027249	122	1	cephalosporins	1	17	0.139344	1
AB13474	meat	pork	E coli	133	41	0.308271	41	1	cephalosporins	1	6	0.146341	1
AB15753	plants	fruit + vegetables	E coli	68	9	0.132353	33	1	cephalosporins	1	5	0.151515	1
AB00864	meat	poultry	Salmonella other	134	107	0.798507	107	1	cephalosporins	1	17	0.158879	1
AB06930	meat	mixed	E coli	138	93	0.673913	93	1	cephalosporins	1	15	0.16129	1
AB07176	fish_seafood	seafood + fish	Salmonella other	71	37	0.521127	37	1	cephalosporins	1	6	0.162162	1
AB05807	plants	fruit + vegetables	Salmonella other	261	21	0.0804598	42	1	cephalosporins	1	7	0.166667	1
AB05282	meat	poultry	E coli	163	109	0.668712	134	1	cephalosporins	1	23	0.171642	1
AB13474	meat	poultry	E coli	297	271	0.912458	271	1	cephalosporins	1	47	0.173432	1
AB11055	fish_seafood	seafood + fish	Vibrio spp	78	33	0.423077	33	1	aminoglycosides	1	15	0.454545	1
AB15216	meat	beef	E coli	75	55	0.733333	68	1	cephalosporins	1	12	0.176471	1
AB15340	fish_seafood	seafood + fish	Listeria spp	171	14	0.0818713	37	1	nitrofurans	1	6	0.162162	1
AB05282	meat	poultry	E coli	163	109	0.668712	134	1	cephalosporins	1	24	0.179104	1
AB13474	meat	poultry	E coli	297	271	0.912458	271	1	cephalosporins	1	51	0.188192	1
AB08346	meat	poultry	E coli	98	92	0.938776	81	1	cephalosporins	1	16	0.197531	1
AB09794	meat	poultry	Salmonella other	378	84	0.222222	29	1	cephalosporins	1	6	0.206897	1
AB15753	plants	fruit + vegetables	E coli	68	9	0.132353	33	1	cephalosporins	1	7	0.212121	1
AB09989	meat	poultry	Salmonella other	231	56	0.242424	56	1	cephalosporins	1	12	0.214286	1
AB00864	meat	poultry	Salmonella other	134	107	0.798507	107	1	cephalosporins	1	23	0.214953	1
AB12053	meat	poultry	E coli	30	7	0.233333	7	0	fluoroquinolones	1	4	0.571429
AB00864	meat	poultry	Salmonella other	297	107	0.360269	107	1	cephalosporins	1	23	0.214953	1
AB12902	meat	poultry	Campylobacter spp	352	80	0.227273	46	1	cephalosporins	1	10	0.217391	1
AB13727	meat	pork	E coli	110	32	0.290909	32	1	cephalosporins	1	7	0.21875	1
AB13474	meat	poultry	E coli	297	271	0.912458	271	1	cephalosporins	1	60	0.221402	1
AB09989	meat	poultry	E coli	231	124	0.536797	124	1	cephalosporins	1	28	0.225806	1
AB05282	meat	poultry	E coli	163	109	0.668712	134	1	cephalosporins	1	31	0.231343	1
AB11384	meat	mixed	Listeria spp	1268	148	0.116719	76	1	penicillins	1	13	0.171053	1
AB13474	meat	poultry	E coli	297	271	0.912458	271	1	cephalosporins	1	63	0.232472	1
AB15216	meat	beef	E coli	75	55	0.733333	68	1	cephalosporins	1	16	0.235294	1
AB13474	meat	poultry	E coli	297	271	0.912458	271	1	cephalosporins	1	66	0.243542	1
AB15837	fish_seafood	seafood + fish	Vibrio spp	224	98	0.4375	150	1	aminoglycosides	1	69	0.46	1
AB09607	meat	poultry	Salmonella other	2679	73	0.027249	16	1	cephalosporins	1	4	0.25	1
AB10062	milk	processed	Technological flora	52	52	1	52	1	tetracyclines	1	9	0.173077	1
AB09989	meat	poultry	Salmonella other	231	56	0.242424	56	1	cephalosporins	1	14	0.25	1
AB13638	plants	fruit + vegetables	Salmonella other	974	35	0.0359343	35	1	cephalosporins	1	9	0.257143	1
AB08338	meat	poultry	Salmonella other	194	42	0.216495	68	1	cephalosporins	1	18	0.264706	1
AB09989	meat	poultry	Salmonella other	231	56	0.242424	56	1	cephalosporins	1	15	0.267857	1
AB08754	fish_seafood	seafood + fish	Vibrio spp	400	64	0.16	64	1	aminoglycosides	1	45	0.703125	2
AB15753	plants	fruit + vegetables	E coli	68	9	0.132353	33	1	cephalosporins	1	9	0.272727	1
AB09607	meat	poultry	Salmonella enteritidis	2679	73	0.027249	122	1	cephalosporins	1	34	0.278689	1
AB06926	meat	poultry	E coli	50	37	0.74	37	1	cephalosporins	1	11	0.297297	1
AB05807	plants	fruit + vegetables	Listeria spp	261	23	0.0881226	46	1	aminoglycosides	1	8	0.173913	1
AB05807	plants	fruit + vegetables	Listeria spp	261	23	0.0881226	46	1	cephalosporins	1	8	0.173913	1
AB00056	meat	poultry	Staphylococcus spp	167	84	0.502994	168	1	cephalosporins	1	52	0.309524	1
AB09607	meat	poultry	Salmonella infantis	2679	73	0.027249	19	1	cephalosporins	1	6	0.315789	1
AB15023	meat	poultry	Clostridium difficile	155	17	0.109677	17	1	lincosamides	1	3	0.176471	1
AB04419	plants	fruit + vegetables	Other indicator	160	80	0.5	68	1	nitrofurans	1	12	0.176471	1
AB12053	meat	poultry	E coli	30	7	0.233333	7	0	penicillins	1	7	1
AB12053	meat	poultry	E coli	30	7	0.233333	7	0	penicillins	1	2	0.285714
AB07443	plants	fruit + vegetables	E coli	945	40	0.042328	22	1	cephalosporins	1	7	0.318182	1
AB08346	meat	poultry	E coli	98	92	0.938776	81	1	cephalosporins	1	26	0.320988	1
AB15881	fish_seafood	seafood + fish	Vibrio spp	94	32	0.340426	32	1	aminoglycosides	1	27	0.84375	2
AB05807	plants	fruit + vegetables	Listeria spp	261	14	0.0536398	28	1	macrolides	1	5	0.178571	1
AB05807	plants	fruit + vegetables	Listeria spp	261	14	0.0536398	28	1	penicillins	1	5	0.178571	1
AB05807	plants	fruit + vegetables	Listeria spp	261	14	0.0536398	28	1	tetracyclines	1	5	0.178571	1
AB13727	meat	poultry	E coli	80	29	0.3625	29	1	cephalosporins	1	10	0.344828	1
AB16177	meat	poultry	E coli	50	21	0.42	26	1	cephalosporins	1	9	0.346154	1
AB15881	fish_seafood	seafood + fish	Vibrio spp	166	113	0.680723	113	1	aminoglycosides	1	98	0.867257	2
AB12902	meat	poultry	Campylobacter spp	352	80	0.227273	28	1	cephalosporins	1	10	0.357143	1
AB06930	meat	poultry	E coli	195	175	0.897436	175	1	cephalosporins	1	69	0.394286	1
AB13638	plants	fruit + vegetables	Salmonella other	974	35	0.0359343	35	1	cephalosporins	1	14	0.4	1
AB12053	meat	poultry	E coli	30	7	0.233333	7	0	phenicols	1	2	0.285714
AB02273	plants	fruit + vegetables	E coli	50	13	0.26	29	1	cephalosporins	1	12	0.413793	1
AB09794	meat	poultry	Salmonella typhimurium	378	84	0.222222	28	1	cephalosporins	1	12	0.428571	1
AB09607	meat	poultry	Salmonella other	2679	73	0.027249	16	1	cephalosporins	1	7	0.4375	1
AB16448	plants	fruit + vegetables	Other indicator	39	13	0.333333	22	1	phenicols	1	4	0.181818	1
AB01391	meat	poultry	Other indicator	120	72	0.6	87	1	cephalosporins	1	16	0.183908	1
AB16177	meat	poultry	E coli	50	21	0.42	26	1	cephalosporins	1	12	0.461538	1
AB09794	meat	poultry	Salmonella typhimurium	378	84	0.222222	28	1	cephalosporins	1	13	0.464286	1
AB15838	fish_seafood	seafood + fish	Vibrio spp	250	95	0.38	95	1	aminoglycosides	1	89	0.936842	2
AB13638	plants	fruit + vegetables	Salmonella other	974	35	0.0359343	35	1	cephalosporins	1	17	0.485714	1
AB11055	fish_seafood	seafood + fish	Vibrio spp	78	33	0.423077	33	1	aminoglycosides	1	31	0.939394	2
AB00776	meat	poultry	E coli	317	234	0.73817	232	1	cephalosporins	1	123	0.530172	2
AB01805	meat	poultry	Yersinia enterolitica	80	26	0.325	32	1	penicillins	1	6	0.1875	1
AB13638	plants	fruit + vegetables	Salmonella other	974	35	0.0359343	35	1	cephalosporins	1	19	0.542857	2
AB03165	meat	poultry	Salmonella typhimurium	259	21	0.0810811	21	1	cephalosporins	1	12	0.571429	2
AB11427	meat	mixed	E coli	100	20	0.2	24	1	cephalosporins	1	14	0.583333	2
AB12053	meat	poultry	E coli	30	7	0.233333	7	0	sulfonamides	1	7	1
AB08346	meat	poultry	E coli	98	92	0.938776	81	1	cephalosporins	1	49	0.604938	2
AB06930	meat	mixed	E coli	138	93	0.673913	93	1	cephalosporins	1	58	0.623656	2
AB05807	plants	fruit + vegetables	Listeria spp	261	21	0.0804598	42	1	aminoglycosides	1	8	0.190476	1
AB05807	plants	fruit + vegetables	Listeria spp	261	21	0.0804598	42	1	cephalosporins	1	8	0.190476	1
AB05807	plants	fruit + vegetables	Listeria spp	261	21	0.0804598	42	1	tetracyclines	1	8	0.190476	1
AB05282	meat	poultry	E coli	163	109	0.668712	134	1	cephalosporins	1	90	0.671642	2
AB15837	fish_seafood	seafood + fish	Vibrio spp	224	98	0.4375	150	1	aminoglycosides	1	143	0.953333	2
AB00776	meat	poultry	E coli	317	234	0.73817	232	1	cephalosporins	1	157	0.676724	2
AB05807	plants	fruit + vegetables	Listeria spp	261	23	0.0881226	46	1	aminoglycosides	1	9	0.195652	1
AB05807	plants	fruit + vegetables	Listeria spp	261	23	0.0881226	46	1	penicillins	1	9	0.195652	1
AB11427	meat	mixed	E coli	100	20	0.2	24	1	cephalosporins	1	17	0.708333	2
AB11427	meat	mixed	E coli	100	20	0.2	24	1	cephalosporins	1	18	0.75	2
AB09607	meat	poultry	Salmonella other	2679	73	0.027249	16	1	cephalosporins	1	12	0.75	2
AB12902	meat	poultry	Campylobacter spp	352	80	0.227273	46	1	cephalosporins	1	35	0.76087	2
AB05282	meat	poultry	E coli	163	109	0.668712	134	1	cephalosporins	1	104	0.776119	2
AB15216	meat	beef	E coli	75	55	0.733333	68	1	cephalosporins	1	54	0.794118	2
AB06930	meat	poultry	E coli	195	175	0.897436	175	1	cephalosporins	1	142	0.811429	2
AB09607	meat	poultry	Salmonella other	2679	73	0.027249	16	1	cephalosporins	1	13	0.8125	2
AB11384	meat	mixed	Listeria spp	1268	148	0.116719	40	1	penicillins	1	8	0.2	1
AB15837	fish_seafood	seafood + fish	Vibrio spp	224	98	0.4375	150	1	aminoglycosides	1	149	0.993333	2
AB07443	plants	fruit + vegetables	E coli	945	40	0.042328	22	1	cephalosporins	1	18	0.818182	2
AB05807	plants	fruit + vegetables	Listeria spp	261	15	0.0574713	30	1	cephalosporins	1	6	0.2	1
AB12902	meat	poultry	Campylobacter spp	352	80	0.227273	28	1	cephalosporins	1	23	0.821429	2
AB11229	meat	mixed	Enterococcus spp	100	45	0.45	45	1	cephalosporins	1	37	0.822222	2
AB07506	meat	poultry	Other indicator	187	166	0.887701	49	1	aminoglycosides	1	10	0.204082	1
AB12053	meat	poultry	E coli	30	7	0.233333	7	0	tetracyclines	1	7	1
AB11427	meat	mixed	E coli	100	20	0.2	24	1	cephalosporins	1	20	0.833333	2
AB05282	meat	poultry	E coli	163	109	0.668712	134	1	cephalosporins	1	123	0.91791	2
AB10587	meat	beef	Campylobacter spp	97	39	0.402062	33	1	cephalosporins	1	31	0.939394	2
AB00776	meat	poultry	E coli	317	234	0.73817	232	1	cephalosporins	1	219	0.943966	2
AB05282	meat	poultry	E coli	163	109	0.668712	134	1	cephalosporins	1	132	0.985075	2
AB00776	meat	poultry	E coli	317	234	0.73817	232	1	cephalosporins	1	231	0.99569	2
AB15838	fish_seafood	seafood + fish	Vibrio spp	250	95	0.38	95	1	aminoglycosides	1	95	1	2
AB10587	meat	beef	Campylobacter spp	97	39	0.402062	69	1	cephalosporins	1	69	1	2
AB12808	meat	mixed	Campylobacter spp	101	41	0.405941	41	1	cephalosporins	1	41	1	2
AB11427	meat	mixed	E coli	100	20	0.2	24	1	cephalosporins	1	24	1	2
AB04051	meat	poultry	E coli	2141	442	0.206446	442	1	cephalosporins	1	442	1	2
AB04051	meat	poultry	Salmonella other	321	114	0.35514	114	1	cephalosporins	1	114	1	2
AB00776	meat	poultry	Staphylococcus spp	319	22	0.0689655	22	1	cephalosporins	1	22	1	2
AB14958	fish_seafood	seafood + fish	E coli	50	20	0.4	20	1	cephalosporins	1	5	0.25	1
AB10484	fish_seafood	seafood + fish	E coli	82	24	0.292683	44	1	cephalosporins	1	12	0.272727	1
AB11379	meat	poultry	Enterococcus spp	238	30	0.12605	30	1	fluoroquinolones	1	3	0.1	1
AB14402	meat	veal	Staphylococcus spp	839	98	0.116806	103	1	fluoroquinolones	1	11	0.106796	1
AB06930	meat	poultry	E coli	195	175	0.897436	175	1	fluoroquinolones	1	19	0.108571	1
AB09607	meat	poultry	Salmonella typhimurium	2679	73	0.027249	18	1	fluoroquinolones	1	2	0.111111	1
AB10484	fish_seafood	seafood + fish	E coli	82	24	0.292683	44	1	cephalosporins	1	15	0.340909	1
AB08575	meat	pork	Salmonella typhimurium	1309	25	0.0190985	26	1	fluoroquinolones	1	3	0.115385	1
AB08779	meat	poultry	Enterococcus spp	129	25	0.193798	2	0	aminoglycosides	1	1	0.5
AB07933	fish_seafood	seafood + fish	E coli	188	73	0.388298	116	1	cephalosporins	1	78	0.672414	2
AB11379	meat	beef	Enterococcus spp	227	25	0.110132	25	1	fluoroquinolones	1	3	0.12	1
AB11379	meat	poultry	Enterococcus spp	238	25	0.105042	25	1	fluoroquinolones	1	3	0.12	1
AB08575	meat	beef	Campylobacter spp	1514	71	0.0468956	49	1	fluoroquinolones	1	6	0.122449	1
AB03841	meat	pork	Salmonella other	1270	57	0.0448819	57	1	fluoroquinolones	1	7	0.122807	1
AB11427	meat	mixed	E coli	100	20	0.2	24	1	fluoroquinolones	1	3	0.125	1
AB09607	meat	poultry	Salmonella other	2679	73	0.027249	16	1	fluoroquinolones	1	2	0.125	1
AB11379	meat	poultry	Enterococcus spp	238	5	0.0210084	5	0	aminoglycosides	1	1	0.2
AB10486	fish_seafood	seafood + fish	Salmonella other	154	63	0.409091	84	1	fluoroquinolones	1	11	0.130952	1
AB10265	meat	pork	Salmonella other	336	36	0.107143	36	1	fluoroquinolones	1	5	0.138889	1
AB08575	meat	beef	Campylobacter spp	1514	71	0.0468956	49	1	fluoroquinolones	1	7	0.142857	1
AB08779	meat	poultry	Enterococcus spp	129	25	0.193798	2	0	fluoroquinolones	1	2	1
AB08779	meat	poultry	Enterococcus spp	129	25	0.193798	2	0	fluoroquinolones	1	1	0.5
AB08575	meat	lamb	Campylobacter spp	744	55	0.0739247	90	1	fluoroquinolones	1	13	0.144444	1
AB15671	meat	poultry	Salmonella other	150	27	0.18	27	1	fluoroquinolones	1	4	0.148148	1
AB15928	fish_seafood	seafood + fish	Salmonella other	96	20	0.208333	20	1	fluoroquinolones	1	3	0.15	1
AB05807	plants	fruit + vegetables	Listeria spp	261	23	0.0881226	46	1	macrolides	1	10	0.217391	1
AB11379	meat	poultry	Enterococcus spp	238	6	0.0252101	6	0	fluoroquinolones	1	1	0.166667
AB09607	meat	poultry	Salmonella infantis	2679	73	0.027249	19	1	fluoroquinolones	1	3	0.157895	1
AB08575	meat	lamb	Campylobacter spp	744	55	0.0739247	90	1	fluoroquinolones	1	15	0.166667	1
AB11379	meat	pork	Enterococcus spp	79	18	0.227848	18	1	fluoroquinolones	1	3	0.166667	1
AB08779	meat	poultry	Enterococcus spp	129	25	0.193798	2	0	glycopeptides	1	1	0.5
AB08779	meat	poultry	Enterococcus spp	129	25	0.193798	2	0	glycopeptides	1	2	1
AB03997	meat	mixed	Salmonella other	180	31	0.172222	155	1	fluoroquinolones	1	28	0.180645	1
AB06926	meat	poultry	E coli	50	37	0.74	37	1	fluoroquinolones	1	7	0.189189	1
AB00058	meat	beef	Staphylococcus spp	46	23	0.5	76	1	fluoroquinolones	1	15	0.197368	1
AB05826	meat	poultry	Campylobacter spp	241	167	0.692946	110	1	fluoroquinolones	1	22	0.2	1
AB01259	plants	fruit + vegetables	Other indicator	37	11	0.297297	59	1	cephalosporins	1	13	0.220339	1
AB11379	meat	poultry	Enterococcus spp	238	5	0.0210084	5	0	glycopeptides	1	1	0.2
AB16177	meat	poultry	Enterococcus spp	50	3	0.06	4	0	glycopeptides	1	4	1
AB16177	meat	poultry	Enterococcus spp	50	3	0.06	4	0	glycopeptides	1	1	0.25
AB16177	meat	poultry	Enterococcus spp	50	3	0.06	4	0	glycopeptides	1	3	0.75
AB16177	meat	poultry	Enterococcus spp	50	3	0.06	4	0	glycopeptides	0	0	0
AB06930	meat	mixed	E coli	138	93	0.673913	93	1	fluoroquinolones	1	19	0.204301	1
AB16177	meat	poultry	Enterococcus spp	50	3	0.06	4	0	glycylcyclines	0	0	0
AB11427	meat	mixed	E coli	100	20	0.2	24	1	fluoroquinolones	1	5	0.208333	1
AB11379	milk	processed	Enterococcus spp	110	24	0.218182	24	1	fluoroquinolones	1	5	0.208333	1
AB11384	meat	mixed	Listeria spp	1268	148	0.116719	76	1	penicillins	1	17	0.223684	1
AB11384	meat	mixed	Listeria spp	1268	148	0.116719	40	1	penicillins	1	9	0.225	1
AB05826	meat	poultry	Campylobacter spp	241	167	0.692946	110	1	fluoroquinolones	1	23	0.209091	1
AB16259	fish_seafood	seafood + fish	Salmonella other	730	217	0.29726	217	1	fluoroquinolones	1	46	0.211982	1
AB14402	meat	beef	Staphylococcus spp	509	41	0.0805501	33	1	fluoroquinolones	1	7	0.212121	1
AB08779	meat	poultry	Enterococcus spp	129	25	0.193798	2	0	macrolides	1	2	1
AB10484	fish_seafood	seafood + fish	E coli	82	24	0.292683	44	1	cephalosporins	1	36	0.818182	2
AB00776	meat	poultry	Staphylococcus spp	319	22	0.0689655	22	1	fluoroquinolones	1	5	0.227273	1
AB16448	plants	fruit + vegetables	Other indicator	39	13	0.333333	22	1	aminoglycosides	1	5	0.227273	1
AB11379	meat	poultry	Enterococcus spp	238	6	0.0252101	6	0	macrolides	1	3	0.5
AB11379	meat	poultry	Enterococcus spp	238	2	0.00840336	2	0	macrolides	1	1	0.5
AB11379	meat	poultry	Enterococcus spp	238	5	0.0210084	5	0	macrolides	1	3	0.6
AB08575	meat	pork	Campylobacter spp	1309	66	0.0504202	68	1	fluoroquinolones	1	16	0.235294	1
AB08574	meat	poultry	Campylobacter spp	2104	1206	0.573194	42	1	fluoroquinolones	1	10	0.238095	1
AB01391	meat	poultry	Other indicator	120	72	0.6	87	1	fluoroquinolones	1	20	0.229885	1
AB11379	meat	poultry	Enterococcus spp	238	5	0.0210084	5	0	oxazolidinones	1	1	0.2
AB16177	meat	poultry	Enterococcus spp	50	3	0.06	4	0	oxazolidinones	0	0	0
AB04654	meat	poultry	Salmonella other	33	33	1	33	1	fluoroquinolones	1	8	0.242424	1
AB10484	fish_seafood	seafood + fish	E coli	82	24	0.292683	44	1	cephalosporins	1	44	1	2
AB09488	meat	poultry	E coli	110	110	1	179	1	fluoroquinolones	1	45	0.251397	1
AB08574	meat	poultry	Salmonella other	2104	138	0.0655894	70	1	fluoroquinolones	1	18	0.257143	1
AB08779	meat	poultry	Enterococcus spp	129	25	0.193798	2	0	penicillins	1	2	1
AB08779	meat	poultry	Enterococcus spp	129	25	0.193798	2	0	penicillins	1	1	0.5
AB09607	meat	poultry	Salmonella enteritidis	2679	73	0.027249	122	1	fluoroquinolones	1	34	0.278689	1
AB05807	plants	fruit + vegetables	Listeria spp	261	15	0.0574713	30	1	macrolides	1	7	0.233333	1
AB08244	meat	poultry	Campylobacter spp	415	91	0.219277	87	1	fluoroquinolones	1	25	0.287356	1
AB15464	meat	poultry	Staphylococcus spp	72	39	0.541667	51	1	fluoroquinolones	1	15	0.294118	1
AB04489	meat	poultry	Salmonella enteritidis	115	17	0.147826	16	1	fluoroquinolones	1	5	0.3125	1
AB16448	plants	fruit + vegetables	Other indicator	60	11	0.183333	17	1	cephalosporins	1	4	0.235294	1
AB16177	meat	poultry	Enterococcus spp	50	3	0.06	4	0	penicillins	1	3	0.75
AB07443	plants	fruit + vegetables	E coli	945	40	0.042328	22	1	fluoroquinolones	1	7	0.318182	1
AB00056	meat	poultry	Staphylococcus spp	167	84	0.502994	168	1	fluoroquinolones	1	54	0.321429	1
AB08779	meat	poultry	Enterococcus spp	129	25	0.193798	2	0	phenicols	1	2	1
AB08575	meat	pork	Campylobacter spp	1309	66	0.0504202	68	1	fluoroquinolones	1	22	0.323529	1
AB08574	meat	poultry	Salmonella enteritidis	2104	138	0.0655894	29	1	fluoroquinolones	1	10	0.344828	1
AB02273	plants	fruit + vegetables	E coli	50	13	0.26	78	1	fluoroquinolones	1	28	0.358974	1
AB13727	meat	poultry	E coli	80	29	0.3625	29	1	fluoroquinolones	1	11	0.37931	1
AB11379	meat	poultry	Enterococcus spp	238	6	0.0252101	6	0	phenicols	1	1	0.166667
AB07978	meat	poultry	Campylobacter spp	60	54	0.9	26	1	fluoroquinolones	1	10	0.384615	1
AB10587	meat	beef	Campylobacter spp	97	39	0.402062	33	1	fluoroquinolones	1	13	0.393939	1
AB08779	meat	poultry	Enterococcus spp	129	25	0.193798	2	0	sulfonamides combinations	1	1	0.5
AB08779	meat	poultry	Enterococcus spp	129	25	0.193798	2	0	sulfonamides combinations	1	2	1
AB00776	meat	poultry	E coli	317	234	0.73817	232	1	fluoroquinolones	1	95	0.409483	1
AB00097	fish_seafood	seafood + fish	Staphylococcus spp	136	17	0.125	17	1	cephalosporins	1	3	0.176471	1
AB10587	meat	beef	Campylobacter spp	97	39	0.402062	33	1	fluoroquinolones	1	14	0.424242	1
AB08574	meat	poultry	Campylobacter spp	2104	1206	0.573194	42	1	fluoroquinolones	1	18	0.428571	1
AB08779	meat	poultry	Enterococcus spp	129	25	0.193798	2	0	tetracyclines	1	2	1
AB15216	meat	beef	E coli	75	55	0.733333	68	1	fluoroquinolones	1	31	0.455882	1
AB00776	meat	poultry	E coli	317	234	0.73817	232	1	fluoroquinolones	1	113	0.487069	1
AB10551	meat	poultry	Campylobacter spp	208	43	0.206731	43	1	fluoroquinolones	1	21	0.488372	1
AB11379	meat	poultry	Enterococcus spp	238	6	0.0252101	6	0	tetracyclines	1	4	0.666667
AB11379	meat	poultry	Enterococcus spp	238	2	0.00840336	2	0	tetracyclines	1	1	0.5
AB11379	meat	poultry	Enterococcus spp	238	5	0.0210084	5	0	tetracyclines	1	5	1
AB12902	meat	poultry	Campylobacter spp	352	80	0.227273	46	1	fluoroquinolones	1	23	0.5	2
AB07443	plants	fruit + vegetables	E coli	945	40	0.042328	22	1	fluoroquinolones	1	11	0.5	2
AB00731	meat	poultry	Listeria spp	63	8	0.126984	8	0	aminoglycosides	0	0	0
AB00731	meat	poultry	Listeria spp	63	1	0.015873	1	0	aminoglycosides	0	0	0
AB12902	meat	poultry	Campylobacter spp	352	80	0.227273	46	1	fluoroquinolones	1	24	0.521739	2
AB15881	fish_seafood	seafood + fish	Vibrio spp	166	113	0.680723	113	1	cephalosporins	1	39	0.345133	1
AB00731	meat	poultry	Listeria spp	63	8	0.126984	8	0	fluoroquinolones	0	0	0
AB00731	meat	poultry	Listeria spp	63	1	0.015873	1	0	fluoroquinolones	1	1	1
AB12902	meat	poultry	Campylobacter spp	352	80	0.227273	28	1	fluoroquinolones	1	15	0.535714	2
AB01156	meat	poultry	Campylobacter spp	240	94	0.391667	67	1	fluoroquinolones	1	36	0.537313	2
AB13727	meat	poultry	E coli	80	29	0.3625	29	1	fluoroquinolones	1	16	0.551724	2
AB15753	plants	fruit + vegetables	E coli	68	9	0.132353	33	1	fluoroquinolones	1	19	0.575758	2
AB00731	meat	poultry	Listeria spp	63	8	0.126984	8	0	lincosamides	1	5	0.625
AB00731	meat	poultry	Listeria spp	63	1	0.015873	1	0	lincosamides	0	0	0
AB10587	meat	beef	Campylobacter spp	97	39	0.402062	69	1	fluoroquinolones	1	40	0.57971	2
AB10551	meat	poultry	Campylobacter spp	208	43	0.206731	43	1	fluoroquinolones	1	25	0.581395	2
AB00731	meat	poultry	Listeria spp	63	8	0.126984	8	0	macrolides	0	0	0
AB00731	meat	poultry	Listeria spp	63	1	0.015873	1	0	macrolides	0	0	0
AB07978	meat	poultry	Campylobacter spp	60	54	0.9	29	1	fluoroquinolones	1	17	0.586207	2
AB10587	meat	beef	Campylobacter spp	97	39	0.402062	69	1	fluoroquinolones	1	43	0.623188	2
AB00731	meat	poultry	Listeria spp	63	8	0.126984	8	0	tetracyclines	1	1	0.125
AB00731	meat	poultry	Listeria spp	63	1	0.015873	1	0	tetracyclines	0	0	0
AB00729	meat	poultry	Salmonella enteritidis	60	16	0.266667	16	1	fluoroquinolones	1	10	0.625	2
AB09607	meat	poultry	Salmonella enteritidis	2679	73	0.027249	122	1	fluoroquinolones	1	78	0.639344	2
AB01156	meat	poultry	Campylobacter spp	240	94	0.391667	67	1	fluoroquinolones	1	43	0.641791	2
AB05807	plants	fruit + vegetables	Listeria spp	261	14	0.0536398	28	1	cephalosporins	1	7	0.25	1
AB06930	meat	poultry	E coli	195	175	0.897436	175	1	fluoroquinolones	1	115	0.657143	2
AB08779	meat	poultry	Enterococcus spp	129	25	0.193798	21	1	fluoroquinolones	1	14	0.666667	2
AB10551	meat	poultry	Campylobacter spp	208	43	0.206731	43	1	fluoroquinolones	1	29	0.674419	2
AB03997	meat	mixed	Salmonella other	180	31	0.172222	155	1	fluoroquinolones	1	105	0.677419	2
AB15881	fish_seafood	seafood + fish	Vibrio spp	94	32	0.340426	32	1	cephalosporins	1	13	0.40625	1
AB16177	meat	poultry	E coli	50	21	0.42	26	1	fluoroquinolones	1	18	0.692308	2
AB12902	meat	poultry	Campylobacter spp	352	80	0.227273	46	1	fluoroquinolones	1	32	0.695652	2
AB00519	meat	poultry	E coli	120	120	1	60	1	fluoroquinolones	1	44	0.733333	2
AB15881	fish_seafood	seafood + fish	Vibrio spp	166	113	0.680723	113	1	cephalosporins	1	48	0.424779	1
AB12902	meat	poultry	Campylobacter spp	352	80	0.227273	28	1	fluoroquinolones	1	21	0.75	2
AB12808	meat	mixed	Campylobacter spp	101	41	0.405941	41	1	fluoroquinolones	1	31	0.756098	2
AB07978	meat	poultry	Campylobacter spp	60	54	0.9	29	1	fluoroquinolones	1	22	0.758621	2
AB16414	meat	poultry	Other indicator	36	7	0.194444	8	0	cephalosporins	1	3	0.375
AB16414	meat	poultry	Other indicator	36	7	0.194444	8	0	cephalosporins	1	2	0.25
AB10642	meat	poultry	Enterococcus spp	99	82	0.828283	46	1	fluoroquinolones	1	35	0.76087	2
AB01156	meat	poultry	Campylobacter spp	240	24	0.1	21	1	fluoroquinolones	1	16	0.761905	2
AB12808	meat	mixed	Campylobacter spp	101	41	0.405941	41	1	fluoroquinolones	1	32	0.780488	2
AB10551	meat	poultry	Campylobacter spp	208	43	0.206731	43	1	fluoroquinolones	1	34	0.790698	2
AB15881	fish_seafood	seafood + fish	Vibrio spp	94	32	0.340426	32	1	cephalosporins	1	15	0.46875	1
AB00519	meat	poultry	E coli	120	120	1	60	1	fluoroquinolones	1	51	0.85	2
AB07642	meat	poultry	Other indicator	190	157	0.826316	9	0	polypeptids	0	0	0
AB01156	meat	poultry	Campylobacter spp	240	24	0.1	21	1	fluoroquinolones	1	18	0.857143	2
AB13638	plants	fruit + vegetables	Salmonella other	974	35	0.0359343	35	1	fluoroquinolones	1	30	0.857143	2
AB00729	meat	poultry	Salmonella derby	60	1	0.0166667	1	0	aminoglycosides	1	1	1
AB02982	meat	poultry	Salmonella derby	397	95	0.239295	2	0	aminoglycosides	0	0	0
AB08574	meat	poultry	Salmonella derby	2104	138	0.0655894	1	0	aminoglycosides	0	0	0
AB08574	meat	poultry	Salmonella derby	2104	138	0.0655894	1	0	aminoglycosides	1	1	1
AB02982	meat	poultry	Salmonella derby	397	95	0.239295	2	0	cephalosporins	0	0	0
AB02982	meat	poultry	Salmonella derby	397	95	0.239295	2	0	fluoroquinolones	0	0	0
AB08574	meat	poultry	Salmonella derby	2104	138	0.0655894	1	0	fluoroquinolones	0	0	0
AB02982	meat	poultry	Salmonella derby	397	95	0.239295	2	0	penicillins	0	0	0
AB08574	meat	poultry	Salmonella derby	2104	138	0.0655894	1	0	penicillins	0	0	0
AB02982	meat	poultry	Salmonella derby	397	95	0.239295	2	0	phenicols	0	0	0
AB08574	meat	poultry	Salmonella derby	2104	138	0.0655894	1	0	phenicols	0	0	0
AB02982	meat	poultry	Salmonella derby	397	95	0.239295	2	0	sulfonamides	0	0	0
AB08574	meat	poultry	Salmonella derby	2104	138	0.0655894	1	0	sulfonamides	1	1	1
AB02982	meat	poultry	Salmonella derby	397	95	0.239295	2	0	sulfonamides combinations	0	0	0
AB00729	meat	poultry	Salmonella derby	60	1	0.0166667	1	0	tetracyclines	1	1	1
AB02982	meat	poultry	Salmonella derby	397	95	0.239295	2	0	tetracyclines	0	0	0
AB08574	meat	poultry	Salmonella derby	2104	138	0.0655894	1	0	tetracyclines	1	1	1
AB08574	meat	poultry	Salmonella derby	2104	138	0.0655894	1	0	trimethoprim	0	0	0
AB00514	meat	poultry	Salmonella enteritidis	153	19	0.124183	14	0	aminoglycosides	0	0	0
AB00514	meat	poultry	Salmonella enteritidis	153	19	0.124183	14	0	aminoglycosides	1	2	0.142857
AB00514	meat	poultry	Salmonella enteritidis	153	19	0.124183	14	0	aminoglycosides	1	4	0.285714
AB05282	meat	poultry	E coli	163	109	0.668712	134	1	fluoroquinolones	1	119	0.88806	2
AB11229	meat	mixed	Enterococcus spp	100	45	0.45	45	1	fluoroquinolones	1	40	0.888889	2
AB05712	meat	game	Enterococcus spp	55	55	1	55	1	fluoroquinolones	1	50	0.909091	2
AB00514	meat	poultry	Salmonella enteritidis	153	19	0.124183	14	0	cephalosporins	1	2	0.142857
AB05282	meat	poultry	E coli	163	109	0.668712	134	1	fluoroquinolones	1	122	0.910448	2
AB00222	meat	poultry	Campylobacter spp	6367	2146	0.33705	108	1	fluoroquinolones	1	108	1	2
AB06934	meat	poultry	E coli	169	150	0.887574	62	1	fluoroquinolones	1	62	1	2
AB05712	meat	game	Enterococcus spp	55	55	1	55	1	glycopeptides	1	6	0.109091	1
AB00514	meat	poultry	Salmonella enteritidis	153	19	0.124183	14	0	fluoroquinolones	0	0	0
AB00514	meat	poultry	Salmonella enteritidis	153	19	0.124183	14	0	fluoroquinolones	1	5	0.357143
AB00514	meat	poultry	Salmonella enteritidis	153	19	0.124183	14	0	fluoroquinolones	1	14	1
AB16448	plants	fruit + vegetables	Other indicator	39	13	0.333333	22	1	aminoglycosides	1	6	0.272727	1
AB09352	meat	poultry	Staphylococcus spp	30	20	0.666667	19	1	glycopeptides	1	5	0.263158	1
AB15838	fish_seafood	seafood + fish	Vibrio spp	250	95	0.38	95	1	cephalosporins	1	80	0.842105	2
AB11384	meat	mixed	Listeria spp	1268	148	0.116719	40	1	lincosamides	1	11	0.275	1
AB05712	meat	game	Enterococcus spp	55	55	1	55	1	glycopeptides	1	15	0.272727	1
AB09352	meat	poultry	Staphylococcus spp	30	20	0.666667	31	1	glycopeptides	1	10	0.322581	1
AB05807	plants	fruit + vegetables	Salmonella other	261	21	0.0804598	42	1	glycopeptides	1	14	0.333333	1
AB00514	meat	poultry	Salmonella enteritidis	153	19	0.124183	14	0	macrolides	1	14	1
AB00514	meat	poultry	Salmonella enteritidis	153	19	0.124183	14	0	nitrofurans	1	1	0.0714286
AB00056	meat	poultry	Staphylococcus spp	167	84	0.502994	168	1	glycopeptides	1	61	0.363095	1
AB09352	meat	poultry	Staphylococcus spp	30	20	0.666667	19	1	glycopeptides	1	7	0.368421	1
AB00514	meat	poultry	Salmonella enteritidis	153	19	0.124183	14	0	penicillins	1	1	0.0714286
AB00514	meat	poultry	Salmonella enteritidis	153	19	0.124183	14	0	penicillins	1	2	0.142857
AB05712	meat	game	Enterococcus spp	55	55	1	55	1	glycopeptides	1	26	0.472727	1
AB11229	meat	mixed	Enterococcus spp	100	45	0.45	45	1	glycopeptides	1	29	0.644444	2
AB11229	meat	mixed	Enterococcus spp	100	45	0.45	45	1	glycopeptides	1	30	0.666667	2
AB11229	meat	mixed	Enterococcus spp	100	45	0.45	45	1	glycopeptides	1	31	0.688889	2
AB00731	meat	poultry	Listeria spp	63	32	0.507937	32	1	tetracyclines	1	9	0.28125	1
AB00514	meat	poultry	Salmonella enteritidis	153	19	0.124183	14	0	phenicols	1	1	0.0714286
AB11229	meat	mixed	Enterococcus spp	100	45	0.45	45	1	glycopeptides	1	33	0.733333	2
AB14087	fish_seafood	seafood + fish	Vibrio spp	110	72	0.654545	32	1	cephalosporins	1	29	0.90625	2
AB11384	meat	mixed	Listeria spp	1268	148	0.116719	35	1	penicillins	1	10	0.285714	1
AB03557	meat	pork	Enterococcus spp	309	30	0.0970874	30	1	glycopeptides	1	30	1	2
AB00514	meat	poultry	Salmonella enteritidis	153	19	0.124183	14	0	rifamycins	1	14	1
AB03557	meat	pork	Enterococcus spp	393	27	0.0687023	27	1	glycopeptides	1	27	1	2
AB05807	plants	fruit + vegetables	Listeria spp	261	14	0.0536398	28	1	aminoglycosides	1	8	0.285714	1
AB00514	meat	poultry	Salmonella enteritidis	153	19	0.124183	14	0	sulfonamides combinations	1	1	0.0714286
AB03557	meat	poultry	Enterococcus spp	271	26	0.095941	26	1	glycopeptides	1	26	1	2
AB00514	meat	poultry	Salmonella enteritidis	153	19	0.124183	14	0	tetracyclines	1	4	0.285714
AB03557	meat	poultry	Enterococcus spp	351	66	0.188034	66	1	glycopeptides	1	66	1	2
AB08779	meat	poultry	Enterococcus spp	129	25	0.193798	21	1	glycopeptides	1	21	1	2
AB03531	meat	poultry	Campylobacter spp	1256	65	0.0517516	65	1	lincosamides	1	7	0.107692	1
AB00058	meat	beef	Staphylococcus spp	46	23	0.5	76	1	lincosamides	1	9	0.118421	1
[truncated: 866 more rows]
