# Supplementary material for: Consumer Exposure to Antimicrobial Resistant Bacteria From Food at Swiss Retail Level
Source: Front Microbiol. 2018 Mar 6;9:362. doi: 10.3389/fmicb.2018.00362 (PMC5845543; doi:10.3389/fmicb.2018.00362)
Supplement: Supplementary file 4 [file DataSheet4.xlsx]

## Sheet: Sheet1
Supplementary Table: Studies (n=313) included for qualitative analysis and detailed evaluation classifications for quantitative analysis sorted by internal publication ID (PUB-ID).
PUB-ID	Autonumber	Reference	Sampling strategy	Prevalence study	Relevant food category	Relevant bacteria	Sample n≥30	Available data for			Isolate n≥15	Final quantitative study set
								Bacteria prevalence	AMR prevalence	AM class
AB00056	1	(Abdalrahman et al., 2015a)	convenient sampling, not systematic or probabilistic	yes	yes	yes	yes	yes	yes	yes	yes	included
AB00058	2	(Abdalrahman et al., 2015b)	convenient sampling, not systematic or probabilistic	yes	yes	yes	yes	yes	yes	yes	yes	included
AB00080	3	(Abgottspon et al., 2014)	convenient sampling, not systematic or probabilistic	yes	yes	yes						excluded
AB00097	4	(Abrahim et al., 2010)	convenient sampling, not systematic or probabilistic	yes	yes	yes	yes	yes	yes	yes	yes	included
AB00130	5	(Acciari et al., 2011)	convenient sampling, not systematic or probabilistic	yes	yes	yes						excluded
AB00222	6	(Agunos et al., 2013)	systematic, weighted and probabilistic sampling	yes	yes	yes	yes	yes	yes	yes	yes	included
AB00244	7	(Ahmed and Shimamoto, 2015a)	convenient sampling, not systematic or probabilistic	yes	yes	yes	yes					excluded
AB00245	8	(Ahmed and Shimamoto, 2015b)	convenient sampling, not systematic or probabilistic									excluded
AB00256	9	(Ahmed et al., 2014)	convenient sampling, not systematic or probabilistic	yes	yes	yes	yes					excluded
AB00340	10	(Al-Ashmawy et al., 2016)	convenient sampling, not systematic or probabilistic	yes	yes	yes	yes	yes				excluded
AB00471	11	(Almeida et al., 2015)	convenient sampling, not systematic or probabilistic									excluded
AB00514	12	(Alvarez-Fernandez et al., 2012)	convenient sampling, not systematic or probabilistic	yes	yes	yes	yes	yes	yes	yes		excluded
AB00519	13	(Alvarez-Fernandez et al., 2013)	convenient sampling, not systematic or probabilistic	yes	yes	yes	yes	yes	yes	yes	yes	included
AB00660	14	(Andrysiak et al., 2008)	convenient sampling, not systematic or probabilistic									excluded
AB00724	15	(Antunes et al., 2004)	convenient sampling, not systematic or probabilistic									excluded
AB00729	16	(Antunes et al., 2003)	convenient sampling, not systematic or probabilistic	yes	yes	yes	yes	yes	yes	yes	yes	included
AB00731	17	(Antunes et al., 2002)	convenient sampling, not systematic or probabilistic	yes	yes	yes	yes	yes	yes	yes	yes	included
AB00740	18	(Animal and Plant Health Agency (APHA), 2016)	convenient sampling, not systematic or probabilistic	yes	yes	yes	yes	yes	yes	yes		excluded
AB00776	19	(H-Vet, 2014)	systematic approach, not further specified	yes	yes	yes	yes	yes	yes	yes	yes	included
AB00864	20	(Aslam et al., 2012a)	systematic, weighted and probabilistic sampling	yes	yes	yes	yes	yes	yes	yes	yes	included
AB00868	21	(Aslam et al., 2012b)	systematic, weighted and probabilistic sampling	yes	yes	yes	yes	yes	yes	yes	yes	included
AB00952	22	(Aymerich et al., 2006)	convenient sampling, not systematic or probabilistic									excluded
AB00987	23	(Bacci et al., 2012)	convenient sampling, not systematic or probabilistic	yes	yes	yes	yes					excluded
AB01001	24	(Bae et al., 2014)	convenient sampling, not systematic or probabilistic									excluded
AB01124	25	(Barbosa et al., 2014)	convenient sampling, not systematic or probabilistic									excluded
AB01126	26	(Barbosa et al., 2009)	convenient sampling, not systematic or probabilistic									excluded
AB01134	27	(Barbosa et al., 2013)	convenient sampling, not systematic or probabilistic									excluded
AB01156	28	(Bardon et al., 2011)	systematic approach, not further specified	yes	yes	yes	yes	yes	yes	yes	yes	included
AB01247	29	(Basel Kantonslabor, 2009)	convenient sampling, not systematic or probabilistic	yes	yes							excluded
AB01251	30	(Basel Kantonslabor, 2010)	convenient sampling, not systematic or probabilistic	yes	yes	yes	yes	yes	yes	yes		excluded
AB01253	31	(Basel Kantonslabor, 2011)	convenient sampling, not systematic or probabilistic	yes	yes	yes						excluded
AB01256	32	(Basel Kantonslabor, 2013b)	convenient sampling, not systematic or probabilistic	yes	yes	yes						excluded
AB01257	33	(Basel Kantonslabor, 2013a)	convenient sampling, not systematic or probabilistic	yes	yes	yes						excluded
AB01259	34	(Basel Kantonslabor, 2014)	convenient sampling, not systematic or probabilistic	yes	yes	yes	yes	yes	yes	yes	yes	included
AB01305	35	(Baumgartner et al., 2007)	convenient sampling, not systematic or probabilistic									excluded
AB01375	36	(Belen Florez et al., 2014)	convenient sampling, not systematic or probabilistic	yes	yes							excluded
AB01380	37	(Belletti et al., 2009)	convenient sampling, not systematic or probabilistic									excluded
AB01391	38	(Belmar Campos et al., 2014)	convenient sampling, not systematic or probabilistic	yes	yes	yes	yes	yes	yes	yes	yes	included
AB01494	39	(Bertrand et al., 2005)	convenient sampling, not systematic or probabilistic									excluded
AB01504	40	(Bertsch, 2012)	convenient sampling, not systematic or probabilistic									excluded
AB01505	41	(Bertsch et al., 2013)	convenient sampling, not systematic or probabilistic									excluded
AB01530	42	(Beutlich et al., 2010)	convenient sampling, not systematic or probabilistic									excluded
AB01535	43	(Bezanson et al., 2008)	convenient sampling, not systematic or probabilistic	yes	yes							excluded
AB01552	44	(Bhargava and Zhang, 2014)	convenient sampling, not systematic or probabilistic	yes	yes	yes	yes	yes	yes	yes	yes	included
AB01805	45	(Bonardi et al., 2010)	convenient sampling, not systematic or probabilistic	yes	yes	yes	yes	yes	yes	yes	yes	included
AB01838	46	(Boonyasiri et al., 2014)	convenient sampling, not systematic or probabilistic	yes	yes	yes	yes	yes	yes	yes	yes	included
AB01868	47	(Boss et al., 2016)	convenient sampling, not systematic or probabilistic	yes	yes	yes	yes	yes	yes	yes	yes	included
AB01879	48	(Botelho et al., 2015)	convenient sampling, not systematic or probabilistic	yes	yes	yes						excluded
AB01981	49	(Brands et al., 2005)	convenient sampling, not systematic or probabilistic	yes	yes	yes	yes					excluded
AB02037	50	(Broughton and Walker, 2009)	convenient sampling, not systematic or probabilistic	yes	yes	yes	yes	yes	yes	yes		excluded
AB02139	51	(Burri, 1999)	convenient sampling, not systematic or probabilistic									excluded
AB02148	52	(Busani et al., 2004a)	convenient sampling, not systematic or probabilistic	yes	yes	yes						excluded
AB02152	53	(Busani et al., 2004b)	convenient sampling, not systematic or probabilistic									excluded
AB02173	54	(Butaye et al., 2000)	convenient sampling, not systematic or probabilistic									excluded
AB02181	55	(Buyukcangaz et al., 2013)	convenient sampling, not systematic or probabilistic	yes	yes	yes	yes	yes	yes	yes	yes	included
AB02251	56	(Camargo et al., 2015)	convenient sampling, not systematic or probabilistic									excluded
AB02255	57	(Camargo et al., 2014)	convenient sampling, not systematic or probabilistic									excluded
AB02273	58	(Campos et al., 2013)	convenient sampling, not systematic or probabilistic	yes	yes	yes	yes	yes	yes	yes	yes	included
AB02339	59	(Carfora et al., 2015)	convenient sampling, not systematic or probabilistic	yes								excluded
AB02423	60	(Casado Muñoz et al., 2014)	convenient sampling, not systematic or probabilistic									excluded
AB02546	61	(Cergole-Novella et al., 2006)	convenient sampling, not systematic or probabilistic									excluded
AB02583	62	(Chajęcka-Wierzchowska et al., 2016)	convenient sampling, not systematic or probabilistic	yes	yes	yes						excluded
AB02607	63	(Chan et al., 2008)	convenient sampling, not systematic or probabilistic	yes	yes	yes						excluded
AB02720	64	(Chen et al., 2004)	convenient sampling, not systematic or probabilistic									excluded
AB02878	65	(Clemente et al., 2013)	systematic approach, not further specified									excluded
AB02948	66	(Comunian et al., 2010)	convenient sampling, not systematic or probabilistic									excluded
AB02982	67	(Cook et al., 2009)	systematic, weighted and probabilistic sampling	yes	yes	yes	yes	yes	yes	yes	yes	included
AB02984	68	(Cook et al., 2011)	systematic approach, not further specified	yes	yes	yes	yes	yes	yes	yes	yes	included
AB02999	69	(Cordeiro et al., 2010)	convenient sampling, not systematic or probabilistic									excluded
AB03080	70	(Coton et al., 2012)	convenient sampling, not systematic or probabilistic									excluded
AB03165	71	(Cui et al., 2005)	convenient sampling, not systematic or probabilistic	yes	yes	yes	yes	yes	yes	yes	yes	included
AB03278	72	(Dambrosio et al., 2007)	convenient sampling, not systematic or probabilistic	yes	yes	yes	yes	yes	yes	yes		excluded
AB03531	73	(Deckert et al., 2010)	systematic, weighted and probabilistic sampling	yes	yes	yes	yes	yes	yes	yes	yes	included
AB03540	74	(Deekshit et al., 2012)	convenient sampling, not systematic or probabilistic									excluded
AB03557	75	(Del Grosso et al., 2000)	convenient sampling, not systematic or probabilistic	yes	yes	yes	yes	yes	yes	yes	yes	included
AB03576	76	(Delpech et al., 2012)	convenient sampling, not systematic or probabilistic									excluded
AB03662	77	(Devirgihis et al., 2008)	convenient sampling, not systematic or probabilistic									excluded
AB03836	78	(Doménech et al., 2015)	systematic approach, not further specified	yes	yes	yes	yes	yes	yes	yes	yes	included
AB03841	79	(Domenech et al., 2015)	systematic approach, not further specified	yes	yes	yes	yes	yes	yes	yes	yes	included
AB03859	80	(Donabedian et al., 2003)	convenient sampling, not systematic or probabilistic									excluded
AB03976	81	(Duarte et al., 2014)	convenient sampling, not systematic or probabilistic									excluded
AB03997	82	(Duffy et al., 1999)	convenient sampling, not systematic or probabilistic	yes	yes	yes	yes	yes	yes	yes	yes	included
AB04050	83	(Duskova and Karpiskova, 2013)	convenient sampling, not systematic or probabilistic									excluded
AB04051	84	(Dutil et al., 2010)	systematic, weighted and probabilistic sampling	yes	yes	yes	yes	yes	yes	yes	yes	included
AB04109	85	(EFSA and ECDC, 2014)	convenient sampling, not systematic or probabilistic	yes	yes	yes	yes	yes				excluded
AB04110	86	(EFSA and ECDC, 2015)	convenient sampling, not systematic or probabilistic	yes	yes	yes	yes	yes				excluded
AB04111	87	(EFSA and ECDC, 2016)	convenient sampling, not systematic or probabilistic	yes	yes	yes	yes	yes				excluded
AB04112	88	(Egea et al., 2011)	convenient sampling, not systematic or probabilistic	yes	yes	yes	yes	yes	yes	yes		excluded
AB04114	89	(Egervärn et al., 2014)	systematic, weighted and probabilistic sampling	yes	yes	yes	yes	yes	yes	yes	yes	included
AB04175	90	(El-Ghaish et al., 2015)	convenient sampling, not systematic or probabilistic									excluded
AB04204	91	(El-Sharoud et al., 2009)	convenient sampling, not systematic or probabilistic	yes	yes	yes						excluded
AB04279	92	(Ertas Onmaz et al., 2015)	convenient sampling, not systematic or probabilistic	yes	yes	yes	yes	yes	yes	yes	yes	included
AB04313	93	(Estepa et al., 2015)	convenient sampling, not systematic or probabilistic	yes	yes	yes	yes	yes	yes	yes		excluded
AB04344	94	(Even et al., 2010)	convenient sampling, not systematic or probabilistic									excluded
AB04419	95	(Falomir et al., 2013)	convenient sampling, not systematic or probabilistic	yes	yes	yes	yes	yes	yes	yes	yes	included
AB04489	96	(Favier et al., 2013)	convenient sampling, not systematic or probabilistic	yes	yes	yes	yes	yes	yes	yes	yes	included
AB04490	97	(Food and Drug Administration FDA, 2013)	convenient sampling, not systematic or probabilistic	yes	yes	yes						excluded
AB04492	98	(Federici et al., 2014)	convenient sampling, not systematic or probabilistic									excluded
AB04620	99	(Fessler et al., 2011)	convenient sampling, not systematic or probabilistic	yes	yes	yes	yes	yes	yes	yes		excluded
AB04654	100	(Figueiredo et al., 2015)	convenient sampling, not systematic or probabilistic	yes	yes	yes	yes	yes	yes	yes	yes	included
AB04679	101	(Fischer et al., 2014)	convenient sampling, not systematic or probabilistic									excluded
AB04767	102	(Foley et al., 2006)	convenient sampling, not systematic or probabilistic									excluded
AB04839	103	(Fracalanzza et al., 2007)	convenient sampling, not systematic or probabilistic	yes	yes	yes						excluded
AB04910	104	(Freitas et al., 2009)	convenient sampling, not systematic or probabilistic									excluded
AB04957	105	(Fukao et al., 2009)	convenient sampling, not systematic or probabilistic									excluded
AB04982	106	(Gad et al., 2014)	convenient sampling, not systematic or probabilistic									excluded
AB04992	107	(Gaglio et al., 2016)	convenient sampling, not systematic or probabilistic									excluded
AB05035	108	(Gallati et al., 2013)	convenient sampling, not systematic or probabilistic									excluded
AB05106	109	(Garcia-Migura et al., 2011)	convenient sampling, not systematic or probabilistic									excluded
AB05190	110	(Ge et al., 2007)	convenient sampling, not systematic or probabilistic									excluded
AB05240	111	(Geser et al., 2012)	convenient sampling, not systematic or probabilistic	yes	yes	yes	yes	yes				excluded
AB05246	112	(Gevers et al., 2000)	convenient sampling, not systematic or probabilistic									excluded
AB05277	113	(Ghodousi et al., 2016)	convenient sampling, not systematic or probabilistic									excluded
AB05282	114	(Ghodousi et al., 2015)	convenient sampling, not systematic or probabilistic	yes	yes	yes	yes	yes	yes	yes	yes	included
AB05320	115	(Giammanco et al., 2011)	convenient sampling, not systematic or probabilistic	yes	yes	yes	yes	yes	yes	yes		excluded
AB05328	116	(Gianotti, 1999)	convenient sampling, not systematic or probabilistic									excluded
AB05372	117	(Giraffa et al., 2000)	convenient sampling, not systematic or probabilistic									excluded
AB05712	118	(Guerrero-Ramos et al., 2016)	convenient sampling, not systematic or probabilistic	yes	yes	yes	yes	yes	yes	yes	yes	included
AB05772	119	(Guo et al., 2016)	convenient sampling, not systematic or probabilistic	yes	yes	yes	yes	yes	yes	yes		excluded
AB05807	120	(Gurler et al., 2015)	convenient sampling, not systematic or probabilistic	yes	yes	yes	yes	yes	yes	yes	yes	included
AB05826	121	(Guyard-Nicod[me et al., 2015)	systematic approach, not further specified	yes	yes	yes	yes	yes	yes	yes	yes	included
AB05839	122	(Habib et al., 2009)	convenient sampling, not systematic or probabilistic	yes	yes	yes	yes					excluded
AB05900	123	(Hammad et al., 2015)	convenient sampling, not systematic or probabilistic									excluded
AB05907	124	(Hammad et al., 2009)	convenient sampling, not systematic or probabilistic									excluded
AB06009	125	(Harvey et al., 2011)	convenient sampling, not systematic or probabilistic	yes	yes	yes	yes	yes	yes	yes		excluded
AB06026	126	(Hassan and Elmalt, 2008)	convenient sampling, not systematic or probabilistic									excluded
AB06037	127	(Haubert et al., 2016)	convenient sampling, not systematic or probabilistic									excluded
AB06088	128	(Hayford et al., 2015)	convenient sampling, not systematic or probabilistic									excluded
AB06102	129	(He et al., 2015)	convenient sampling, not systematic or probabilistic									excluded
AB06150	130	(Hendriksen et al., 2008)	convenient sampling, not systematic or probabilistic									excluded
AB06314	131	(Holley and Blaszyk, 1997)	convenient sampling, not systematic or probabilistic	yes	yes	yes						excluded
AB06560	132	(Huys et al., 2004)	convenient sampling, not systematic or probabilistic									excluded
AB06562	133	(Huys et al., 2008)	convenient sampling, not systematic or probabilistic									excluded
AB06782	134	(Jamet et al., 2012)	convenient sampling, not systematic or probabilistic									excluded
AB06895	135	(Johler et al., 2015)	convenient sampling, not systematic or probabilistic									excluded
AB06926	136	(Johnson et al., 2005a)	systematic approach, not further specified	yes	yes	yes	yes	yes	yes	yes	yes	included
AB06930	137	(Johnson et al., 2005b)	systematic approach, not further specified	yes	yes	yes	yes	yes	yes	yes	yes	included
AB06934	138	(Johnson et al., 2003)	convenient sampling, not systematic or probabilistic	yes	yes	yes	yes	yes	yes	yes	yes	included
AB06943	139	(Johnston and Jaykus, 2004)	convenient sampling, not systematic or probabilistic	yes	yes	yes	yes					excluded
AB07128	140	(Ju et al., 2012)	convenient sampling, not systematic or probabilistic	yes	yes	yes	yes					excluded
AB07176	141	(Kakatkar et al., 2011)	convenient sampling, not systematic or probabilistic	yes	yes	yes	yes	yes	yes	yes	yes	included
AB07192	142	(Kamal et al., 2013)	convenient sampling, not systematic or probabilistic	yes	yes	yes	yes	yes	yes	yes		excluded
AB07316	143	(Kastner et al., 2006)	convenient sampling, not systematic or probabilistic									excluded
AB07408	144	(Kelman et al., 2011)	systematic approach, not further specified	yes	yes	yes	yes	yes	yes	yes	yes	included
AB07420	145	(Kerouanton et al., 2007)	convenient sampling, not systematic or probabilistic	yes	yes	yes						excluded
AB07434	146	(Khaitsa et al., 2007)	systematic approach, not further specified	yes	yes	yes	yes	yes	yes	yes		excluded
AB07436	147	(Khaitsa et al., 2008)	convenient sampling, not systematic or probabilistic	yes	yes	yes	yes	yes	yes	yes	yes	included
AB07443	148	(Khalil and Gomaa, 2016)	convenient sampling, not systematic or probabilistic	yes	yes	yes	yes	yes	yes	yes	yes	included
AB07503	149	(Kilonzo-Nthenge et al., 2015)	systematic, weighted and probabilistic sampling	yes	yes	yes	yes	yes	yes	yes	yes	included
AB07506	150	(Kilonzo-Nthenge et al., 2013)	convenient sampling, not systematic or probabilistic	yes	yes	yes	yes	yes	yes	yes	yes	included
AB07599	151	(Kittl et al., 2013)	convenient sampling, not systematic or probabilistic									excluded
AB07602	152	(Klare et al., 1999)	convenient sampling, not systematic or probabilistic	yes	yes	yes						excluded
AB07613	153	(Klein et al., 1998)	convenient sampling, not systematic or probabilistic	yes	yes	yes	yes					excluded
AB07641	154	(Kluytmans et al., 2013)	convenient sampling, not systematic or probabilistic									excluded
AB07642	155	(Kluytmans-van den Bergh et al., 2016)	systematic approach, not further specified	yes	yes	yes	yes	yes	yes	yes	yes	included
AB07802	156	(Kovacevic et al., 2012)	convenient sampling, not systematic or probabilistic									excluded
AB07884	157	(Kruger et al., 2015)	convenient sampling, not systematic or probabilistic									excluded
AB07933	158	(Kumar et al., 2005)	convenient sampling, not systematic or probabilistic	yes	yes	yes	yes	yes	yes	yes	yes	included
AB07942	159	(Kumar and Lalitha, 2013)	convenient sampling, not systematic or probabilistic	yes	yes	yes	yes					excluded
AB07943	160	(Kumar et al., 2009)	convenient sampling, not systematic or probabilistic									excluded
AB07978	161	(Kurincic et al., 2005)	convenient sampling, not systematic or probabilistic	yes	yes	yes	yes	yes	yes	yes	yes	included
AB07995	162	(Kyriacou et al., 2008)	convenient sampling, not systematic or probabilistic	yes	yes	yes	yes	yes	yes	yes	yes	included
AB08011	163	(Laboratorio cantonale Ticino, 2014)	convenient sampling, not systematic or probabilistic	yes	yes	yes						excluded
AB08082	164	(Landeta et al., 2013)	convenient sampling, not systematic or probabilistic									excluded
AB08194	165	(Le et al., 2015)	convenient sampling, not systematic or probabilistic	yes	yes	yes	yes	yes	yes	yes		excluded
AB08244	166	(Ledergerber et al., 2003)	systematic approach, not further specified	yes	yes	yes	yes	yes	yes	yes	yes	included
AB08295	167	(Leisibach, 2004)	convenient sampling, not systematic or probabilistic	yes	yes	yes	yes	yes				excluded
AB08338	168	(Lestari et al., 2009)	systematic approach, not further specified	yes	yes	yes	yes	yes	yes	yes	yes	included
AB08346	169	(Leverstein-van Hall et al., 2011)	convenient sampling, not systematic or probabilistic	yes	yes	yes	yes	yes	yes	yes	yes	included
AB08574	170	(Little et al., 2008b)	systematic approach, not further specified	yes	yes	yes	yes	yes	yes	yes	yes	included
AB08575	171	(Little et al., 2008a)	convenient sampling, not systematic or probabilistic	yes	yes	yes	yes	yes	yes	yes	yes	included
AB08590	172	(Liu et al., 2009)	convenient sampling, not systematic or probabilistic									excluded
AB08686	173	(Llorente et al., 2014)	convenient sampling, not systematic or probabilistic	yes	yes	yes	yes	yes	yes	yes	yes	included
AB08754	174	(Lopatek et al., 2015)	convenient sampling, not systematic or probabilistic	yes	yes	yes	yes	yes	yes	yes	yes	included
AB08779	175	(Lopez et al., 2009)	convenient sampling, not systematic or probabilistic	yes	yes	yes	yes	yes	yes	yes	yes	included
AB08787	176	(Lorusso et al., 2009)	convenient sampling, not systematic or probabilistic									excluded
AB08832	177	(Luber et al., 2003)	convenient sampling, not systematic or probabilistic									excluded
AB08877	178	(Lupo et al., 2014)	convenient sampling, not systematic or probabilistic	yes	yes	yes	yes	yes	yes	yes	yes	included
AB09022	179	(Maietti et al., 2007)	convenient sampling, not systematic or probabilistic									excluded
AB09041	180	(Maka et al., 2015)	systematic approach, not further specified									excluded
AB09148	181	(Mannu et al., 2003)	convenient sampling, not systematic or probabilistic									excluded
AB09299	182	(Marti et al., 2016)	convenient sampling, not systematic or probabilistic									excluded
AB09352	183	(Martins et al., 2013)	convenient sampling, not systematic or probabilistic	yes	yes	yes	yes	yes	yes	yes	yes	included
AB09366	184	(Marty et al., 2012)	convenient sampling, not systematic or probabilistic									excluded
AB09387	185	(Mateescu et al., 2014)	convenient sampling, not systematic or probabilistic									excluded
AB09428	186	(Mattheus et al., 2012)	systematic approach, not further specified									excluded
AB09472	187	(Mauriello et al., 2000)	convenient sampling, not systematic or probabilistic									excluded
AB09488	188	(Mayrhofer et al., 2006)	systematic, weighted and probabilistic sampling	yes	yes	yes	yes	yes	yes	yes	yes	included
AB09489	189	(Mayrhofer et al., 2004)	convenient sampling, not systematic or probabilistic	yes	yes	yes	yes					excluded
AB09538	190	(McGill et al., 2006)	convenient sampling, not systematic or probabilistic									excluded
AB09546	191	(McGowan et al., 2006)	convenient sampling, not systematic or probabilistic									excluded
AB09607	192	(Medeiros et al., 2011)	systematic, weighted and probabilistic sampling	yes	yes	yes	yes	yes	yes	yes	yes	included
AB09657	193	(Mena et al., 2008)	convenient sampling, not systematic or probabilistic	yes	yes	yes	yes	yes				excluded
AB09730	194	(Messi et al., 2006)	convenient sampling, not systematic or probabilistic									excluded
AB09794	195	(M'Ikanatha et al., 2010)	convenient sampling, not systematic or probabilistic	yes	yes	yes	yes	yes	yes	yes	yes	included
AB09812	196	(Milanovic et al., 2016)	convenient sampling, not systematic or probabilistic									excluded
AB09873	197	(Miranda et al., 2010)	convenient sampling, not systematic or probabilistic									excluded
AB09877	198	(Miranda et al., 2009)	convenient sampling, not systematic or probabilistic									excluded
AB09989	199	(Mollenkopf et al., 2014)	convenient sampling, not systematic or probabilistic	yes	yes	yes	yes	yes	yes	yes	yes	included
AB10048	200	(Mooyottu et al., 2015)	convenient sampling, not systematic or probabilistic	yes	yes	yes	yes	yes	yes	yes		excluded
AB10062	201	(Morandi and Brasca, 2012)	convenient sampling, not systematic or probabilistic	yes	yes	yes	yes	yes	yes	yes	yes	included
AB10077	202	(Morandi et al., 2013)	convenient sampling, not systematic or probabilistic									excluded
AB10083	203	(Morandi et al., 2015)	convenient sampling, not systematic or probabilistic									excluded
AB10130	204	(Morrison and Rubin, 2015)	convenient sampling, not systematic or probabilistic									excluded
AB10144	205	(Moschetti et al., 1997)	convenient sampling, not systematic or probabilistic	yes	yes	yes						excluded
AB10249	206	(Muñoz et al., 2014)	convenient sampling, not systematic or probabilistic									excluded
AB10265	207	(Murmann et al., 2009)	systematic approach, not further specified	yes	yes	yes	yes	yes	yes	yes	yes	included
AB10314	208	(Nagar et al., 2011)	convenient sampling, not systematic or probabilistic	yes	yes	yes	yes	yes	yes	yes		excluded
AB10484	209	(Nguyen do et al., 2016)	convenient sampling, not systematic or probabilistic	yes	yes	yes	yes	yes	yes	yes	yes	included
AB10486	210	(Nguyen et al., 2016)	convenient sampling, not systematic or probabilistic	yes	yes	yes	yes	yes	yes	yes	yes	included
AB10551	211	(Nobile et al., 2013)	convenient sampling, not systematic or probabilistic	yes	yes	yes	yes	yes	yes	yes	yes	included
AB10581	212	(Noor Uddin et al., 2015)	convenient sampling, not systematic or probabilistic	yes	yes	yes	yes	yes	yes	yes	yes	included
AB10587	213	(Noormohamed and Fakhr, 2013)	convenient sampling, not systematic or probabilistic	yes	yes	yes	yes	yes	yes	yes	yes	included
AB10624	214	(Normanno et al., 2007)	convenient sampling, not systematic or probabilistic									excluded
AB10642	215	(Novais et al., 2005)	convenient sampling, not systematic or probabilistic	yes	yes	yes	yes	yes	yes	yes	yes	included
AB10672	216	(Nuesch-Inderbinen et al., 2015)	convenient sampling, not systematic or probabilistic	yes	yes	yes	yes	yes	yes	yes		excluded
AB10758	217	(Ogasawara et al., 2008)	convenient sampling, not systematic or probabilistic									excluded
AB10785	218	(Ojer-Usoz et al., 2013)	convenient sampling, not systematic or probabilistic									excluded
AB10834	219	(Oloya et al., 2009)	convenient sampling, not systematic or probabilistic									excluded
AB10843	220	(Omar et al., 2004)	convenient sampling, not systematic or probabilistic									excluded
AB10859	221	(Onmaz et al., 2015)	convenient sampling, not systematic or probabilistic	yes	yes	yes	yes	yes	yes	yes	yes	included
AB10931	222	(Ottaviani et al., 2013)	convenient sampling, not systematic or probabilistic									excluded
AB10933	223	(Ottaviani et al., 2006)	convenient sampling, not systematic or probabilistic									excluded
AB11055	224	(Pan et al., 2013)	convenient sampling, not systematic or probabilistic	yes	yes	yes	yes	yes	yes	yes	yes	included
AB11229	225	(Pavia et al., 2000)	convenient sampling, not systematic or probabilistic	yes	yes	yes	yes	yes	yes	yes	yes	included
AB11306	226	(Peng et al., 2016)	convenient sampling, not systematic or probabilistic									excluded
AB11328	227	(Peres et al., 2014)	convenient sampling, not systematic or probabilistic									excluded
AB11379	228	(Pesavento et al., 2014)	convenient sampling, not systematic or probabilistic	yes	yes	yes	yes	yes	yes	yes	yes	included
AB11382	229	(Pesavento et al., 2007)	convenient sampling, not systematic or probabilistic									excluded
AB11384	230	(Pesavento et al., 2010)	convenient sampling, not systematic or probabilistic	yes	yes	yes	yes	yes	yes	yes	yes	included
AB11396	231	(Peters et al., 2003)	convenient sampling, not systematic or probabilistic									excluded
AB11427	232	(Petternel et al., 2014)	convenient sampling, not systematic or probabilistic	yes	yes	yes	yes	yes	yes	yes	yes	included
AB11487	233	(Public Health England, 2016)	systematic approach, not further specified									excluded
AB11521	234	(Picozzi et al., 2005)	convenient sampling, not systematic or probabilistic	yes	yes	yes	yes	yes	yes	yes		excluded
AB11541	235	(Pieri et al., 2016)	convenient sampling, not systematic or probabilistic	yes	yes	yes	yes					excluded
AB11561	236	(Pimenta Fracalanzza et al., 2007)	convenient sampling, not systematic or probabilistic	yes	yes	yes	yes					excluded
AB11837	237	(Public Health Agency of Canada, 2015)	systematic approach, not further specified	yes	yes	yes						excluded
AB11901	238	(Quoc et al., 2015)	convenient sampling, not systematic or probabilistic	yes	yes	yes	yes	yes	yes	yes		excluded
AB12053	239	(Rasheed et al., 2014)	convenient sampling, not systematic or probabilistic	yes	yes	yes	yes	yes	yes	yes		excluded
AB12130	240	(Rebecchi et al., 2015)	convenient sampling, not systematic or probabilistic									excluded
AB12154	241	(Reddy et al., 2016)	systematic, weighted and probabilistic sampling	yes	yes	yes	yes	yes	yes	yes	yes	included
AB12216	242	(Reuland et al., 2014)	convenient sampling, not systematic or probabilistic	yes	yes	yes	yes	yes	yes	yes		excluded
AB12294	243	(Ribeiro et al., 2011a)	convenient sampling, not systematic or probabilistic									excluded
AB12302	244	(Ribeiro et al., 2011b)	convenient sampling, not systematic or probabilistic									excluded
AB12369	245	(Ripabelli et al., 2003)	convenient sampling, not systematic or probabilistic	yes	yes	yes						excluded
AB12376	246	(Riva et al., 2015)	systematic approach, not further specified	yes	yes	yes	yes	yes	yes	yes	yes	included
AB12387	247	(Rizzotti et al., 2009)	convenient sampling, not systematic or probabilistic	yes	yes	yes						excluded
AB12423	248	(Rodriguez et al., 2014)	convenient sampling, not systematic or probabilistic	yes	yes	yes	yes	yes	yes	yes		excluded
AB12805	249	(Sae et al., 2015)	convenient sampling, not systematic or probabilistic									excluded
AB12806	250	(Saenz et al., 2001)	convenient sampling, not systematic or probabilistic	yes								excluded
AB12808	251	(Saenz et al., 2000)	convenient sampling, not systematic or probabilistic	yes	yes	yes	yes	yes	yes	yes	yes	included
AB12813	252	(Sagdic et al., 2014)	convenient sampling, not systematic or probabilistic									excluded
AB12902	253	(Sammarco et al., 2010)	convenient sampling, not systematic or probabilistic	yes	yes	yes	yes	yes	yes	yes	yes	included
AB13007	254	(Saroj et al., 2008)	convenient sampling, not systematic or probabilistic	yes	yes	yes	yes	yes	yes	yes		excluded
AB13088	255	(Schlegelova et al., 2008)	systematic approach, not further specified	yes	yes	yes	yes	yes	yes	yes	yes	included
AB13204	256	(Schwaiger et al., 2011)	systematic, weighted and probabilistic sampling	yes	yes	yes	yes					excluded
AB13211	257	(Schwaiger et al., 2012)	convenient sampling, not systematic or probabilistic	yes	yes	yes	yes					excluded
AB13419	258	(Shale and Malebo, 2011)	convenient sampling, not systematic or probabilistic									excluded
AB13474	259	(Sheikh et al., 2012)	systematic, weighted and probabilistic sampling	yes	yes	yes	yes	yes	yes	yes	yes	included
AB13477	260	(Shen et al., 2013)	convenient sampling, not systematic or probabilistic	yes	yes	yes	yes	yes	yes	yes	yes	included
AB13601	261	(Silveira et al., 2014)	convenient sampling, not systematic or probabilistic									excluded
AB13616	262	(Simjee et al., 2002)	systematic, weighted and probabilistic sampling	yes	yes	yes	yes					excluded
AB13638	263	(Singh et al., 2007)	convenient sampling, not systematic or probabilistic	yes	yes	yes	yes	yes	yes	yes	yes	included
AB13704	264	(Sjolund-Karlsson et al., 2013)	systematic approach, not further specified									excluded
AB13722	265	(Skockova et al., 2013)	convenient sampling, not systematic or probabilistic	yes	yes	yes	yes	yes	yes	yes	yes	included
AB13727	266	(Skockova et al., 2015)	convenient sampling, not systematic or probabilistic	yes	yes	yes	yes	yes	yes	yes	yes	included
AB13799	267	(Solieri et al., 2014)	convenient sampling, not systematic or probabilistic									excluded
AB13862	268	(Soultos et al., 2014)	convenient sampling, not systematic or probabilistic	yes	yes	yes	yes	yes	yes	yes		excluded
AB13997	269	(Stephan and Schumacher, 2001)	convenient sampling, not systematic or probabilistic									excluded
AB14010	270	(Stewardson et al., 2014)	systematic, weighted and probabilistic sampling									excluded
AB14087	271	(Sudha et al., 2014)	convenient sampling, not systematic or probabilistic	yes	yes	yes	yes	yes	yes	yes	yes	included
AB14142	272	(Surendraraj et al., 2010)	convenient sampling, not systematic or probabilistic	yes	yes	yes	yes	yes	yes	yes		excluded
AB14169	273	(Suzzi et al., 2000)	convenient sampling, not systematic or probabilistic									excluded
AB14211	274	(Taban et al., 2013)	convenient sampling, not systematic or probabilistic	yes	yes	yes	yes					excluded
AB14385	275	(Templer et al., 2008)	convenient sampling, not systematic or probabilistic									excluded
AB14402	276	(Tenhagen et al., 2014)	systematic, weighted and probabilistic sampling	yes	yes	yes	yes	yes	yes	yes	yes	included
AB14438	277	(Thakur et al., 2009)	systematic approach, not further specified	yes	yes	yes	yes					excluded
AB14439	278	(Thakur et al., 2010)	systematic approach, not further specified	yes	yes	yes	yes					excluded
AB14540	279	(Toboldt et al., 2014)	convenient sampling, not systematic or probabilistic									excluded
AB14646	280	(Tran et al., 2011)	convenient sampling, not systematic or probabilistic	yes	yes	yes						excluded
AB14714	281	(Turchi et al., 2013)	convenient sampling, not systematic or probabilistic									excluded
AB14833	282	(Valdezate et al., 2007)	convenient sampling, not systematic or probabilistic									excluded
AB14937	283	(van Hoek et al., 2015)	systematic approach, not further specified	yes	yes	yes	yes	yes	yes	yes	yes	included
AB14958	284	(Van et al., 2008)	convenient sampling, not systematic or probabilistic	yes	yes	yes	yes	yes	yes	yes	yes	included
AB14959	285	(Van et al., 2007b)	systematic approach, not further specified	yes	yes	yes	yes	yes	yes	yes		excluded
AB14960	286	(Van et al., 2007a)	convenient sampling, not systematic or probabilistic	yes	yes	yes	yes	yes	yes	yes		excluded
AB15023	287	(Varshney et al., 2014)	convenient sampling, not systematic or probabilistic	yes	yes	yes	yes	yes	yes	yes	yes	included
AB15211	288	(Voets et al., 2013)	systematic approach, not further specified	yes	yes	yes	yes	yes	yes	yes		excluded
AB15216	289	(Vogt et al., 2014)	systematic approach, not further specified	yes	yes	yes	yes	yes	yes	yes	yes	included
AB15220	290	(Vojkovska et al., 2016)	systematic approach, not further specified	yes	yes	yes	yes	yes	yes	yes	yes	included
AB15340	291	(Wang et al., 2011)	systematic approach, not further specified	yes	yes	yes	yes	yes	yes	yes	yes	included
AB15449	292	(Wasilenko et al., 2014)	convenient sampling, not systematic or probabilistic	yes	yes	yes	yes	yes	yes	yes	yes	included
AB15464	293	(Waters et al., 2011)	convenient sampling, not systematic or probabilistic	yes	yes	yes	yes	yes	yes	yes	yes	included
AB15587	294	(White et al., 2001)	convenient sampling, not systematic or probabilistic	yes	yes	yes	yes	yes	yes	yes		excluded
AB15671	295	(Wilson, 2004)	convenient sampling, not systematic or probabilistic	yes	yes	yes	yes	yes	yes	yes	yes	included
AB15673	296	(Wilson and McAfee, 2002)	convenient sampling, not systematic or probabilistic	yes	yes	yes						excluded
AB15753	297	(Wood et al., 2015)	convenient sampling, not systematic or probabilistic	yes	yes	yes	yes	yes	yes	yes	yes	included
AB15837	298	(Xie et al., 2015)	convenient sampling, not systematic or probabilistic	yes	yes	yes	yes	yes	yes	yes	yes	included
AB15838	299	(Xie et al., 2017)	convenient sampling, not systematic or probabilistic	yes	yes	yes	yes	yes	yes	yes	yes	included
AB15881	300	(Xu et al., 2016)	convenient sampling, not systematic or probabilistic	yes	yes	yes	yes	yes	yes	yes	yes	included
AB15928	301	(Yan et al., 2010)	convenient sampling, not systematic or probabilistic	yes	yes	yes	yes	yes	yes	yes	yes	included
AB16009	302	(Yang et al., 2015a)	convenient sampling, not systematic or probabilistic									excluded
AB16010	303	(Yang et al., 2015b)	convenient sampling, not systematic or probabilistic	yes	yes	yes	yes	yes	yes	yes		excluded
AB16177	304	(Zarfel et al., 2014)	convenient sampling, not systematic or probabilistic	yes	yes	yes	yes	yes	yes	yes	yes	included
AB16195	305	(Zeinhom et al., 2015)	convenient sampling, not systematic or probabilistic	yes	yes	yes	yes	yes	yes	yes		excluded
AB16259	306	(Zhang et al., 2015)	convenient sampling, not systematic or probabilistic	yes	yes	yes	yes	yes	yes	yes	yes	included
AB16338	307	(Zhao et al., 2012)	systematic, weighted and probabilistic sampling	yes	yes	yes	yes	yes	yes	yes	yes	included
AB16342	308	(Zhao et al., 2003)	systematic approach, not further specified									excluded
AB16349	309	(Zhao et al., 2006)	systematic approach, not further specified									excluded
AB16354	310	(Zhao et al., 2008)	systematic approach, not further specified	yes	yes	yes	yes					excluded
AB16414	311	(Zogg et al., 2016)	convenient sampling, not systematic or probabilistic	yes	yes	yes	yes	yes	yes	yes		excluded
AB16417	312	(Zonenschain et al., 2009)	convenient sampling, not systematic or probabilistic	yes	yes	yes						excluded
AB16448	313	(Zurfluh et al., 2015)	convenient sampling, not systematic or probabilistic	yes	yes	yes	yes	yes	yes	yes	yes	included
References in Supplementary Dataset
Abdalrahman, L.S., Stanley, A., Wells, H., and Fakhr, M.K. (2015a). Isolation, Virulence, and Antimicrobial Resistance of Methicillin-Resistant Staphylococcus aureus (MRSA) and Methicillin Sensitive Staphylococcus aureus (MSSA) Strains from Oklahoma Retail Poultry Meats. Int. J. Environ. Res. Public Health 12, 6148-6161.
Abdalrahman, L.S., Wells, H., and Fakhr, M.K. (2015b). Staphylococcus aureus is More Prevalent in Retail Beef Livers than in Pork and other Beef Cuts. Pathogens 4, 182-198.
Abgottspon, H., Stephan, R., Bagutti, C., Brodmann, P., Hächler, H., and Zurfluh, K. (2014). Characteristics of extended-spectrum cephalosporin-resistant Escherichia coli isolated from Swiss and imported poultry meat. J. Food Prot. 77, 112-115.
Abrahim, A., Sergelidis, D., Kirkoudis, I., Anagnostou, V., Kaitsa-Tsiopoulou, E., Kazila, P., and Papa, A. (2010). Isolation and Antimicrobial Resistance of Staphylococcus spp. in Freshwater Fish and Greek Marketplaces. J. Aquat. Food Prod. Technol. 19, 93-102.
Acciari, V.A., Torresi, M., Migliorati, G., Di Giannatale, E., Semprini, P., and Prencipe, V. (2011). Characterisation of Listeria monocytogenes strains isolated from soft and semi-soft cheeses sampled in a region of Italy. Vet Ital 47, 15-23, 15-13.
Agunos, A., Leger, D., Avery, B.P., Parmley, E.J., Deckert, A., Carson, C.A., and Dutil, L. (2013). Ciprofloxacin-resistant Campylobacter spp. in retail chicken, western Canada. Emerging Infect. Dis. 19, 1121-1124.
Ahmed, A.M., and Shimamoto, T. (2015a). Molecular analysis of multidrug resistance in Shiga toxin-producing Escherichia coli O157:H7 isolated from meat and dairy products. Int. J. Food Microbiol. 193, 68-73.
Ahmed, A.M., and Shimamoto, T. (2015b). Molecular characterization of multidrug-resistant Shigella spp. of food origin. Int. J. Food Microbiol. 194, 78-82.
Ahmed, A.M., Shimamoto, T., and Shimamoto, T. (2014). Characterization of integrons and resistance genes in multidrug-resistant Salmonella enterica isolated from meat and dairy products in Egypt. Int. J. Food Microbiol. 189, 39-44.
Al-Ashmawy, M.A., Sallam, K.I., Abd-Elghany, S.M., Elhadidy, M., and Tamura, T. (2016). Prevalence, Molecular Characterization, and Antimicrobial Susceptibility of Methicillin-Resistant Staphylococcus aureus Isolated from Milk and Dairy Products. Foodborne Pathog Dis 13, 156-162.
Almeida, F., Medeiros, M.I.C., Rodrigues, D.D., and Falcao, J.P. (2015). Genotypic diversity, pathogenic potential and the resistance profile of Salmonella Typhimurium strains isolated from humans and food from 1983 to 2013 in Brazil. J. Med. Microbiol. 64, 1395-1407.
Alvarez-Fernandez, E., Alonso-Calleja, C., Garcia-Fernandez, C., and Capita, R. (2012). Prevalence and antimicrobial resistance of Salmonella serotypes isolated from poultry in Spain: comparison between 1993 and 2006. Int. J. Food Microbiol. 153, 281-287.
Alvarez-Fernandez, E., Cancelo, A., Diaz-Vega, C., Capita, R., and Alonso-Calleja, C. (2013). Antimicrobial resistance in E. coli isolates from conventionally and organically reared poultry: A comparison of agar disc diffusion and Sensi Test Gram-negative methods. Food Control 30, 227-234.
Andrysiak, A.K., Olson, A.B., Tracz, D.M., Dore, K., Irwin, R., Ng, L.K., and Gilmour, M.W. (2008). Genetic characterization of clinical and agri-food isolates of multi drug resistant Salmonella enterica serovar Heidelberg from Canada. BMC Microbiol 8, 89.
Animal and Plant Health Agency (Apha) (2016). "FS102109 - EU Harmonised Surveillance of Antimicrobial Resistance (AMR) in Bacteria from Retail Meats (Year 1)", in: Surrey. Animal and Plant Health Agency (APHA)).
Antunes, P., Machado, J., Sousa, J.C., and Peixe, L. (2004). Dissemination amongst humans and food products of animal origin of a Salmonella typhimurium clone expressing an integron-borne OXA-30 beta-lactamase. J. Antimicrob. Chemother. 54, 429-434.
Antunes, P., Reu, C., Sousa, J.C., Peixe, L., and Pestana, N. (2003). Incidence of Salmonella from poultry products and their susceptibility to antimicrobial agents. Int. J. Food Microbiol. 82, 97-103.
Antunes, P., Reu, C., Sousa, J.C., Pestana, N., and Peixe, L. (2002). Incidence and susceptibility to antimicrobial agents of Listeria spp. and Listeria monocytogenes isolated from poultry carcasses in Porto, Portugal. J. Food Prot. 65, 1888-1893.
Aslam, M., Checkley, S., Avery, B., Chalmers, G., Bohaychuk, V., Gensler, G., Reid-Smith, R., and Boerlin, P. (2012a). Phenotypic and genetic characterization of antimicrobial resistance in Salmonella serovars isolated from retail meats in Alberta, Canada. Food Microbiol. 32, 110-117.
Aslam, M., Diarra, M.S., Checkley, S., Bohaychuk, V., and Masson, L. (2012b). Characterization of antimicrobial resistance and virulence genes in Enterococcus spp. isolated from retail meats in Alberta, Canada. Int. J. Food Microbiol. 156, 222-230.
Aymerich, T., Martin, B., Garriga, M., Vidal-Carou, M.C., Bover-Cid, S., and Hugas, M. (2006). Safety properties and molecular strain typing of lactic acid bacteria from slightly fermented sausages. J. Appl. Microbiol. 100, 40-49.
Bacci, C., Boni, E., Alpigiani, I., Lanzoni, E., Bonardi, S., and Brindani, F. (2012). Phenotypic and genotypic features of antibiotic resistance in Salmonella enterica isolated from chicken meat and chicken and quail carcasses. Int. J. Food Microbiol. 160, 16-23.
Bae, D., Mezal, E.H., Smiley, R.D., Cheng, C.M., and Khan, A.A. (2014). The sub-species characterization and antimicrobial resistance of Listeria monocytogenes isolated from domestic and imported food products from 2004 to 2011. Food Res. Int. 64, 656-663.
Barbosa, J., Borges, S., and Teixeira, P. (2014). Selection of potential probiotic Enterococcus faecium isolated from Portuguese fermented food. Int. J. Food Microbiol. 191, 144-148.
Barbosa, J., Ferreira, V., and Teixeira, P. (2009). Antibiotic susceptibility of enterococci isolated from traditional fermented meat products. Food Microbiol. 26, 527-532.
Barbosa, J., Magalhaes, R., Santos, I., Ferreira, V., Brandao, T.R.S., Silva, J., Almeida, G., and Teixeira, P. (2013). Evaluation of Antibiotic Resistance Patterns of Food and Clinical Listeria monocytogenes Isolates in Portugal. Foodborne Pathog Dis 10, 861-866.
Bardon, J., Kolar, M., Karpiskova, R., and Hricova, K. (2011). Prevalence of thermotolerant Campylobacter spp in broilers at retail in the Czech Republic and their antibiotic resistance. Food Control 22, 328-332.
Basel Kantonslabor (2009). "Probiotische Milchprodukte / Protein-, Fett- und Zuckergehalt, Antibiotikaresistenzen und Deklaration". (Basel, Switzerland).
Basel Kantonslabor (2010). "Jahresbericht 2010". (Basel, Switzerland).
Basel Kantonslabor (2011). "Jahresbericht 2011". (Basel, Switzerland).
Basel Kantonslabor (2013a). "Jahresbericht 2013". (Basel, Switzerland).
Basel Kantonslabor (2013b). "Rohes Poulet / Cephalosporin resistente Enterobakterien". (Basel, Switzerland).
Basel Kantonslabor (2014). "Jahresbericht 2014". (Basel, Switzerland).
Baumgartner, A., Kuffer, M., Suter, D., Jemmi, T., and Rohner, P. (2007). Antimicrobial resistance of Yersinia enterocolitica strains from human patients, pigs and retail pork in Switzerland. Int. J. Food Microbiol. 115, 110-114.
Belen Florez, A., Alegria, A., Rossi, F., Delgado, S., Felis, G.E., Torriani, S., and Mayo, B. (2014). Molecular identification and quantification of tetracycline and erythromycin resistance genes in Spanish and Italian retail cheeses. Biomed Res Int 2014, 746859.
Belletti, N., Gatti, M., Bottari, B., Neviani, E., Tabanelli, G., and Gardimi, F. (2009). Antibiotic Resistance of Lactobacilli Isolated from Two Italian Hard Cheeses. J. Food Prot. 72, 2162-2169.
Belmar Campos, C., Fenner, I., Wiese, N., Lensing, C., Christner, M., Rohde, H., Aepfelbacher, M., Fenner, T., and Hentschke, M. (2014). Prevalence and genotypes of extended spectrum beta-lactamases in Enterobacteriaceae isolated from human stool and chicken meat in Hamburg, Germany. Int. J. Med. Microbiol. 304, 678-684.
Bertrand, S., Huys, G., Yde, M., D'haene, K., Tardy, F., Vrints, M., Swings, J., and Collard, J.M. (2005). Detection and characterization of tet(M) in tetracycline-resistant Listeria strains from human and food-processing origins in Belgium and France. J. Med. Microbiol. 54, 1151-1156.
Bertsch, D. (2012). Antimicrobial susceptibility and resistance gene transfer analysis of foodborne, clinical and environmental Listeria spp. isolated in Switzerland. PhD Thesis, ETH Zurich.
Bertsch, D., Rau, J., Eugster, M.R., Haug, M.C., Lawson, P.A., Lacroix, C., and Meile, L. (2013). Listeria fleischmannii sp. nov., isolated from cheese. Int. J. Syst. Evol. Microbiol. 63, 526-532.
Beutlich, J., Rodriguez, I., Schroeter, A., Kasbohrer, A., Helmuth, R., and Guerra, B. (2010). A predominant multidrug-resistant Salmonella enterica serovar Saintpaul clonal line in German turkey and related food products. Appl. Environ. Microbiol. 76, 3657-3667.
Bezanson, G.S., Macinnis, R., Potter, G., and Hughes, T. (2008). Presence and potential for horizontal transfer of antibiotic resistance in oxidase-positive bacteria populating raw salad vegetables. Int. J. Food Microbiol. 127, 37-42.
Bhargava, K., and Zhang, Y.F. (2014). Characterization of methicillin-resistant coagulase-negative staphylococci (MRCoNS) in retail meat. Food Microbiol. 42, 56-60.
Bonardi, S., Paris, A., Bassi, L., Salmi, F., Bacci, C., Riboldi, E., Boni, E., D'incau, M., Tagliabue, S., and Brindani, F. (2010). Detection, semiquantitative enumeration, and antimicrobial susceptibility of Yersinia enterocolitica in pork and chicken meats in Italy. J. Food Prot. 73, 1785-1792.
Boonyasiri, A., Tangkoskul, T., Seenama, C., Saiyarin, J., Tiengrim, S., and Thamlikitkul, V. (2014). Prevalence of antibiotic resistant bacteria in healthy adults, foods, food animals, and the environment in selected areas in Thailand. Pathogens and global health 108, 235-245.
Boss, R., Overesch, G., and Baumgartner, A. (2016). Antimicrobial Resistance of Escherichia coli, Enterococci, Pseudomonas aeruginosa, and Staphylococcus aureus from Raw Fish and Seafood Imported into Switzerland. J. Food Prot. 79, 1240-1246.
Botelho, L.A., Kraychete, G.B., Costa E Silva, J.L., Regis, D.V., Picao, R.C., Moreira, B.M., and Bonelli, R.R. (2015). Widespread distribution of CTX-M and plasmid-mediated AmpC beta-lactamases in Escherichia coli from Brazilian chicken meat. Mem Inst Oswaldo Cruz 110, 249-254.
Brands, D.A., Billington, S.J., Levine, J.F., and Joens, L.A. (2005). Genotypes and antibiotic resistance of Salmonella Newport isolates from US market oysters. Foodborne Pathog Dis 2, 111-114.
Broughton, E.I., and Walker, D.G. (2009). Prevalence of antibiotic-resistant Salmonella in fish in Guangdong, China. Foodborne Pathog Dis 6, 519-521.
Burri, S. (1999). Microbiology and biochemistry of the Gram-positive microflora of the surface of typical Swiss cheeses. PhD Thesis, ETH Zurich.
Busani, L., Del Grosso, M., Paladini, C., Graziani, C., Pantosti, A., Biavasco, F., and Caprioli, A. (2004a). Antimicrobial susceptibility of vancomycin-susceptible and -resistant enterococci isolated in Italy from raw meat products, farm animals, and human infections. Int. J. Food Microbiol. 97, 17-22.
Busani, L., Graziani, C., Battisti, A., Franco, A., Ricci, A., Vio, D., Digiannatale, E., Paterlini, F., D'incau, M., Owczarek, S., Caprioli, A., and Luzzi, I. (2004b). Antibiotic resistance in Salmonella enterica serotypes Typhimurium, Enteritidis and Infantis from human infections, foodstuffs and farm animals in Italy. Epidemiol Infect 132, 245-251.
Butaye, P., Van Damme, K., Devriese, L.A., Van Damme, L., Baele, M., Lauwers, S., and Haesebrouck, F. (2000). In vitro susceptibility of Enterococcus faecium isolated from food to growth-promoting and therapeutic antibiotics. Int. J. Food Microbiol. 54, 181-187.
Buyukcangaz, E., Velasco, V., Sherwood, J.S., Stepan, R.M., Koslofsky, R.J., and Logue, C.M. (2013). Molecular typing of Staphylococcus aureus and methicillin-resistant S. aureus (MRSA) isolated from animals and retail meat in North Dakota, United States. Foodborne Pathog Dis 10, 608-617.
Camargo, A.C., De Castilho, N.P., Da Silva, D.A., Vallim, D.C., Hofer, E., and Nero, L.A. (2015). Antibiotic Resistance of Listeria monocytogenes Isolated from Meat-Processing Environments, Beef Products, and Clinical Cases in Brazil. Microb. Drug Resist. 21, 458-462.
Camargo, C.H., Bruder-Nascimento, A., Lee, S.H.I., Fernandes, A., Kaneno, R., and Rall, V.L.M. (2014). Prevalence and phenotypic characterization of Enterococcus spp. isolated from food in Brazil. Braz. J. Microbiol. 45, 111-115.
Campos, J., Mourao, J., Pestana, N., Peixe, L., Novais, C., and Antunes, P. (2013). Microbiological quality of ready-to-eat salads: an underestimated vehicle of bacteria and clinically relevant antibiotic resistance genes. Int. J. Food Microbiol. 166, 464-470.
Carfora, V., Caprioli, A., Marri, N., Sagrafoli, D., Boselli, C., Giacinti, G., Giangolini, G., Sorbara, L., Dottarelli, S., Battisti, A., and Amatiste, S. (2015). Enterotoxin genes, enterotoxin production, and methicillin resistance in Staphylococcus aureus isolated from milk and dairy products in Central Italy. Int. Dairy J. 42, 42339.
Casado Muñoz, M.D.C., Benomar, N., Lerma, L.L., Gálvez, A., and Abriouel, H. (2014). Antibiotic resistance of Lactobacillus pentosus and Leuconostoc pseudomesenteroides isolated from naturally-fermented Aloreña table olives throughout fermentation process. Int. J. Food Microbiol. 172, 110-118.
Cergole-Novella, M.C., Nishimura, L.S., Irino, K., Vaz, T.M., De Castro, A.F., Leomil, L., and Guth, B.E. (2006). Stx genotypes and antimicrobial resistance profiles of Shiga toxin-producing Escherichia coli strains isolated from human infections, cattle and foods in Brazil. FEMS Microbiol. Lett. 259, 234-239.
Chajęcka-Wierzchowska, W., Zadernowska, A., and Łaniewska-Trokenheim, Ł. (2016). Virulence factors, antimicrobial resistance and biofilm formation in Enterococcus spp. isolated from retail shrimps. LWT - Food Science and Technology 69, 117-122.
Chan, P.A., Wakeman, S.E., Angelone, A., and Mermel, L.A. (2008). Investigation of multi-drug resistant microbes in retail meats. J Food Agric Environ 6, 71-75.
Chen, S., Zhao, S.H., White, D.G., Schroeder, C.M., Lu, R., Yang, H.C., Mcdermott, P.F., Ayers, S., and Meng, J.H. (2004). Characterization of multiple-antimicrobial-resistant Salmonella serovars isolated from retail meats. Appl. Environ. Microbiol. 70, 42552.
Clemente, L., Manageiro, V., Ferreira, E., Jones-Dias, D., Correia, I., Themudo, P., Albuquerque, T., and Canica, M. (2013). Occurrence of extended-spectrum beta-lactamases among isolates of Salmonella enterica subsp enterica from food-producing animals and food products, in Portugal. Int. J. Food Microbiol. 167, 221-228.
Comunian, R., Daga, E., Dupre, I., Paba, A., Devirgiliis, C., Piccioni, V., Perozzi, G., Zonenschain, D., Rebecchi, A., Morelli, L., De Lorentiis, A., and Giraffa, G. (2010). Susceptibility to tetracycline and erythromycin of Lactobacillus paracasei strains isolated from traditional Italian fermented foods. Int. J. Food Microbiol. 138, 151-156.
Cook, A., Reid-Smith, R., Irwin, R., Mcewen, S.A., Valdivieso-Garcia, A., and Ribble, C. (2009). Antimicrobial resistance in Campylobacter, Salmonella, and Escherichia coli isolated from retail turkey meat from southern Ontario, Canada. J. Food Prot. 72, 473-481.
Cook, A., Reid-Smith, R.J., Irwin, R.J., Mcewen, S.A., Young, V., Butt, K., and Ribble, C. (2011). Antimicrobial resistance in Escherichia coli isolated from retail milk-fed veal meat from Southern Ontario, Canada. J. Food Prot. 74, 1328-1333.
Cordeiro, R.P., Du, T., Mulvey, M.R., Krause, D.O., and Holley, R.A. (2010). Susceptibility of Meat Starter Cultures to Antimicrobials Used in Food Animals in Canada. J. Food Prot. 73, 916-922.
Coton, M., Delbes-Paus, C., Irlinger, F., Desmasures, N., Le Fleche, A., Stahl, V., Montel, M.C., and Coton, E. (2012). Diversity and assessment of potential risk factors of Gram-negative isolates associated with French cheeses. Food Microbiol. 29, 88-98.
Cui, S.H., Ge, B.L., Zheng, J., and Meng, J.H. (2005). Prevalence and antimicrobial resistance of Campylobacter spp. and Salmonella serovars in organic chickens from Maryland retail stores. Appl. Environ. Microbiol. 71, 4108-4111.
Dambrosio, A., Lorusso, V., Quaglia, N.C., Parisi, A., La Salandra, G., Virgilio, S., Mula, G., Lucifora, G., Celano, G.V., and Normanno, G. (2007). Escherichia coli O26 in minced beef: Prevalence, characterization and antimicrobial resistance pattern. Int. J. Food Microbiol. 118, 218-222.
Deckert, A., Valdivieso-Garcia, A., Reid-Smith, R., Tamblyn, S., Seliske, P., Irwin, R., Dewey, C., Boerlin, P., and Mcewen, S.A. (2010). Prevalence and antimicrobial resistance in Campylobacter spp. isolated from retail chicken in two health units in Ontario. J. Food Prot. 73, 1317-1324.
Deekshit, V.K., Kumar, B.K., Rai, P., Srikumar, S., Karunasagar, I., and Karunasagar, I. (2012). Detection of class 1 integrons in Salmonella Weltevreden and silent antibiotic resistance genes in some seafood-associated nontyphoidal isolates of Salmonella in south-west coast of India. J. Appl. Microbiol. 112, 1113-1122.
Del Grosso, M., Caprioli, A., Chinzari, P., Fontana, M.C., Pezzotti, G., Manfrin, A., Di Giannatale, E., Goffredo, E., and Pantosti, A. (2000). Detection and characterization of vancomycin-resistant enterococci in farm animal and raw meat products in Italy. Microbial Drug Resistance-Mechanisms Epidemiology and Disease 6, 313-318.
Delpech, G., Pourcel, G., Schell, C., De Luca, M., Basualdo, J., Bernstein, J., Grenovero, S., and Sparo, M. (2012). Antimicrobial resistance profiles of Enterococcus faecalis and Enterococcus faecium isolated from artisanal food of animal origin in Argentina. Foodborne Pathog Dis 9, 939-944.
Devirgihis, C., Caravelli, A., Coppola, D., Barile, S., and Perozzi, G. (2008). Antibiotic resistance and microbial composition along the manufacturing process of Mozzarella di Bufala Campana. Int. J. Food Microbiol. 128, 378-384.
Domenech, E., Jimenez-Belenguer, A., Perez, R., Ferrus, M.A., and Escriche, I. (2015). Risk characterization of antimicrobial resistance of Salmonella in meat products. Food Control 57, 18-23.
Doménech, E., Jimenez -Belenguer, A., Amoros, J.A., Ferrus, M.A., and Escriche, I. (2015). Prevalence and antimicrobial resistance of Listeria monocytogenes and Salmonella strains isolated in ready-to-eat foods in Eastern Spain. Food Control 47, 120-125.
Donabedian, S.M., Thal, L.A., Hershberger, E., Perri, M.B., Chow, J.W., Bartlett, P., Jones, R., Joyce, K., Rossiter, S., Gay, K., Johnson, J., Mackinson, C., Debess, E., Madden, J., Angulo, F., and Zervos, M.J. (2003). Molecular characterization of gentamicin-resistant enterococci in the United States: Evidence of spread from animals to humans through food. J. Clin. Microbiol. 41, 1109-1113.
Duarte, A., Santos, A., Manageiro, V., Martins, A., Fraqueza, M.J., Canica, M., Domingues, F.C., and Oleastro, M. (2014). Human, food and animal Campylobacter spp. isolated in Portugal: High genetic diversity and antibiotic resistance rates. Int. J. Antimicrob. Agents 44, 306-313.
Duffy, G., Cloak, O.M., O'sullivan, M.G., Guillet, A., Sheridan, J.J., Blair, I.S., and Mcdowell, D.A. (1999). The incidence and antibiotic resistance profiles of Salmonella spp. on Irish retail meat products. Food Microbiol. 16, 623-631.
Duskova, M., and Karpiskova, R. (2013). Antimicrobial Resistance of Lactobacilli Isolated from Food. Czech J Food Sci 31, 27-32.
Dutil, L., Irwin, R., Finley, R., Ng, L.K., Avery, B., Boerlin, P., Bourgault, A.M., Cole, L., Daignault, D., Desruisseau, A., Demczuk, W., Hoang, L., Horsman, G.B., Ismail, J., Jamieson, F., Maki, A., Pacagnella, A., and Pillai, D.R. (2010). Ceftiofur resistance in Salmonella enterica serovar Heidelberg from chicken meat and humans, Canada. Emerging Infect. Dis. 16, 48-54.
Efsa, and Ecdc (2014). The European Union Summary Report on antimicrobial resistance in zoonotic and indicator bacteria from humans, animals and food in 2012. EFSA Journal 12, 3590.
Efsa, and Ecdc (2015). EU summary report on antimicrobial resistance in zoonotic and indicator bacteria from humans, animals and food in 2013. EFSA Journal 13, 4036.
Efsa, and Ecdc (2016). The European Union summary report on antimicrobial resistance in zoonotic and indicator bacteria from humans, animals and food in 2014. EFSA Journal 14, 4380.
Egea, P., Lopez-Cerero, L., Navarro, M.D., Rodriguez-Bano, J., and Pascual, A. (2011). Assessment of the presence of extended-spectrum beta-lactamase-producing Escherichia coli in eggshells and ready-to-eat products. Eur. J. Clin. Microbiol. Infect. Dis. 30, 1045-1047.
Egervärn, M., Börjesson, S., Byfors, S., Finn, M., Kaipe, C., Englund, S., and Lindblad, M. (2014). Escherichia coli with extended-spectrum beta-lactamases or transferable AmpC beta-lactamases and Salmonella on meat imported into Sweden. Int. J. Food Microbiol. 171, 8-14.
El-Ghaish, S., El-Baz, A., Hwanhlem, N., Zommara, M., Ayad, E., Choiset, Y., Haertle, T., and Chobert, J.M. (2015). Bacteriocin production and safety evaluation of non-starter Enterococcus faecium IM1 and Enterococcus hirae IM1 strains isolated from homemade Egyptian dairy products. Eur. Food Res. Technol. 240, 1211-1223.
El-Sharoud, W.M., O'brien, S., Negredo, C., Iversen, C., Fanning, S., and Healy, B. (2009). Characterization of Cronobacter recovered from dried milk and related products. BMC Microbiol. 9, 24.
Ertas Onmaz, N., Abay, S., Karadal, F., Hizlisoy, H., Telli, N., and Al, S. (2015). Occurence and antimicrobial resistance of Staphylococcus aureus and Salmonella spp. in retail fish samples in Turkey. Mar Pollut Bull 90, 242-246.
Estepa, V., Rojo-Bezares, B., Torres, C., and Saenz, Y. (2015). Genetic Lineages and Antimicrobial Resistance in Pseudomonas spp. Isolates Recovered from Food Samples. Foodborne Pathog Dis 12, 486-491.
Even, S., Leroy, S., Charlier, C., Zakour, N.B., Chacornac, J.-P., Lebert, I., Jamet, E., Desmonts, M.-H., Coton, E., Pochet, S., Donnio, P.-Y., Gautier, M., Talon, R., and Le Loir, Y. (2010). Low occurrence of safety hazards in coagulase negative staphylococci isolated from fermented foodstuffs. Int. J. Food Microbiol. 139, 87-95.
Falomir, M.P., Rico, H., and Gozalbo, D. (2013). Enterobacter and Klebsiella species isolated from fresh vegetables marketed in Valencia (Spain) and their clinically relevant resistances to chemotherapeutic agents. Foodborne Pathog Dis 10, 1002-1007.
Favier, G.I., Estrada, C., Otero, V.L., and Escudero, M.E. (2013). Prevalence, antimicrobial susceptibility, and molecular characterization by PCR and pulsed field gel electrophoresis (PFGE) of Salmonella spp. isolated from foods of animal origin in San Luis, Argentina. Food Control 29, 49-54.
Federici, S., Ciarrocchi, F., Campana, R., Ciandrini, E., Blasi, G., and Baffone, W. (2014). Identification and functional traits of lactic acid bacteria isolated from Ciauscolo salami produced in Central Italy. Meat Sci. 98, 575-584.
Fessler, A.T., Kadlec, K., Hassel, M., Hauschild, T., Eidam, C., Ehricht, R., Monecke, S., and Schwarz, S. (2011). Characterization of Methicillin-Resistant Staphylococcus aureus Isolates from Food and Food Products of Poultry Origin in Germany. Appl. Environ. Microbiol. 77, 7151-7157.
Figueiredo, R., Henriques, A., Sereno, R., Mendonca, N., and Da Silva, G.J. (2015). Antimicrobial resistance and extended-spectrum beta-lactamases of Salmonella enterica serotypes isolated from livestock and processed food in Portugal: an update. Foodborne Pathog Dis 12, 110-117.
Fischer, J., Rodriguez, I., Baumann, B., Guiral, E., Beutin, L., Schroeter, A., Kaesbohrer, A., Pfeifer, Y., Helmuth, R., and Guerra, B. (2014). blaCTX-M-(1)(5)-carrying Escherichia coli and Salmonella isolates from livestock and food in Germany. J. Antimicrob. Chemother. 69, 2951-2958.
Foley, S.L., White, D.G., Mcdermott, P.F., Walker, R.D., Rhodes, B., Fedorka-Cray, P.J., Simjee, S., and Zhao, S.H. (2006). Comparison of subtyping methods for differentiating Salmonella enterica serovar Typhimurium isolates obtained from food animal sources. J. Clin. Microbiol. 44, 3569-3577.
Food and Drug Administration Fda (2013). "The 2012-2013 Integrated NARMS Report".).
Fracalanzza, S.A., Scheidegger, E.M., Santos, P.F., Leite, P.C., and Teixeira, L.M. (2007). Antimicrobial resistance profiles of enterococci isolated from poultry meat and pasteurized milk in Rio de Janeiro, Brazil. Mem Inst Oswaldo Cruz 102, 853-859.
Freitas, A.R., Novais, C., Ruiz-Garbajosa, P., Coque, T.M., and Peixe, L. (2009). Dispersion of Multidrug-Resistant Enterococcus faecium Isolates Belonging to Major Clonal Complexes in Different Portuguese Settings. Appl. Environ. Microbiol. 75, 4904-4908.
Fukao, M., Tomita, H., Yakabe, T., Nomura, T., Ike, Y., and Yajima, N. (2009). Assessment of Antibiotic Resistance in Probiotic Strain Lactobacillus brevis KB290. J. Food Prot. 72, 1923-1929.
Gad, G.F., Abdel-Hamid, A.M., and Farag, Z.S. (2014). Antibiotic resistance in lactic acid bacteria isolated from some pharmaceutical and dairy products. Braz. J. Microbiol. 45, 25-33.
Gaglio, R., Couto, N., Marques, C., De Fatima Silva Lopes, M., Moschetti, G., Pomba, C., and Settanni, L. (2016). Evaluation of antimicrobial resistance and virulence of enterococci from equipment surfaces, raw materials, and traditional cheeses. Int. J. Food Microbiol. 236, 107-114.
Gallati, C., Stephan, R., Hächler, H., Malorny, B., Schroeter, A., and Nuesch-Inderbinen, M. (2013). Characterization of Salmonella enterica subsp. enterica serovar 4,[5],12:i:- clones isolated from human and other sources in Switzerland between 2007 and 2011. Foodborne Pathog Dis 10, 549-554.
Garcia-Migura, L., Sanchez-Valenzuela, A.J., and Jensen, L.B. (2011). Presence of glycopeptide-encoding plasmids in enterococcal isolates from food and humans in Denmark. Foodborne Pathog Dis 8, 1191-1197.
Ge, B., Jiang, P., Han, F., Saleh, N.K., Dhiman, N., Fedorko, D.P., Nelson, N.A., and Meng, J. (2007). Identification and antimicrobial susceptibility of lactic acid bacteria from retail fermented foods. J. Food Prot. 70, 2606-2612.
Geser, N., Stephan, R., and Hächler, H. (2012). Occurrence and characteristics of extended-spectrum beta-lactamase (ESBL) producing Enterobacteriaceae in food producing animals, minced meat and raw milk. BMC Vet Res 8, 21.
Gevers, D., Huys, G., Devlieghere, F., Uyttendaele, M., Debevere, J., and Swings, J. (2000). Isolation and identification of tetracycline resistant lactic acid bacteria from pre-packed sliced meat products. Syst. Appl. Microbiol. 23, 279-284.
Ghodousi, A., Bonura, C., Di Carlo, P., Van Leeuwen, W.B., and Mammina, C. (2016). Extraintestinal pathogenic Escherichia coli sequence type 131 H30-R and H30-Rx subclones in retail chicken meat, Italy. Int. J. Food Microbiol. 228, 41548.
Ghodousi, A., Bonura, C., Di Noto, A.M., and Mammina, C. (2015). Extended-Spectrum ss-Lactamase, AmpC-Producing, and Fluoroquinolone-Resistant Escherichia coli in Retail Broiler Chicken Meat, Italy. Foodborne Pathog Dis 12, 619-625.
Giammanco, G.M., Aleo, A., Guida, I., and Mammina, C. (2011). Molecular epidemiological survey of Citrobacter freundii misidentified as Cronobacter spp. (Enterobacter sakazakii) and Enterobacter hormaechei isolated from powdered infant milk formula. Foodborne Pathog Dis 8, 517-525.
Gianotti, S.M. (1999). Microbiology and biochemistry of the Enterobacteriaceae flora of the surface of typical Swiss cheeses. PhD Thesis, ETH Zurich.
Giraffa, G., Olivari, A.M., and Neviani, E. (2000). Isolation of vancomycin-resistant Enterococcus faecium from Italian cheeses. Food Microbiol. 17, 671-677.
Guerrero-Ramos, E., Molina-Gonzalez, D., Blanco-Moran, S., Igrejas, G., Poeta, P., Alonso-Calleja, C., and Capita, R. (2016). Prevalence, Antimicrobial Resistance, and Genotypic Characterization of Vancomycin-Resistant Enterococci in Meat Preparations. J. Food Prot. 79, 748-756.
Guo, Y., Zhou, H., Qin, L., Pang, Z., Qin, T., Ren, H., Pan, Z., and Zhou, J. (2016). Frequency, Antimicrobial Resistance and Genetic Diversity of Klebsiella pneumoniae in Food Samples. PLoS One 11, e0153561.
Gurler, Z., Pamuk, S., Yildirim, Y., and Ertas, N. (2015). The microbiological quality of ready-to-eat salads in Turkey: A focus on Salmonella spp. and Listeria monocytogenes. Int. J. Food Microbiol. 196, 79-83.
Guyard-Nicod[Me, M., Rivoal, K., Houard, E., Rose, V., Quesne, S., Mourand, G., Rouxel, S., Kempf, I., Guillier, L., Gauchard, F., and Chemaly, M. (2015). Prevalence and characterization of Campylobacter jejuni from chicken meat sold in French retail outlets. Int. J. Food Microbiol. 203, 8-14.
H-Vet, A. (2014). Bericht über den Vertrieb von Antibiotika in der Veterinärmedizin und das Antibiotikaresistenzmonitoring bei Nutztieren in der Schweiz - Gesamtbericht 2014. Bern, EDI/ BLV.
Habib, I., Miller, W.G., Uyttendaele, M., Houf, K., and De Zutter, L. (2009). Clonal population structure and antimicrobial resistance of Campylobacter jejuni in chicken meat from Belgium. Appl. Environ. Microbiol. 75, 4264-4272.
Hammad, A.M., Hassan, H.A., and Shimamoto, T. (2015). Prevalence, antibiotic resistance and virulence of Enterococcus spp. in Egyptian fresh raw milk cheese. Food Control 50, 815-820.
Hammad, A.M., Ishida, Y., and Shimamoto, T. (2009). Prevalence and molecular characterization of ampicillin-resistant Enterobacteriaceae isolated from traditional Egyptian Domiati cheese. J. Food Prot. 72, 624-630.
Harvey, R.B., Norman, K.N., Andrews, K., Hume, M.E., Scanlan, C.M., Callaway, T.R., Anderson, R.C., and Nisbet, D.J. (2011). Clostridium difficile in poultry and poultry meat. Foodborne Pathog Dis 8, 1321-1323.
Hassan, S.A., and Elmalt, L.M. (2008). Informally raw milk and kareish cheese investigation on the occurrence of toxigenic escherich1a coli in Qena city, Egypt with emphasis on molecular characterization. Ass. Univ. Bull. Environ. Res. 11, 35-41.
Haubert, L., Mendonca, M., Lopes, G.V., Cardoso, M.R.D., and Da Silva, W.P. (2016). Listeria monocytogenes isolates from food and food environment harbouring tetM and ermB resistance genes. Lett. Appl. Microbiol. 62, 23-29.
Hayford, A.E., Brown, E.W., Zhao, S., Mammel, M.K., Gangiredla, J., Abbott, J.W., Friedman, S.L., Ayers, S.L., Lewis, J.L., Lacher, D.W., Mcdermott, P., and Elkins, C.A. (2015). Genetic and resistance phenotypic subtyping of Salmonella Saintpaul isolates from various food sources and humans: Phylogenetic concordance in combinatory analyses. Infect., Genet. Evol. 36, 92-107.
He, Y., Tang, Y., Sun, F., and Chen, L. (2015). Detection and characterization of integrative and conjugative elements (ICEs)-positive Vibrio cholerae isolates from aquacultured shrimp and the environment in Shanghai, China. Mar Pollut Bull 101, 526-532.
Hendriksen, R.S., Bangtrakulnonth, A., Pulsrikarn, C., Pornreongwong, S., Hasman, H., Song, S.W., and Aarestrup, F.M. (2008). Antimicrobial Resistance and Molecular Epidemiology of Salmonella Rissen from Animals, Food Products, and Patients in Thailand and Denmark. Foodborne Pathog Dis 5, 605-619.
Holley, R.A., and Blaszyk, M. (1997). Antibiotic challenge of meat starter cultures and effects upon fermentations. Food Res. Int. 30, 513-522.
Huys, G., D'haene, K., Collard, J.M., and Swings, J. (2004). Prevalence and molecular characterization of tetracycline resistance in Enterococcus isolates from food. Appl. Environ. Microbiol. 70, 1555-1562.
Huys, G., D'haene, K., Danielsen, M., Matto, J., Egervarn, M., and Vandamme, P. (2008). Phenotypic and molecular assessment of antimicrobial resistance in Lactobacillus paracasei strains of food origin. J. Food Prot. 71, 339-344.
Jamet, E., Akary, E., Poisson, M.A., Chamba, J.F., Bertrand, X., and Serror, P. (2012). Prevalence and characterization of antibiotic resistant Enterococcus faecalis in French cheeses. Food Microbiol 31, 191-198.
Johler, S., Weder, D., Bridy, C., Huguenin, M.C., Robert, L., Hummerjohann, J., and Stephan, R. (2015). Outbreak of staphylococcal food poisoning among children and staff at a Swiss boarding school due to soft cheese made from raw milk. J. Dairy Sci. 98, 2944-2948.
Johnson, J.R., Delavari, P., O'bryan, T.T., Smith, K.E., and Tatini, S. (2005a). Contamination of retail foods, particularly turkey, from community markets (Minnesota, 1999-2000) with antimicrobial-resistant and extraintestinal pathogenic Escherichia coli. Foodborne Pathog Dis 2, 38-49.
Johnson, J.R., Kuskowski, M.A., Smith, K., O'bryan, T.T., and Tatini, S. (2005b). Antimicrobial-resistant and extraintestinal pathogenic Escherichia coli in retail foods. J. Infect. Dis. 191, 1040-1049.
Johnson, J.R., Murray, A.C., Gajewski, A., Sullivan, M., Snippes, P., Kuskowski, M.A., and Smith, K.E. (2003). Isolation and molecular characterization of nalidixic acid-resistant extraintestinal pathogenic Escherichia coli from retail chicken products. Antimicrob Agents Chemother 47, 2161-2168.
Johnston, L.M., and Jaykus, L.A. (2004). Antimicrobial resistance of Enterococcus species isolated from produce. Appl. Environ. Microbiol. 70, 3133-3137.
Ju, W.T., Shen, J.L., Li, Y., Toro, M.A., Zhao, S.H., Ayers, S., Najjar, M.B., and Meng, J.H. (2012). Non-O157 Shiga toxin-producing Escherichia coli in retail ground beef and pork in the Washington DC area. Food Microbiol. 32, 371-377.
Kakatkar, A.S., Pansare, L.S., Gautam, R.K., Shashidhar, R., Karani, M., and Bandekar, J.R. (2011). Molecular characterization of antibiotic resistant Salmonella isolates from Indian foods. Food Res. Int. 44, 3272-3275.
Kamal, R.M., Bayoumi, M.A., and Abd El Aal, S.F.A. (2013). MRSA detection in raw milk, some dairy products and hands of dairy workers in Egypt, a mini-survey. Food Control 33, 49-53.
Kastner, S., Perreten, V., Bleuler, H., Hugenschmidt, G., Lacroix, C., and Meile, L. (2006). Antibiotic susceptibility patterns and resistance genes of starter cultures and probiotic bacteria used in food. Syst. Appl. Microbiol. 29, 145-155.
Kelman, A., Soong, Y.A., Dupuy, N., Shafer, D., Richbourg, W., Johnson, K., Brown, T., Kestler, E., Li, Y., Zheng, J., Mcdermott, P., and Meng, J. (2011). Antimicrobial susceptibility of Staphylococcus aureus from retail ground meats. J. Food Prot. 74, 1625-1629.
Kerouanton, A., Hennekinne, J.A., Letertre, C., Petit, L., Chesneau, O., Brisabois, A., and De Buyser, M.L. (2007). Characterization of Staphylococcus aureus strains associated with food poisoning outbreaks in France. Int. J. Food Microbiol. 115, 369-375.
Khaitsa, M.L., Kegode, R.B., and Doetkott, D.K. (2007). Occurrence of antimicrobial-resistant salmonella species in raw and ready to eat turkey meat products from retail outlets in the midwestern United States. Foodborne Pathog Dis 4, 517-525.
Khaitsa, M.L., Oloya, J., Doetkott, D., and Kegode, R. (2008). Antimicrobial resistance and association with class 1 integrons in Escherichia coli isolated from turkey meat products. J. Food Prot. 71, 1679-1684.
Khalil, R.K.S., and Gomaa, M.a.E. (2016). Prevalence and characterization of Shiga toxin-producing Escherichia coli (STEC) in fruits and vegetables sold at local street markets in Alexandria, Egypt. LWT-Food Sci. Technol. 74, 199-210.
Kilonzo-Nthenge, A., Brown, A., Nahashon, S.N., and Long, D. (2015). Occurrence and Antimicrobial Resistance of Enterococci Isolated from Organic and Conventional Retail Chicken. J. Food Prot. 78, 760-766.
Kilonzo-Nthenge, A., Rotich, E., and Nahashon, S.N. (2013). Evaluation of drug-resistant Enterobacteriaceae in retail poultry and beef. Poult. Sci. 92, 1098-1107.
Kittl, S., Korczak, B.M., Niederer, L., Baumgartner, A., Buettner, S., Overesch, G., and Kuhnert, P. (2013). Comparison of Genotypes and Antibiotic Resistances of Campylobacter jejuni and Campylobacter coli on Chicken Retail Meat and at Slaughter. Appl. Environ. Microbiol. 79, 3875-3878.
Klare, I., Badstubner, D., Konstabel, C., Bohme, G., Claus, H., and Witte, W. (1999). Decreased incidence of VanA-type vancomycin-resistant enterococci isolated from poultry meat and from fecal samples of humans in the community after discontinuation of avoparcin usage in animal husbandry. Microb. Drug Resist. 5, 45-52.
Klein, G., Pack, A., and Reuter, G. (1998). Antibiotic resistance patterns of enterococci and occurrence of vancomycin-resistant enterococci in raw minced beef and pork in Germany. Appl. Environ. Microbiol. 64, 1825-1830.
Kluytmans-Van Den Bergh, M.F., Huizinga, P., Bonten, M.J., Bos, M., De Bruyne, K., Friedrich, A.W., Rossen, J.W., Savelkoul, P.H., and Kluytmans, J.A. (2016). Presence of mcr-1-positive Enterobacteriaceae in retail chicken meat but not in humans in the Netherlands since 2009. Euro Surveill. 21.
Kluytmans, J., Overdevest, I., Willemsen, I., Kluytmans-Van Den Bergh, M.F.Q., Van Der Zwaluw, K., Heck, M., Rijnsburger, M., Vandenbroucke-Grauls, C., Savelkoul, P.H.M., Johnston, B.D., Gordon, D., and Johnson, J.R. (2013). Extended-Spectrum beta-Lactamase-Producing Escherichia coli From Retail Chicken Meat and Humans: Comparison of Strains, Plasmids, Resistance Genes, and Virulence Factors. Cli…
Kovacevic, J., Mesak, L.R., and Allen, K.J. (2012). Occurrence and characterization of Listeria spp. in ready-to-eat retail foods from Vancouver, British Columbia. Food Microbiol. 30, 372-378.
Kruger, A., Lucchesi, P.M., Sanso, A.M., Etcheverria, A.I., Bustamante, A.V., Burgan, J., Fernandez, L., Fernandez, D., Leotta, G., Friedrich, A.W., Padola, N.L., and Rossen, J.W. (2015). Genetic characterization of Shiga toxin-producing Escherichia coli O26:H11 strains isolated from animal, food, and clinical samples. Front Cell Infect Microbiol 5, 74.
Kumar, H.S., Parvathi, A., Karunasagar, I., and Karunasagar, I. (2005). Prevalence and antibiotic resistance of Escherichia coli in tropical seafood. World J. Microbiol. Biotechnol. 21, 619-623.
Kumar, R., and Lalitha, K.V. (2013). Prevalence and Molecular Characterization of Vibrio cholerae O1, Non-O1 and Non-O139 in Tropical Seafood in Cochin, India. Foodborne Pathog Dis 10, 278-283.
Kumar, R., Surendran, P.K., and Thampuran, N. (2009). Analysis of antimicrobial resistance and plasmid profiles in Salmonella serovars associated with tropical seafood of India. Foodborne Pathog Dis 6, 621-625.
Kurincic, M., Berce, I., Zorman, T., and Mozina, S.S. (2005). The prevalence of multiple antibiotic resistance in Campylobacter spp. from retail poultry meat. Food Technol. Biotechnol. 43, 157-163.
Kyriacou, A., Tsimpidi, E., Kazantzi, E., Mitsou, E., Kirtzalidou, E., Oikonomou, Y., Gazis, G., and Kotsou, M. (2008). Microbial content and antibiotic susceptibility of bacterial isolates from yoghurts. Int. J. Food Sci. Nutr. 59, 512-525.
Laboratorio Cantonale Ticino (2014). "Rapporti annui 2014". (Bellinzona, Switzerland).
Landeta, G., Curiel, J.A., Carrascosa, A.V., Munoz, R., and De Las Rivas, B. (2013). Characterization of coagulase-negative staphylococci isolated from Spanish dry cured meat products. Meat Sci. 93, 387-396.
Le, Q.P., Ueda, S., Nguyen, T.N., Dao, T.V., Van Hoang, T.A., Tran, T.T., Hirai, I., Nakayama, T., Kawahara, R., Do, T.H., Vien, Q.M., and Yamamoto, Y. (2015). Characteristics of Extended-Spectrum beta-Lactamase-Producing Escherichia coli in Retail Meats and Shrimp at a Local Market in Vietnam. Foodborne Pathog Dis 12, 719-725.
Ledergerber, U., Regula, G., Stephan, R., Danuser, J., Bissig, B., and Stark, K.D. (2003). Risk factors for antibiotic resistance in Campylobacter spp. isolated from raw poultry meat in Switzerland. BMC Public Health 3, 39.
Leisibach, S. (2004). Antibiotic resistance genes in food: molecular identification and transfer between microorganisms with emphasis on enterococci. PhD Thesis, ETH Zurich.
Lestari, S.I., Han, F.F., Fei, W., and Ge, B.L. (2009). Prevalence and Antimicrobial Resistance of Salmonella Serovars in Conventional and Organic Chickens from Louisiana Retail Stores. J. Food Prot. 72, 1165-1172.
Leverstein-Van Hall, M.A., Dierikx, C.M., Stuart, J.C., Voets, G.M., Van Den Munckhof, M.P., Van Essen-Zandbergen, A., Platteel, T., Fluit, A.C., Van De Sande-Bruinsma, N., Scharinga, J., Bonten, M.J.M., and Mevius, D.J. (2011). Dutch patients, retail chicken meat and poultry share the same ESBL genes, plasmids and strains. Clin. Microbiol. Infect. 17, 873-880.
Little, C.L., Richardson, J.F., Owen, R.J., De Pinna, E., and Threlfall, E.J. (2008a). Campylobacter and Salmonella in raw red meats in the United Kingdom: prevalence, characterization and antimicrobial resistance pattern, 2003-2005. Food Microbiol. 25, 538-543.
Little, C.L., Richardson, J.F., Owen, R.J., De Pinna, E., and Threlfall, E.J. (2008b). Prevalence, characterisation and antimicrobial resistance of Campylobacter and Salmonella in raw poultrymeat in the UK, 2003-2005. Int. J. Environ. Health Res. 18, 403-414.
Liu, F., Guan, W.Y., Alam, M.J., Shen, Z.X., Zhang, S.H., Li, L., Shinoda, S., and Shi, L. (2009). Pulsed-field Gel Electrophoresis Typing of Multidrug-resistant Vibrio parahaemolyticus Isolated from Various Sources of Seafood. J. Health Sci. 55, 783-789.
Llorente, P., Barnech, L., Irino, K., Rumi, M.V., and Bentancor, A. (2014). Characterization of Shiga Toxin-Producing Escherichia coli Isolated from Ground Beef Collected in Different Socioeconomic Strata Markets in Buenos Aires, Argentina. Biomed Res Int.
Lopatek, M., Weczorek, K., and Osek, J. (2015). Prevalence and Antimicrobial Resistance of Vibrio parahaemolyticus Isolated from Raw Shellfish in Poland. J. Food Prot. 78, 1029-1033.
Lopez, M., Saenz, Y., Rojo-Bezares, B., Martinez, S., Del Campo, R., Ruiz-Larrea, F., Zarazaga, M., and Torres, C. (2009). Detection of vanA and vanB2-containing enterococci from food samples in Spain, including Enterococcus faecium strains of CC17 and the new singleton ST425. Int. J. Food Microbiol. 133, 172-178.
Lorusso, V., Dambrosio, A., Quaglia, N.C., Parisi, A., La Salandra, G., Lucifora, G., Mula, G., Virgilio, S., Carosielli, L., Rella, A., Dario, M., and Normanno, G. (2009). Verocytotoxin-producing Escherichia coli O26 in raw water buffalo (Bubalus bubalis) milk products in Italy. J Food Prot 72, 1705-1708.
Luber, P., Wagner, J., Hahn, H., and Bartelt, E. (2003). Antimicrobial resistance in Campylobacter jejuni and Campylobacter coli strains isolated in 1991 and 2001-2002 from poultry and humans in Berlin, Germany. Antimicrob Agents Chemother 47, 3825-3830.
Lupo, A., Vogt, D., Seiffert, S.N., Endimiani, A., and Perreten, V. (2014). Antibiotic resistance and phylogenetic characterization of Acinetobacter baumannii strains isolated from commercial raw meat in Switzerland. J. Food Prot. 77, 1976-1981.
M'ikanatha, N.M., Sandt, C.H., Localio, A.R., Tewari, D., Rankin, S.C., Whichard, J.M., Altekruse, S.F., Lautenbach, E., Folster, J.P., Russo, A., Chiller, T.M., Reynolds, S.M., and Mcdermott, P.F. (2010). Multidrug-Resistant Salmonella Isolates from Retail Chicken Meat Compared with Human Clinical Isolates. Foodborne Pathog Dis 7, 929-934.
Maietti, L., Bonvini, B., Huys, G., and Giraffa, G. (2007). Incidence of antibiotic resistance and virulence determinants among Enterococcus italicus isolates from dairy products. Syst. Appl. Microbiol. 30, 509-517.
Maka, L., Mackiw, E., Sciezynska, H., Modzelewska, M., and Popowska, M. (2015). Resistance to Sulfonamides and Dissemination of sul Genes Among Salmonella spp. Isolated from Food in Poland. Foodborne Pathog Dis 12, 383-389.
Mannu, L., Paba, A., Daga, E., Comunian, R., Zanetti, S., Dupre, I., and Sechi, L.A. (2003). Comparison of the incidence of virulence determinants and antibiotic resistance between Enterococcus faecium strains of dairy, animal and clinical origin. Int. J. Food Microbiol. 88, 291-304.
Marti, R., Muniesa, M., Schmid, M., Ahrens, C.H., Naskova, J., and Hummerjohann, J. (2016). Short communication: Heat-resistant Escherichia coli as potential persistent reservoir of extended-spectrum ?-lactamases and Shiga toxin-encoding phages in dairy. J. Dairy Sci. 99, 8622-8632.
Martins, P.D., De Almeida, T.T., Basso, A.P., De Moura, T.M., Frazzon, J., Tondo, E.C., and Frazzon, A.P.G. (2013). Coagulase-Positive Staphylococci Isolated from Chicken Meat: Pathogenic Potential and Vancomycin Resistance. Foodborne Pathog Dis 10, 771-776.
Marty, E., Bodenmann, C., Buchs, J., Hadorn, R., Eugster-Meier, E., Lacroix, C., and Meile, L. (2012). Prevalence of antibiotic resistance in coagulase-negative staphylococci from spontaneously fermented meat products and safety assessment for new starters. Int. J. Food Microbiol. 159, 74-83.
Mateescu, A.L., Mitache, M.M., Chifiriuc, M.C., and Dimov, T.V. (2014). Antibiotic resistance of food-borne enterobacterial strains isolated in Bucharest, Romania. Rom Biotechnol Lett 19, 9409-9420.
Mattheus, W., Botteldoorn, N., Heylen, K., Pochet, B., and Dierick, K. (2012). Trend analysis of antimicrobial resistance in Campylobacter jejuni and Campylobacter coli isolated from Belgian pork and poultry meat products using surveillance data of 2004-2009. Foodborne Pathog Dis 9, 465-472.
Mauriello, G., Moschetti, G., Villani, E., Blaiotta, G., and Coppola, S. (2000). Antibiotic resistance of coagulase-negative staphylococci isolated from artisanal Naples-type salami. Int. J. Food Sci. Nutr. 51, 19-24.
Mayrhofer, S., Paulsen, P., Smulders, F.J., and Hilbert, F. (2006). Antimicrobial resistance in commensal Escherichia coli isolated from muscle foods as related to the veterinary use of antimicrobial agents in food-producing animals in Austria. Microb. Drug Resist. 12, 278-283.
Mayrhofer, S., Paulsen, P., Smulders, F.J.M., and Hilbert, F. (2004). Antimicrobial resistance profile of five major food-borne pathogens isolated from beef, pork and poultry. Int. J. Food Microbiol. 97, 23-29.
Mcgill, K., Cowley, D., Moran, L., Scates, P., O'leary, A., Madden, R.H., Carroll, C., Mcnamara, E., Moore, J.E., Fanning, S., Collins, J.D., and Whyte, P. (2006). Antibiotic resistance of retail food and human Campylobacter isolates on the island of Ireland from 2001-2002. Epidemiol. Infect. 134, 1282-1291.
Mcgowan, L.L., Jackson, C.R., Barrett, J.B., Hiott, L.M., and Fedorca-Cray, P.J. (2006). Prevalence and antimicrobial resistance of enterococci isolated from retail fruits, vegetables, and meats. J. Food Prot. 69, 2976-2982.
Medeiros, M.A., Oliveira, D.C., Rodrigues Ddos, P., and Freitas, D.R. (2011). Prevalence and antimicrobial resistance of Salmonella in chicken carcasses at retail in 15 Brazilian cities. Rev Panam Salud Publica 30, 555-560.
Mena, C., Rodrigues, D., Silva, J., Gibbs, P., and Teixeira, P. (2008). Occurrence, identification, and characterization of Campylobacter species isolated from portuguese poultry samples collected from retail establishments. Poult. Sci. 87, 187-190.
Messi, P., Guerrieri, E., De Niederhäusern, S., Sabia, C., and Bondi, M. (2006). Vancomycin-resistant enterococci (VRE) in meat and environmental samples. Int. J. Food Microbiol. 107, 218-222.
Milanovic, V., Osimani, A., Pasquini, M., Aquilanti, L., Garofalo, C., Taccari, M., Cardinali, F., Riolo, P., and Clementi, F. (2016). Getting insight into the prevalence of antibiotic resistance genes in specimens of marketed edible insects. Int. J. Food Microbiol. 227, 42604.
Miranda, J.M., Mondragon, A., Rodriguez, J.A., Guarddon, M., Nebot, C.G., Galan-Vidal, C.A., and Coronel-Olivares, C. (2010). Presence and antimicrobial resistance of Escherichia coli isolated from foodstuffs in Hidalgo State (Mexico) Presencia y resistencia a antimicrobianos de Escherichia coli aislados a partir de alimentos en el estado de Hidalgo (Mexico). CyTA-J. Food 8, 15-21.
Miranda, J.M., Mondragon, A.C., Martinez, B., Guarddon, M., and Rodriguez, J.A. (2009). Prevalence and Antimicrobial Resistance Patterns of Salmonella from Different Raw Foods in Mexico. J. Food Prot. 72, 966-971.
Mollenkopf, D.F., Cenera, J.K., Bryant, E.M., King, C.A., Kashoma, I., Kumar, A., Funk, J.A., Rajashekara, G., and Wittum, T.E. (2014). Organic or Antibiotic-Free Labeling Does Not Impact the Recovery of Enteric Pathogens and Antimicrobial-Resistant Escherichia coli from Fresh Retail Chicken. Foodborne Pathog Dis 11, 920-929.
Mooyottu, S., Flock, G., Kollanoor-Johny, A., Upadhyaya, I., Jayarao, B., and Venkitanarayanan, K. (2015). Characterization of a multidrug resistant C. difficile meat isolate. Int. J. Food Microbiol. 192, 111-116.
Morandi, S., and Brasca, M. (2012). Safety aspects, genetic diversity and technological characterisation of wild-type Streptococcus thermophilus strains isolated from north Italian traditional cheeses. Food Control 23, 203-209.
Morandi, S., Cremonesi, P., Silvetti, T., and Brasca, M. (2013). Technological characterisation, antibiotic susceptibility and antimicrobial activity of wild-type Leuconostoc strains isolated from North Italian traditional cheeses. J. Dairy Res. 80, 457-466.
Morandi, S., Silvetti, T., Lopez, J.M.M., and Brasca, M. (2015). Antimicrobial activity, antibiotic resistance and the safety of lactic acid bacteri in raw milk Valtellina Casera cheese. J. Food Saf. 35, 193-205.
Morrison, B.J., and Rubin, J.E. (2015). Carbapenemase producing bacteria in the food supply escaping detection. PLoS One 10, e0126717.
Moschetti, G., Mauriello, G., and Villani, F. (1997). Differentiation of Staphylococcus xylosus strains from Italian sausages by antibiotyping and low frequency restriction fragment analysis of genomic DNA. Syst. Appl. Microbiol. 20, 432-438.
Muñoz, M.D.C., Benomar, N., Lerma, L.L., Galvez, A., and Abriouel, H. (2014). Antibiotic resistance of Lactobacillus pentosus and Leuconostoc pseudomesenteroides isolated from naturally-fermented Alorena table olives throughout fermentation process. Int. J. Food Microbiol. 172, 110-118.
Murmann, L., Dos Santos, M.C., and Cardoso, M. (2009). Prevalence, genetic characterization and antimicrobial resistance of Salmonella isolated from fresh pork sausages in Porto Alegre, Brazil. Food Control 20, 191-195.
Nagar, V., Shashidhar, R., and Bandekar, J.R. (2011). Prevalence, characterization, and antimicrobial resistance of Aeromonas strains from various retail food products in Mumbai, India. J. Food Sci. 76, M486-492.
Nguyen Do, P., Nguyen, T.A., Le, T.H., Tran, N.M., Ngo, T.P., Dang, V.C., Kawai, T., Kanki, M., Kawahara, R., Jinnai, M., Yonogi, S., Hirai, Y., Yamamoto, Y., and Kumeda, Y. (2016). Dissemination of Extended-Spectrum beta-Lactamase- and AmpC beta-Lactamase-Producing Escherichia coli within the Food Distribution System of Ho Chi Minh City, Vietnam. Biomed Res Int 2016, 8182096.
Nguyen, D.T., Kanki, M., Nguyen, P.D., Le, H.T., Ngo, P.T., Tran, D.N., Le, N.H., Dang, C.V., Kawai, T., Kawahara, R., Yonogi, S., Hirai, Y., Jinnai, M., Yamasaki, S., Kumeda, Y., and Yamamoto, Y. (2016). Prevalence, antibiotic resistance, and extended-spectrum and AmpC beta-lactamase productivity of Salmonella isolates from raw meat and seafood samples in Ho Chi Minh City, Vietnam. Int. J. Food …
Nobile, C.G.A., Costantino, R., Bianco, A., Pileggi, C., and Pavia, M. (2013). Prevalence and pattern of antibiotic resistance of Campylobacter spp. in poultry meat in Southern Italy. Food Control 32, 715-718.
Noor Uddin, G.M., Larsen, M.H., Barco, L., Minh Phu, T., and Dalsgaard, A. (2015). Clonal Occurrence of Salmonella Weltevreden in Cultured Shrimp in the Mekong Delta, Vietnam. PLoS One 10, e0134252.
Noormohamed, A., and Fakhr, M.K. (2013). A higher prevalence rate of Campylobacter in retail beef livers compared to other beef and pork meat cuts. Int. J. Environ. Res. Public Health 10, 2058-2068.
Normanno, G., Corrente, M., La Salandra, G., Dambrosio, A., Quaglia, N.C., Parisi, A., Greco, G., Bellacicco, A.L., Virgilio, S., and Celano, G.V. (2007). Methicillin-resistant Staphylococcus aureus (MRSA) in foods of animal origin product in Italy. Int. J. Food Microbiol. 117, 219-222.
Novais, C., Coque, T.M., Costa, M.J., Sousa, J.C., Baquero, F., and Peixe, L.V. (2005). High occurrence and persistence of antibiotic-resistant enterococci in poultry food samples in Portugal. J. Antimicrob. Chemother. 56, 1139-1143.
Nuesch-Inderbinen, M., Zurfluh, K., Peterhans, S., Hächler, H., and Stephan, R. (2015). Assessment of the Prevalence of Extended-Spectrum beta-Lactamase-Producing Enterobacteriaceae in Ready-to-Eat Salads, Fresh-Cut Fruit, and Sprouts from the Swiss Market. J. Food Prot. 78, 1178-1181.
Ogasawara, N., Tran, T.P., Ly, T.L., Nguyen, T.T., Iwata, T., Okatani, A.T., Watanabe, M., Taniguchi, T., Hirota, Y., and Hayashidani, H. (2008). Antimicrobial susceptibilities of Salmonella from domestic animals, food and human in the Mekong Delta, Vietnam. J Vet Med Sci 70, 1159-1164.
Ojer-Usoz, E., Gonzalez, D., Vitas, A.I., Leiva, J., Garcia-Jalon, I., Febles-Casquero, A., and Escolano, M.D. (2013). Prevalence of extended-spectrum beta-lactamase-producing Enterobacteriaceae in meat products sold in Navarra, Spain. Meat Sci. 93, 316-321.
Oloya, J., Doetkott, D., and Khaitsa, M.L. (2009). Antimicrobial Drug Resistance and Molecular Characterization of Salmonella Isolated from Domestic Animals, Humans, and Meat Products. Foodborne Pathog Dis 6, 273-284.
Omar, N.B., Castro, A., Lucas, R., Abriouel, H., Yousif, N.M.K., Franz, C.M.a.P., Holzapfel, W.H., Rubén, P.-P., Martínez-Canãmero, M., and Gálvez, A. (2004). Functional and Safety Aspects of Enterococci Isolated from Different Spanish Foods. Syst. Appl. Microbiol. 27, 118-130.
Onmaz, N.E., Abay, S., Karadal, F., Hizlisoy, H., Telli, N., and Al, S. (2015). Occurence and antimicrobial resistance of Staphylococcus aureus and Salmonella spp. in retail fish samples in Turkey. Mar. Pollut. Bull. 90, 242-246.
Ottaviani, D., Leoni, F., Talevi, G., Masini, L., Santarelli, S., Rocchegiani, E., Susini, F., Montagna, C., Monno, R., D'annibale, L., Manso, E., Oliva, M., and Pazzani, C. (2013). Extensive investigation of antimicrobial resistance in Vibrio parahaemolyticus from shellfish and clinical sources, Italy. Int. J. Antimicrob. Agents 42, 191-193.
Ottaviani, D., Santarelli, S., Bacchiocchi, S., Masini, L., Ghittino, C., and Bacchiocchi, I. (2006). Occurrence and characterization of Aeromonas spp. in mussels from the Adriatic Sea. Food Microbiol. 23, 418-422.
Pan, J., Zhang, Y., Jin, D., Ding, G., Luo, Y., Zhang, J., Mei, L., and Zhu, M. (2013). Molecular characterization and antibiotic susceptibility of Vibrio vulnificus in retail shrimps in Hangzhou, People's Republic of China. J. Food Prot. 76, 2063-2068.
Pavia, M., Nobile, C.G., Salpietro, L., and Angelillo, I.F. (2000). Vancomycin resistance and antibiotic susceptibility of enterococci in raw meat. J. Food Prot. 63, 912-915.
Peng, M., Salaheen, S., Almario, J.A., Tesfaye, B., Buchanan, R., and Biswas, D. (2016). Prevalence and antibiotic resistance pattern of Salmonella serovars in integrated crop-livestock farms and their products sold in local markets. Environ. Microbiol. 18, 1654-1665.
Peres, C.M., Alves, M., Hernandez-Mendoza, A., Moreira, L., Silva, S., Bronze, M.R., Vilas-Boas, L., Peres, C., and Malcata, F.X. (2014). Novel isolates of lactobacilli from fermented Portuguese olive as potential probiotics. LWT-Food Sci. Technol. 59, 234-246.
Pesavento, G., Calonico, C., Ducci, B., Magnanini, A., and Lo Nostro, A. (2014). Prevalence and antibiotic resistance of Enterococcus spp. isolated from retail cheese, ready-to-eat salads, ham, and raw meat. Food Microbiol. 41, 1-7.
Pesavento, G., Ducci, B., Comodo, N., and Lo Nostro, A. (2007). Antimicrobial resistance profile of Staphylococcus aureus isolated from raw meat: A research for methicillin resistant Staphylococcus aureus (MRSA). Food Control 18, 196-200.
Pesavento, G., Ducci, B., Nieri, D., Comodo, N., and Lo Nostro, A. (2010). Prevalence and antibiotic susceptibility of Listeria spp. isolated from raw meat and retail foods. Food Control 21, 708-713.
Peters, J., Mac, K., Wichmann-Schauer, H., Klein, G., and Ellerbroek, L. (2003). Species distribution and antibiotic resistance patterns of enterococci isolated from food of animal origin in Germany. Int. J. Food Microbiol. 88, 311-314.
Petternel, C., Galler, H., Zarfel, G., Luxner, J., Haas, D., Grisold, A.J., Reinthaler, F.F., and Feierl, G. (2014). Isolation and characterization of multidrug-resistant bacteria from minced meat in Austria. Food Microbiol. 44, 41-46.
Picozzi, C., Foschino, R., Heuvelink, A., and Beumer, R. (2005). Phenotypic and genotypic characterization of sorbitol-negative or slow-fermenting (suspected O157) Escherichia coli isolated from milk samples in Lombardy region. Lett. Appl. Microbiol. 40, 491-496.
Pieri, F.A., Vargas, T.F., Galvao, N.N., Nogueira, P.A., and Orlandi, P.P. (2016). Phenotypic and Molecular Aspects of Staphylococcus spp. Isolated from Hospitalized Patients and Beef in the Brazilian Amazon. Foodborne Pathog Dis 13, 128-134.
Pimenta Fracalanzza, S.A., Damasio Scheidegger, E.M., Dos Santos, P.F., Leite, P.C., and Teixeira, L.M. (2007). Antimicrobial resistance profiles of enterococci isolated from poultry meat and pasteurized milk in Rio de Janeiro, Brazil. Mem. Inst. Oswaldo Cruz 102, 853-859.
Public Health Agency of Canada (2015). "Canadian antimicrobial resistance surveillance system - report 2015". (Ottawa, Canada: Public Health Agency of Canada).
Public Health England (2016). "Antibiotic Resistance Report for FS241044 - Sept 2016 (Final)", (eds.) F. Jorgensen, R.H. Madden, C. Swift, A. Charlett & N.C. Elviss. (London, UK: Public Health England).
Quoc, P.L., Ueda, S., Thi, N.H.N., Thi, V.K.D., Thi, A.V.H., Thi, T.N.T., Hirai, I., Nakayama, T., Kawahara, R., Thai, H.D., Quang, M.V., and Yamamoto, Y. (2015). Characteristics of Extended-Spectrum beta-Lactamase-Producing Escherichia coli in Retail Meats and Shrimp at a Local Market in Vietnam. Foodborne Pathog Dis 12, 719-725.
Rasheed, M.U., Thajuddin, N., Ahamed, P., Teklemariam, Z., and Jamil, K. (2014). Antimicrobial drug resistance in strains of Escherichia coli isolated from food sources. Rev Inst Med Trop Sao Paulo 56, 341-346.
Rebecchi, A., Pisacane, V., Callegari, M.L., Puglisi, E., and Morelli, L. (2015). Ecology of antibiotic resistant coagulase-negative staphylococci isolated from the production chain of a typical Italian salami. Food Control 53, 14-22.
Reddy, S.P., Wang, H., Adams, J.K., and Feng, P.C. (2016). Prevalence and Characteristics of Salmonella Serotypes Isolated from Fresh Produce Marketed in the United States. J. Food Prot. 79, 42522.
Reuland, E.A., Al Naiemi, N., Raadsen, S.A., Savelkoul, P.H.M., Kluytmans, J., and Vandenbroucke-Grauls, C. (2014). Prevalence of ESBL-producing Enterobacteriaceae in raw vegetables. Eur. J. Clin. Microbiol. Infect. Dis. 33, 1843-1846.
Ribeiro, T., Oliveira, M., Fraqueza, M.J., Laukova, A., Elias, M., Tenreiro, R., Barreto, A.S., and Semedo-Lemsaddek, T. (2011a). Antibiotic resistance and virulence factors among Enterococci isolated from chourico, a traditional Portuguese dry fermented sausage. J. Food Prot. 74, 465-469.
Ribeiro, V.B., Lincopan, N., Landgraf, M., Franco, B., and Destro, M.T. (2011b). Characterization of class 1 integrons and antibiotic resistance genes in multidrug-resistant Salmonella enterica isolates from foodstuff and related sources. Braz. J. Microbiol. 42, 685-692.
Ripabelli, G., Sammarco, M.L., Mclauchlin, J., and Fanelli, I. (2003). Molecular characterisation and antimicrobial resistance of Vibrio vulnificus and Vibrio alginolyticus isolated from mussels (Mytilus galioprovincialis). Syst. Appl. Microbiol. 26, 119-126.
Riva, A., Borghi, E., Cirasola, D., Colmegna, S., Borgo, F., Amato, E., Pontello, M.M., and Morace, G. (2015). Methicillin-Resistant Staphylococcus aureus in Raw Milk: Prevalence, SCCmec Typing, Enterotoxin Characterization, and Antimicrobial Resistance Patterns. J. Food Prot. 78, 1142-1146.
Rizzotti, L., La Gioia, F., Dellaglio, F., and Torriani, S. (2009). Characterization of Tetracycline-Resistant Streptococcus thermophilus Isolates from Italian Soft Cheeses. Appl. Environ. Microbiol. 75, 4224-4229.
Rodriguez, C., Taminiau, B., Avesani, V., Van Broeck, J., Delmee, M., and Daube, G. (2014). Multilocus sequence typing analysis and antibiotic resistance of Clostridium difficile strains isolated from retail meat and humans in Belgium. Food Microbiol. 42, 166-171.
Sae, D., Cheng, C.M., and Khan, A.A. (2015). Characterization of extended-spectrum beta-lactamase (ESBL) producing non-typhoidal Salmonella (NTS) from imported food products. Int. J. Food Microbiol. 214, 43070.
Saenz, Y., Zarazaga, M., Brinas, L., Lantero, M., Ruiz-Larrea, F., and Torres, C. (2001). Antibiotic resistance in Escherichia coli isolates obtained from animals, foods and humans in Spain. Int. J. Antimicrob. Agents 18, 353-358.
Saenz, Y., Zarazaga, M., Lantero, M., Gastanares, M.J., Baquero, F., and Torres, C. (2000). Antibiotic resistance in Campylobacter strains isolated from animals, foods, and humans in Spain in 1997-1998. Antimicrob Agents Chemother 44, 267-271.
Sagdic, O., Ozturk, I., Yapar, N., and Yetim, H. (2014). Diversity and probiotic potentials of lactic acid bacteria isolated from gilaburu, a traditional Turkish fermented European cranberrybush (Viburnum opulus L.) fruit drink. Food Res. Int. 64, 537-545.
Sammarco, M.L., Ripabelli, G., Fanelli, I., Grasso, G.M., and Tamburro, M. (2010). Prevalence and biomolecular characterization of Campylobacter spp. isolated from retail meat. J. Food Prot. 73, 720-728.
Saroj, S.D., Shashidhar, R., and Bandekar, J.R. (2008). Note. Genetic diversity of food isolates of Salmonella enterica serovar Typhimurium in India. Food Sci. Technol. Int. 14, 151-156.
Schlegelova, J., Vlkova, H., Babak, V., Holasova, M., Jaglic, Z., Stosova, T., and Sauer, P. (2008). Resistance to erythromycin of Staphylococcus spp. isolates from the food chain. Veterinarni Medicina 53, 307-314.
Schwaiger, K., Helmke, K., Holzel, C.S., and Bauer, J. (2011). Antibiotic resistance in bacteria isolated from vegetables with regards to the marketing stage (farm vs. supermarket). Int. J. Food Microbiol. 148, 191-196.
Schwaiger, K., Huther, S., Holzel, C., Kampf, P., and Bauer, J. (2012). Prevalence of antibiotic-resistant Enterobacteriaceae isolated from chicken and pork meat purchased at the slaughterhouse and at retail in Bavaria, Germany. Int. J. Food Microbiol. 154, 206-211.
Shale, K., and Malebo, N.J. (2011). Quantification and antibiotic susceptibility profiles of Staphylococcus aureus and Bacillus cereus strains isolated from biltong. J. Food Saf. 31, 559-569.
Sheikh, A.A., Checkley, S., Avery, B., Chalmers, G., Bohaychuk, V., Boerlin, P., Reid-Smith, R., and Aslam, M. (2012). Antimicrobial resistance and resistance genes in Escherichia coli isolated from retail meat purchased in Alberta, Canada. Foodborne Pathog Dis 9, 625-631.
Shen, J., Rump, L., Zhang, Y., Chen, Y., Wang, X., and Meng, J. (2013). Molecular subtyping and virulence gene analysis of Listeria monocytogenes isolates from food. Food Microbiol. 35, 58-64.
Silveira, E., Freitas, A.R., Antunes, P., Barros, M., Campos, J., Coque, T.M., Peixe, L., and Novais, C. (2014). Co-transfer of resistance to high concentrations of copper and first-line antibiotics among Enterococcus from different origins (humans, animals, the environment and foods) and clonal lineages. J. Antimicrob. Chemother. 69, 899-906.
Simjee, S., White, D.G., Meng, J., Wagner, D.D., Qaiyumi, S., Zhao, S., Hayes, J.R., and Mcdermott, P.F. (2002). Prevalence of streptogramin resistance genes among Enterococcus isolates recovered from retail meats in the Greater Washington DC area. J. Antimicrob. Chemother. 50, 877-882.
Singh, B.R., Singh, P., Agrawal, S., Teotia, U., Verma, A., Sharma, S., Chandra, M., Babu, N., and Agarwal, R.K. (2007). Prevalence of multidrug resistant Salmonella in coriander, mint, carrot, and radish in Bareilly and Kanpur, northern India. Foodborne Pathog Dis 4, 233-240.
Sjolund-Karlsson, M., Howie, R.L., Blickenstaff, K., Boerlin, P., Ball, T., Chalmers, G., Duval, B., Haro, J., Rickert, R., Zhao, S., Fedorka-Cray, P.J., and Whichard, J.M. (2013). Occurrence of beta-lactamase genes among non-Typhi Salmonella enterica isolated from humans, food animals, and retail meats in the United States and Canada. Microb. Drug Resist. 19, 191-197.
Skockova, A., Karpiskova, R., Kolackova, I., and Cupakova, S. (2013). Characteristics of Escherichia coli from raw vegetables at a retail market in the Czech Republic. Int. J. Food Microbiol. 167, 196-201.
Skockova, A., Kolackova, I., Bogdanovicova, K., and Karpiskova, R. (2015). Characteristic and antimicrobial resistance in Escherichia coli from retail meats purchased in the Czech Republic. Food Control 47, 401-406.
Solieri, L., Bianchi, A., Mottolese, G., Lemmetti, F., and Giudici, P. (2014). Tailoring the probiotic potential of non-starter Lactobacillus strains from ripened Parmigiano Reggiano cheese by in vitro screening and principal component analysis. Food Microbiol. 38, 240-249.
Soultos, N., Iossifidou, E., Ambrahim, A., Psomas, E., Tzavaras, I., Koutsopoulos, D., and Lazou, T. (2014). Listeria monocytogenes in mussels (Mytilus galloprovincialis) harvested from North Aegean coastal area. Turk J Vet Anim Sci 38, 50-53.
Stephan, R., and Schumacher, S. (2001). Resistance patterns of non-O157 Shiga toxin-producing Escherichia coli (STEC) strains isolated from animals, food and asymptomatic human carriers in Switzerland. Lett. Appl. Microbiol. 32, 114-117.
Stewardson, A.J., Renzi, G., Maury, N., Vaudaux, C., Brossier, C., Fritsch, E., Pittet, D., Heck, M., Van Der Zwaluw, K., Reuland, E.A., Van De Laar, T., Snelders, E., Vandenbroucke-Grauls, C., Kluytmans, J., Edder, P., Schrenzel, J., and Harbarth, S. (2014). Extended-Spectrum beta-Lactamase-Producing Enterobacteriaceae in Hospital Food: A Risk Assessment. Infect. Control Hosp. Epidemiol. 35, 375…
Sudha, S., Mridula, C., Silvester, R., and Hatha, A.a.M. (2014). Prevalence and antibiotic resistance of pathogenic Vibrios in shellfishes from Cochin market. Indian J Geomarine Sci 43, 815-824.
Surendraraj, A., Thampuran, N., and Joseph, T.C. (2010). Molecular screening, isolation, and characterization of enterohemorrhagic Escherichia coli O157:H7 from retail shrimp. J. Food Prot. 73, 97-103.
Suzzi, G., Caruso, M., Gardini, F., Lombardi, A., Vannini, L., Guerzoni, M.E., Andrighetto, C., and Lanorte, M.T. (2000). A survey of the enterococci isolated from an artisanal Italian goat's cheese (semicotto caprino). J. Appl. Microbiol. 89, 267-274.
Taban, B.M., Aytac, S.A., Akkoc, N., and Akcelik, M. (2013). Characterization of antibiotic resistance in Salmonella enterica isolates determined from ready-to-eat (RTE) salad vegetables. Braz. J. Microbiol. 44, 385-391.
Templer, S.P., Rohner, P., and Baumgartner, A. (2008). Relation of Enterococcus faecalis and Enterococcus faecium Isolates from Foods and Clinical Specimens. J. Food Prot. 71, 2100-2104.
Tenhagen, B.A., Vossenkuhl, B., Kaesbohrer, A., Alt, K., Kraushaar, B., Guerra, B., Schroeter, A., and Fetsch, A. (2014). Methicillin-resistant Staphylococcus aureus in cattle food chains - Prevalence, diversity, and antimicrobial resistance in Germany. J. Anim. Sci. 92, 2741-2751.
Thakur, S., White, D.G., Mcdermott, P.F., Zhao, S., Kroft, B., Gebreyes, W., Abbott, J., Cullen, P., English, L., Carter, P., and Harbottle, H. (2009). Genotyping of Campylobacter coli isolated from humans and retail meats using multilocus sequence typing and pulsed-field gel electrophoresis. J. Appl. Microbiol. 106, 1722-1733.
Thakur, S., Zhao, S.H., Mcdermott, P.F., Harbottle, H., Abbott, J., English, L., Gebreyes, W.A., and White, D.G. (2010). Antimicrobial Resistance, Virulence, and Genotypic Profile Comparison of Campylobacter jejuni and Campylobacter coli Isolated from Humans and Retail Meats. Foodborne Pathog Dis 7, 835-844.
Toboldt, A., Tietze, E., Helmuth, R., Junker, E., Fruth, A., and Malorny, B. (2014). Molecular epidemiology of Salmonella enterica serovar Kottbus isolated in Germany from humans, food and animals. Vet. Microbiol. 170, 97-108.
Tran, Q.T., Nawaz, M.S., Deck, J., Foley, S., Kiet, N., and Cerniglia, C.E. (2011). Detection of Type III Secretion System Virulence and Mutations in gyrA and parC Genes Among Quinolone-Resistant Strains of Pseudomonas aeruginosa Isolated from Imported Shrimp. Foodborne Pathog Dis 8, 451-453.
Turchi, B., Mancini, S., Fratini, F., Pedonese, F., Nuvoloni, R., Bertelloni, F., Ebani, V.V., and Cerri, D. (2013). Preliminary evaluation of probiotic potential of Lactobacillus plantarum strains isolated from Italian food products. World J. Microbiol. Biotechnol. 29, 1913-1922.
Valdezate, S., Arroyo, M., Gonzalez-Sanz, R., Ramiro, R., Herrera-Leon, S., Usera, M.A., De La Fuente, M., and Echeita, A. (2007). Antimicrobial resistance and phage and molecular typing of Salmonella strains isolated from food for human consumption in Spain. J. Food Prot. 70, 2741-2748.
Van Hoek, A., Veenman, C., Van Overbeek, W.M., Lynch, G., Husman, A.M.D., and Blaak, H. (2015). Prevalence and characterization of ESBL- and AmpC-producing Enterobacteriaceae on retail vegetables. Int. J. Food Microbiol. 204, 1-8.
Van, T.T., Chin, J., Chapman, T., Tran, L.T., and Coloe, P.J. (2008). Safety of raw meat and shellfish in Vietnam: an analysis of Escherichia coli isolations for antibiotic resistance and virulence genes. Int. J. Food Microbiol. 124, 217-223.
Van, T.T., Moutafis, G., Tran, L.T., and Coloe, P.J. (2007a). Antibiotic resistance in food-borne bacterial contaminants in Vietnam. Appl. Environ. Microbiol. 73, 7906-7911.
Van, T.T.H., Moutafis, G., Istivan, T., Tran, L.T., and Coloe, P.J. (2007b). Detection of Salmonella spp. in retail raw food samples from Vietnam and characterization of their antibiotic resistance. Appl. Environ. Microbiol. 73, 6885-6890.
Varshney, J.B., Very, K.J., Williams, J.L., Hegarty, J.P., Stewart, D.B., Lumadue, J., Venkitanarayanan, K., and Jayarao, B.M. (2014). Characterization of Clostridium difficile Isolates from Human Fecal Samples and Retail Meat from Pennsylvania. Foodborne Pathog Dis 11, 822-829.
Voets, G.M., Fluit, A.C., Scharringa, J., Schapendonk, C., Van Den Munckhof, T., Leverstein-Van Hall, M.A., and Stuart, J.C. (2013). Identical plasmid AmpC beta-lactamase genes and plasmid types in E. coli isolates from patients and poultry meat in the Netherlands. Int. J. Food Microbiol. 167, 359-362.
Vogt, D., Overesch, G., Endimiani, A., Collaud, A., Thomann, A., and Perreten, V. (2014). Occurrence and Genetic Characteristics of Third-Generation Cephalosporin-Resistant Escherichia coli in Swiss Retail Meat. Microb. Drug Resist. 20, 485-494.
Vojkovska, H., Karpiskova, R., Orieskova, M., and Drahovska, H. (2016). Characterization of Cronobacter spp. isolated from food of plant origin and environmental samples collected from farms and from supermarkets in the Czech Republic. Int. J. Food Microbiol. 217, 130-136.
Wang, F., Jiang, L., Yang, Q., Han, F., Chen, S., Pu, S., Vance, A., and Ge, B. (2011). Prevalence and antimicrobial susceptibility of major foodborne pathogens in imported seafood. J. Food Prot. 74, 1451-1461.
Wasilenko, J.L., Fratamico, P.M., Sommers, C., Demarco, D.R., Varkey, S., Rhoden, K., and Tice, G. (2014). Detection of Shiga toxin-producing Escherichia coli (STEC) O157:H7, O26, O45, O1O3, O111, O121, and O145, and Salmonella in retail raw ground beef using the DuPont (TM) BAX (R) system. Front Cell Infect Microbiol 4.
Waters, A.E., Contente-Cuomo, T., Buchhagen, J., Liu, C.M., Watson, L., Pearce, K., Foster, J.T., Bowers, J., Driebe, E.M., Engelthaler, D.M., Keim, P.S., and Price, L.B. (2011). Multidrug-Resistant Staphylococcus aureus in US Meat and Poultry. Clin. Infect. Dis. 52, 1227-1230.
White, D.G., Zhao, S., Sudler, R., Ayers, S., Friedman, S., Chen, S., Mcdermott, P.F., Mcdermott, S., Wagner, D.D., and Meng, J.H. (2001). The isolation of antibiotic-resistant Salmonella from retail ground meats. New Engl. J. Med. 345, 1147-1154.
Wilson, I.G. (2004). Antimicrobial resistance of Salmonella in raw retail chickens, imported chicken portions, and human clinical specimens. J. Food Prot. 67, 1220-1225.
Wilson, I.G., and Mcafee, G.G. (2002). Vancomycin-resistant enterococci in shellfish, unchlorinated waters, and chicken. Int. J. Food Microbiol. 79, 143-151.
Wood, J.L., Chen, J.C., Friesen, E., Delaquis, P., and Allen, K.J. (2015). Microbiological Survey of Locally Grown Lettuce Sold at Farmers' Markets in Vancouver, British Columbia. J. Food Prot. 78, 203-208.
Xie, T., Wu, Q., Xu, X., Zhang, J., and Guo, W. (2015). Prevalence and population analysis of Vibrio parahaemolyticus in aquatic products from South China markets. FEMS Microbiol. Lett. 362, fnv178.
Xie, T., Wu, Q., Zhang, J., Xu, X., and Cheng, J. (2017). Comparison of Vibrio parahaemolyticus isolates from aquatic products and clinical by antibiotic susceptibility, virulence, and molecular characterisation. Food Control 71, 315-321.
Xu, X., Cheng, J., Wu, Q., Zhang, J., and Xie, T. (2016). Prevalence, characterization, and antibiotic susceptibility of Vibrio parahaemolyticus isolated from retail aquatic products in North China. BMC Microbiol. 16, 32.
Yan, H., Li, L., Alam, M.J., Shinoda, S., Miyoshi, S., and Shi, L. (2010). Prevalence and antimicrobial resistance of Salmonella in retail foods in northern China. Int. J. Food Microbiol. 143, 230-234.
Yang, X., Kuang, D., Meng, J., Pan, H., Shen, J., Zhang, J., Shi, W., Chen, Q., Shi, X., Xu, X., and Zhang, J. (2015a). Antimicrobial Resistance and Molecular Typing of Salmonella Stanley Isolated from Humans, Foods, and Environment. Foodborne Pathog Dis 12, 945-949.
Yang, X., Wu, Q., Zhang, J., Huang, J., Chen, L., Liu, S., Yu, S., and Cai, S. (2015b). Prevalence, enumeration, and characterization of Salmonella isolated from aquatic food products from retail markets in China. Food Control 57, 308-313.
Zarfel, G., Galler, H., Luxner, J., Petternel, C., Reinthaler, F.F., Haas, D., Kittinger, C., Grisold, A.J., Pless, P., and Feierl, G. (2014). Multiresistant Bacteria Isolated from Chicken Meat in Austria. Int. J. Environ. Res. Public Health 11, 12582-12593.
Zeinhom, M.M., Abdel-Latef, G.K., and Jordan, K. (2015). The Use of Multiplex PCR to Determine the Prevalence of Enterotoxigenic Staphylococcus aureus Isolated from Raw Milk, Feta Cheese, and Hand Swabs. J. Food Sci. 80, M2932-2936.
Zhang, J., Yang, X., Kuang, D., Shi, X., Xiao, W., Zhang, J., Gu, Z., Xu, X., and Meng, J. (2015). Prevalence of antimicrobial resistance of non-typhoidal Salmonella serovars in retail aquaculture products. Int. J. Food Microbiol. 210, 47-52.
Zhao, S., Blickenstaff, K., Bodeis-Jones, S., Gaines, S.A., Tong, E., and Mcdermott, P.F. (2012). Comparison of the prevalences and antimicrobial resistances of Escherichia coli isolates from different retail meats in the United States, 2002 to 2008. Appl. Environ. Microbiol. 78, 1701-1707.
Zhao, S., Datta, A.R., Ayers, S., Friedman, S., Walker, R.D., and White, D.G. (2003). Antimicrobial-resistant Salmonella serovars isolated from imported foods. Int. J. Food Microbiol. 84, 87-92.
Zhao, S., Mcdermott, P.F., Friedman, S., Qaiyumi, S., Abbott, J., Kiessling, C., Ayers, S., Singh, R., Hubert, S., Sofos, J., and White, D.G. (2006). Characterization of antimicrobial-resistant Salmonella isolated from imported foods. J. Food Prot. 69, 500-507.
Zhao, S., White, D.G., Friedman, S.L., Glenn, A., Blickenstaff, K., Ayers, S.L., Abbott, J.W., Hall-Robinson, E., and Mcdermott, P.F. (2008). Antimicrobial Resistance in Salmonella enterica Serovar Heidelberg Isolates from Retail Meats, Including Poultry, from 2002 to 2006. Appl. Environ. Microbiol. 74, 6656-6662.
Zogg, A.L., Zurfluh, K., Nuesch-Inderbinen, M., and Stephan, R. (2016). Characteristics of ESBL-producing Enterobacteriaceae and Methicillinresistant Staphylococcus aureus (MRSA) isolated from Swiss and imported raw poultry meat collected at retail level. Schweiz Arch Tierheilkd 158, 451-456.
Zonenschain, D., Rebecchi, A., and Morelli, L. (2009). Erythromycin- and tetracycline-resistant lactobacilli in Italian fermented dry sausages. J. Appl. Microbiol. 107, 1559-1568.
Zurfluh, K., Nuesch-Inderbinen, M., Morach, M., Berner, A.Z., Hächler, H., and Stephan, R. (2015). Extended-Spectrum-beta-Lactamase-Producing Enterobacteriaceae Isolated from Vegetables Imported from the Dominican Republic, India, Thailand, and Vietnam. Appl. Environ. Microbiol. 81, 3115-3120.
